# Supplementary material for: Crystal structure and Hirshfeld surface analysis of poly[tris­(μ4-benzene-1,4-di­carboxyl­ato)tetra­kis­(di­methyl­formamide)­trinickel(II)]: a two-dimensional coordination network
Source: Acta Crystallogr E Crystallogr Commun. 2019 Nov 8;75(Pt 12):1839–43. doi: 10.1107/S2056989019014658 (PMC6895950; doi:10.1107/S2056989019014658)
Supplement: Supplementary file 1 [file e-75-01839-sup1.cif]

##############################################################################
#                                                                            #
# This CIF contains the data in a paper accepted for publication in          #
# Acta Crystallographica Section E. It conforms to the requirements of       #
# Notes for Authors for Acta Crystallographica Section E, and has been       #
# peer reviewed under the auspices of the IUCr Commission on Journals.       #
#                                                                            #
# Full details of the Crystallographic Information File format               #
# are given in the paper "The Crystallographic Information File (CIF):       #
# a New Standard Archive File for Crystallography" by S. R. Hall, F. H.      #
# Allen and I. D. Brown [Acta Cryst. (1991), A47, 655-685].                  #
#                                                                            #
# The current version of the core CIF dictionary is obtainable from          #
# ftp://ftp.iucr.org/pub/cif_core.dic.                                       #
#                                                                            #
# Software is freely available for graphical display of the structure(s)     #
# in this CIF. For information consult the CIF software page                 #
# http://www.iucr.org/resources/cif/software.                                #
#                                                                            #
# This file may be used for bona fide research purposes within the           #
# scientific community so long as proper attribution is given to the journal # 
# article from which it was obtained.                                        #
#                                                                            #
##############################################################################
data_I
_audit_creation_method     'SHELXL-2018/3'
_journal_date_recd_electronic     2019-09-19
_journal_date_accepted     2019-10-29
_journal_name_full     'Acta Crystallographica, Section E'
_journal_year     2019
_journal_volume     75
_journal_issue     12
_journal_page_first     1839
_journal_page_last     1843
_journal_paper_category     GM
_journal_paper_doi     10.1107/S2056989019014658
_journal_coeditor_code     EX2025
_publ_contact_author_name     'Cesario Ajpi Condori'
_publ_contact_author_address
;
Departament of Inorganic Chemistry/Advanced Materials, IIQ Chemistry Research
 Institute, UMSA Universidad Mayor de San Andres, La Paz-Bolivia
;
_publ_contact_author_email
;
cesario.ajpi@gmail.com, saulcabreram@hotmail.com, leopoldo@fq.edu.uy
;
_publ_contact_author_fax     ?
_publ_contact_author_phone     '00591-71587017'
_publ_section_title
;\
Crystal structure and Hirshfeld surface analysis of
poly[tris(\m~4~-benzene-1,4-dicarboxylato)tetrakis(dimethylformamide)\
trinickel(II)]: a two-dimensional coordination network
;
loop_
    _publ_author_name
    _publ_author_footnote
    _publ_author_address
    'Ajpi, Cesario' .
;
Departament of Inorganic Chemistry and Materials Science/Advanced Materials,
IIQ Chemical Research Institute, UMSA Universidad Mayor de San Andres,
La Paz, Bolivia
;
    'Suescun, Leopoldo' .
;
Cryssmat-Lab/DETEMA, Facultad de Quimica, Universidad de la Republica,
Montevideo,
Uruguay
;
    'Leiva, Naviana' .
;
Departament of Inorganic Chemistry and Materials Science/Advanced Materials,
IIQ Chemical Research Institute, UMSA Universidad Mayor de San Andres,
La Paz, Bolivia
;
    'Lundblad, Anders' .
;
Division of Safety and Transport/Electronics, RISE,
Research Institutes of Sweden, SE-50462 Bor\%as,
Sweden
;
    'Lindbergh, G\"oran' .
;
Department of Chemical Engineering, Applied Electrochemistry,
KTH Royal Institute of Technology, SE-100 44 Stockholm,
Sweden
;
    'Cabrera, Saul' .
;
Departament of Inorganic Chemistry and Materials Science/Advanced Materials,
IIQ Chemical Research Institute, UMSA Universidad Mayor de San Andres,
La Paz, Bolivia
;
_publ_section_synopsis
;
The structure of
<i>catena</i>-[tris(\m~4~-benzene-1,4-dicarboxylato)-tetrakis(\m~1~--
dimethylformamide-\k^1^<i>O</i>)-trinickel(II)], C~36~H~40~N~4~Ni~3~O~16~, has
been determined in the monoclinic <i>P</i>2~1~/<i>n</i> space group. The
compound has a two-dimensional coordination network structure and it is of
interest with respect to lithium-ion battery applications. Hirshfeld surface
analysis was performed to characterize interplanar interactions. The structure
exhibits disorder of coordinated solvent molecules.
;
_database_code_depnum_ccdc_archive     'CCDC 1962320,1962320'
_chemical_name_systematic
;\
Poly[tris(\m~4~-benzene-1,4-dicarboxylato)tetrakis(dimethylformamide)\
trinickel(II)]
;
_chemical_name_common     ?
_chemical_formula_moiety     '(Ni 2+)3, (C8 H4 O4 2-)3, (C3 H7 N O)4'
_chemical_formula_sum     'C36 H40 N4 Ni3 O16'
_chemical_formula_iupac     '[Ni3 (C8 H4 O4)3 (C3 H7 N O)4]'
_chemical_formula_weight     960.85
_chemical_melting_point     ?
_space_group_crystal_system     monoclinic
_space_group_name_H-M_alt     'P 21/n'
_space_group_name_Hall     '-P 2yn'
loop_
    _space_group_symop_operation_xyz
    'x, y, z'
    '-x+1/2, y+1/2, -z+1/2'
    '-x, -y, -z'
    'x-1/2, -y-1/2, z-1/2'
_cell_length_a     14.0309(16)
_cell_length_b     9.6335(11)
_cell_length_c     16.5804(19)
_cell_angle_alpha     90
_cell_angle_beta     109.230(5)
_cell_angle_gamma     90
_cell_volume     2116.1(4)
_cell_formula_units_Z     2
_cell_measurement_reflns_used     9446
_cell_measurement_theta_min     3.591
_cell_measurement_theta_max     72.355
_cell_measurement_temperature     298(2)
_exptl_crystal_description     plate
_exptl_crystal_colour     green
_exptl_crystal_size_max     0.182
_exptl_crystal_size_mid     0.143
_exptl_crystal_size_min     0.083
_exptl_crystal_density_diffrn     1.508
_exptl_crystal_density_meas     ?
_exptl_crystal_density_method     ?
_exptl_crystal_F_000     992
_exptl_absorpt_coefficient_mu     2.183
_exptl_absorpt_correction_type     multi-scan
_exptl_absorpt_process_details
;
(SADABS; Krause, <i>et al.</i>, 2015)
;
_exptl_absorpt_correction_T_min     0.6566
_exptl_absorpt_correction_T_max     0.7536
_diffrn_ambient_temperature     298(2)
_diffrn_source     'Incoatec microsource'
_diffrn_radiation_type     CuK\a
_diffrn_radiation_wavelength     1.54178
_diffrn_measurement_device_type     'Bruker D8 Venture'
_diffrn_measurement_method     '/j and /w scans'
_diffrn_detector_area_resol_mean     10.25
_diffrn_reflns_number     21976
_diffrn_reflns_av_R_equivalents     0.0398
_diffrn_reflns_av_unetI/netI     0.0252
_diffrn_reflns_theta_min     3.591
_diffrn_reflns_theta_max     72.503
_diffrn_reflns_theta_full     67.679
_diffrn_measured_fraction_theta_max     0.997
_diffrn_measured_fraction_theta_full     1.000
_diffrn_reflns_limit_h_min     -16
_diffrn_reflns_limit_h_max     17
_diffrn_reflns_limit_k_min     -11
_diffrn_reflns_limit_k_max     9
_diffrn_reflns_limit_l_min     -20
_diffrn_reflns_limit_l_max     20
_refine_special_details     ?
_reflns_number_total     4170
_reflns_number_gt     3539
_reflns_threshold_expression     'I > 2\s(I)'
_refine_ls_structure_factor_coef     Fsqd
_refine_ls_matrix_type     full
_refine_ls_R_factor_all     0.0419
_refine_ls_R_factor_gt     0.0334
_refine_ls_wR_factor_gt     0.0867
_refine_ls_wR_factor_ref     0.0917
_refine_ls_goodness_of_fit_ref     1.044
_refine_ls_restrained_S_all     1.093
_refine_ls_number_reflns     4170
_refine_ls_number_parameters     339
_refine_ls_number_restraints     353
_refine_ls_hydrogen_treatment     constr
_refine_ls_weighting_scheme     calc
_refine_ls_weighting_details
              'w=1/[\s^2^(Fo^2^)+(0.0499P)^2^+0.8233P] where P=(Fo^2^+2Fc^2^)/3'
_atom_sites_solution_hydrogens     geom
_atom_sites_solution_primary     ?
_atom_sites_solution_secondary     ?
_refine_ls_shift/su_max     0.001
_refine_ls_shift/su_mean     0.000
_refine_diff_density_max     0.277
_refine_diff_density_min     -0.517
_refine_ls_extinction_method     none
_refine_ls_extinction_coef     .
loop_
    _atom_type_symbol
    _atom_type_description
    _atom_type_scat_dispersion_real
    _atom_type_scat_dispersion_imag
    _atom_type_scat_source
    'C' 'C' 0.0181 0.0091
                         'International Tables Vol C Tables 4.2.6.8 and 6.1.1.4'
    'H' 'H' 0.0000 0.0000
                         'International Tables Vol C Tables 4.2.6.8 and 6.1.1.4'
    'N' 'N' 0.0311 0.0180
                         'International Tables Vol C Tables 4.2.6.8 and 6.1.1.4'
    'Ni' 'Ni' -3.0029 0.5091
                         'International Tables Vol C Tables 4.2.6.8 and 6.1.1.4'
    'O' 'O' 0.0492 0.0322
                         'International Tables Vol C Tables 4.2.6.8 and 6.1.1.4'
_computing_data_collection
;
APEX2 (Bruker, 2014)
;
_computing_cell_refinement
;
SAINT (Bruker, 2014)
;
_computing_data_reduction
;
SAINT (Bruker, 2014)
;
_computing_structure_solution
;
SHELXT (Sheldrick, 2015a)
;
_computing_structure_refinement
;
<i>SHELXL2018/3</i> (Sheldrick, 2015b)
;
_computing_molecular_graphics
;
Mercury  (Macrae <i>et al.</i>, 2008) and <i>VESTA</i>
(Momma & Izumi, 2011)
;
_computing_publication_material
;
publCIF (Westrip, 2010)
;
loop_
    _atom_site_type_symbol
    _atom_site_label
    _atom_site_fract_x
    _atom_site_fract_y
    _atom_site_fract_z
    _atom_site_U_iso_or_equiv
    _atom_site_adp_type
    _atom_site_calc_flag
    _atom_site_occupancy
    _atom_site_disorder_assembly
    _atom_site_disorder_group
    Ni Ni1 0.500000 0.500000 0.500000 0.02455(12) Uani d 1 . .
    Ni Ni2 0.67419(2) 0.42716(4) 0.40049(2) 0.03009(11) Uani d 1 . .
    O O1A 0.56051(11) 0.52816(17) 0.31290(9) 0.0386(3) Uani d 1 . .
    C C1A 0.47483(15) 0.5613(2) 0.31483(12) 0.0318(4) Uani d 1 . .
    O O2A 0.44086(11) 0.54372(18) 0.37410(9) 0.0406(4) Uani d 1 . .
    C C2A 0.40430(15) 0.6317(2) 0.23606(13) 0.0350(4) Uani d 1 . .
    O O3A 0.23759(11) 0.90569(16) -0.03005(9) 0.0380(3) Uani d 1 . .
    C C3A 0.43627(17) 0.6769(3) 0.17032(14) 0.0453(6) Uani d 1 . .
    H H3A 0.502355 0.659985 0.172565 0.054 Uiso calc 1 . .
    O O4A 0.11253(10) 0.85882(16) 0.02142(10) 0.0384(3) Uani d 1 . .
    C C3B 0.54232(19) 0.1105(2) 0.55325(15) 0.0435(5) Uani d 1 . .
    H H3B 0.570430 0.184531 0.589193 0.052 Uiso calc 1 . .
    C C5A 0.27238(15) 0.7701(2) 0.09543(13) 0.0340(4) Uani d 1 . .
    C C6A 0.23995(18) 0.7236(3) 0.16061(16) 0.0550(7) Uani d 1 . .
    H H6A 0.173356 0.738276 0.157606 0.066 Uiso calc 1 . .
    C C7A 0.30498(18) 0.6555(3) 0.23020(16) 0.0568(7) Uani d 1 . .
    H H7A 0.281846 0.625248 0.273702 0.068 Uiso calc 1 . .
    C C8A 0.20106(15) 0.8513(2) 0.02281(12) 0.0315(4) Uani d 1 . .
    C C4A 0.37147(17) 0.7469(3) 0.10111(14) 0.0445(6) Uani d 1 . .
    H H4A 0.394827 0.778659 0.058044 0.053 Uiso calc 1 . .
    O O1B 0.59907(13) 0.22615(17) 0.36814(10) 0.0447(4) Uani d 1 . .
    C C1B 0.57649(15) 0.2365(2) 0.43443(14) 0.0349(4) Uani d 1 . .
    O O2B 0.59547(10) 0.35001(14) 0.47735(9) 0.0323(3) Uani d 1 . .
    C C2B 0.53512(16) 0.1155(2) 0.46820(15) 0.0364(5) Uani d 1 . .
    C C4B 0.50778(19) -0.0046(2) 0.58491(15) 0.0438(5) Uani d 1 . .
    H H4B 0.513277 -0.007863 0.642327 0.053 Uiso calc 1 . .
    O O1C 0.75142(13) 0.4275(2) 0.31558(11) 0.0528(4) Uani d 1 . .
    C C1C 0.7187(2) 0.4691(3) 0.24174(18) 0.0558(6) Uani d 1 . .
    H H1C 0.664285 0.529957 0.228484 0.067 Uiso calc 1 . .
    N N1C 0.75234(19) 0.4370(3) 0.18062(15) 0.0567(6) Uani d 1 . .
    C C2C 0.7109(3) 0.4958(5) 0.0954(2) 0.0936(12) Uani d 1 . .
    H H2CA 0.682464 0.422950 0.055091 0.140 Uiso calc 1 . .
    H H2CB 0.763583 0.541335 0.080424 0.140 Uiso calc 1 . .
    H H2CC 0.659234 0.561783 0.094316 0.140 Uiso calc 1 . .
    C C3C 0.8336(4) 0.3417(6) 0.1934(3) 0.1189(17) Uani d 1 . .
    H H3CA 0.880182 0.351911 0.250325 0.178 Uiso calc 1 . .
    H H3CB 0.867587 0.360371 0.152930 0.178 Uiso calc 1 . .
    H H3CC 0.807666 0.248664 0.185574 0.178 Uiso calc 1 . .
    O O1D 0.8014(9) 0.3151(12) 0.4826(6) 0.0530(6) Uani d 0.502(2) A 1
    C C1D 0.8794(4) 0.3625(6) 0.5229(3) 0.0571(10) Uani d 0.502(2) A 1
    H H1D 0.897601 0.443924 0.501510 0.069 Uiso calc 0.502(2) A 1
    N N1D 0.9445(4) 0.3160(7) 0.5941(3) 0.0713(9) Uani d 0.502(2) A 1
    C C2D 1.0427(5) 0.3755(9) 0.6322(5) 0.101(2) Uani d 0.502(2) A 1
    H H2DA 1.040810 0.440932 0.675326 0.151 Uiso calc 0.502(2) A 1
    H H2DB 1.062711 0.422124 0.589159 0.151 Uiso calc 0.502(2) A 1
    H H2DC 1.090317 0.303414 0.657648 0.151 Uiso calc 0.502(2) A 1
    C C3D 0.9207(6) 0.1915(9) 0.6338(5) 0.109(2) Uani d 0.502(2) A 1
    H H3DA 0.892358 0.122527 0.590807 0.164 Uiso calc 0.502(2) A 1
    H H3DB 0.872814 0.214163 0.661918 0.164 Uiso calc 0.502(2) A 1
    H H3DC 0.981193 0.155916 0.674938 0.164 Uiso calc 0.502(2) A 1
    O O1AD 0.7959(15) 0.317(4) 0.4743(6) 0.0530(6) Uani d 0.285(3) A 2
    C C1AD 0.8215(6) 0.3181(12) 0.5491(5) 0.0587(12) Uani d 0.285(3) A 2
    H H1AD 0.774908 0.353722 0.572603 0.070 Uiso calc 0.285(3) A 2
    N N1AD 0.9073(5) 0.2759(10) 0.6039(4) 0.0713(9) Uani d 0.285(3) A 2
    C C2AD 0.9272(8) 0.2782(15) 0.6944(4) 0.085(3) Uani d 0.285(3) A 2
    H H2DD 0.920908 0.371541 0.712322 0.127 Uiso calc 0.285(3) A 2
    H H2DE 0.994468 0.245201 0.722992 0.127 Uiso calc 0.285(3) A 2
    H H2DF 0.879667 0.219575 0.708430 0.127 Uiso calc 0.285(3) A 2
    C C3AD 0.9776(7) 0.1978(14) 0.5730(6) 0.090(3) Uani d 0.285(3) A 2
    H H3DD 0.941746 0.125546 0.535186 0.135 Uiso calc 0.285(3) A 2
    H H3DE 1.029120 0.157344 0.620566 0.135 Uiso calc 0.285(3) A 2
    H H3DF 1.008036 0.259050 0.542830 0.135 Uiso calc 0.285(3) A 2
    O O1BD 0.7929(14) 0.315(4) 0.4838(9) 0.0530(6) Uani d 0.213(3) A 3
    C C1BD 0.8318(6) 0.3434(18) 0.5559(6) 0.0600(13) Uani d 0.213(3) A 3
    H H1BD 0.792321 0.392423 0.581459 0.072 Uiso calc 0.213(3) A 3
    N N1BD 0.9240(5) 0.3147(15) 0.6053(5) 0.0713(9) Uani d 0.213(3) A 3
    C C2BD 0.9529(10) 0.343(2) 0.6968(5) 0.087(3) Uani d 0.213(3) A 3
    H H2DG 1.025064 0.340840 0.721607 0.131 Uiso calc 0.213(3) A 3
    H H2DH 0.924006 0.273742 0.723433 0.131 Uiso calc 0.213(3) A 3
    H H2DI 0.928462 0.432967 0.705483 0.131 Uiso calc 0.213(3) A 3
    C C3BD 1.0039(7) 0.2844(19) 0.5720(7) 0.081(3) Uani d 0.213(3) A 3
    H H3DG 0.976030 0.268049 0.511667 0.122 Uiso calc 0.213(3) A 3
    H H3DH 1.039618 0.203269 0.599686 0.122 Uiso calc 0.213(3) A 3
    H H3DI 1.049555 0.361718 0.582424 0.122 Uiso calc 0.213(3) A 3
loop_
    _atom_site_aniso_label
    _atom_site_aniso_U_11
    _atom_site_aniso_U_22
    _atom_site_aniso_U_33
    _atom_site_aniso_U_12
    _atom_site_aniso_U_13
    _atom_site_aniso_U_23
    Ni1 0.0235(2) 0.0262(2) 0.0194(2) -0.00175(17) 0.00091(16) 0.00035(17)
    Ni2 0.02733(18) 0.0330(2) 0.02504(18) 0.00005(13) 0.00201(13) -0.00149(14)
    O1A 0.0326(7) 0.0499(9) 0.0283(7) 0.0057(7) 0.0033(6) 0.0066(7)
    C1A 0.0318(10) 0.0330(10) 0.0252(9) -0.0013(8) 0.0023(8) -0.0015(8)
    O2A 0.0353(8) 0.0580(10) 0.0237(7) 0.0064(7) 0.0032(6) 0.0076(7)
    C2A 0.0322(10) 0.0405(11) 0.0268(9) 0.0038(9) 0.0024(8) 0.0043(9)
    O3A 0.0362(7) 0.0418(8) 0.0330(7) 0.0109(6) 0.0074(6) 0.0090(6)
    C3A 0.0301(10) 0.0671(16) 0.0363(11) 0.0127(10) 0.0075(9) 0.0136(11)
    O4A 0.0290(7) 0.0351(8) 0.0463(8) 0.0070(6) 0.0058(6) 0.0090(7)
    C3B 0.0567(14) 0.0279(11) 0.0424(12) -0.0084(10) 0.0115(10) -0.0070(9)
    C5A 0.0305(10) 0.0384(11) 0.0276(9) 0.0065(8) 0.0022(8) 0.0034(8)
    C6A 0.0314(11) 0.086(2) 0.0464(13) 0.0138(12) 0.0116(10) 0.0248(14)
    C7A 0.0384(12) 0.090(2) 0.0422(13) 0.0134(13) 0.0139(10) 0.0298(14)
    C8A 0.0309(10) 0.0291(10) 0.0289(9) 0.0042(8) 0.0023(8) 0.0002(8)
    C4A 0.0366(11) 0.0638(16) 0.0319(11) 0.0110(11) 0.0098(9) 0.0157(11)
    O1B 0.0556(9) 0.0363(8) 0.0430(9) -0.0060(7) 0.0174(7) -0.0057(7)
    C1B 0.0325(10) 0.0291(10) 0.0377(11) 0.0017(8) 0.0044(8) 0.0000(9)
    O2B 0.0324(7) 0.0250(7) 0.0365(7) -0.0010(6) 0.0074(6) -0.0015(6)
    C2B 0.0376(11) 0.0252(10) 0.0438(11) 0.0010(8) 0.0099(9) -0.0004(9)
    C4B 0.0583(14) 0.0333(12) 0.0385(11) -0.0052(10) 0.0140(10) -0.0034(10)
    O1C 0.0464(9) 0.0731(12) 0.0419(9) 0.0095(8) 0.0188(7) 0.0067(9)
    C1C 0.0560(14) 0.0654(16) 0.0487(13) 0.0090(12) 0.0208(11) 0.0019(12)
    N1C 0.0714(14) 0.0577(13) 0.0486(12) -0.0040(11) 0.0301(11) -0.0011(10)
    C2C 0.110(3) 0.120(3) 0.0534(18) -0.020(3) 0.0299(19) 0.011(2)
    C3C 0.149(4) 0.127(4) 0.109(3) 0.053(3) 0.080(3) 0.012(3)
    O1D 0.0397(12) 0.0572(10) 0.0484(10) 0.0110(9) -0.0040(9) 0.0014(14)
    C1D 0.0406(16) 0.0618(18) 0.0543(17) 0.0079(16) -0.0040(15) 0.0058(17)
    N1D 0.0537(15) 0.0745(15) 0.0625(13) 0.0094(13) -0.0124(12) 0.0064(13)
    C2D 0.067(3) 0.104(4) 0.097(4) -0.001(3) -0.021(3) -0.001(4)
    C3D 0.094(4) 0.106(4) 0.093(4) -0.003(3) -0.015(3) 0.022(3)
    O1AD 0.0397(12) 0.0572(10) 0.0484(10) 0.0110(9) -0.0040(9) 0.0014(14)
    C1AD 0.0454(19) 0.065(2) 0.0521(19) 0.0110(18) -0.0028(18) 0.004(2)
    N1AD 0.0537(15) 0.0745(15) 0.0625(13) 0.0094(13) -0.0124(12) 0.0064(13)
    C2AD 0.077(4) 0.083(4) 0.070(4) 0.005(4) -0.009(4) 0.009(4)
    C3AD 0.065(4) 0.095(4) 0.083(4) 0.015(4) -0.011(4) 0.004(4)
    O1BD 0.0397(12) 0.0572(10) 0.0484(10) 0.0110(9) -0.0040(9) 0.0014(14)
    C1BD 0.046(2) 0.065(2) 0.053(2) 0.0109(19) -0.0046(19) 0.004(2)
    N1BD 0.0537(15) 0.0745(15) 0.0625(13) 0.0094(13) -0.0124(12) 0.0064(13)
    C2BD 0.071(4) 0.092(4) 0.071(4) 0.001(4) -0.013(4) 0.007(4)
    C3BD 0.061(4) 0.087(4) 0.074(4) 0.007(4) -0.008(4) 0.003(4)
_geom_special_details
;
 All esds (except the esd in the dihedral angle between two l.s. planes)
 are estimated using the full covariance matrix.  The cell esds are taken
 into account individually in the estimation of esds in distances, angles
 and torsion angles; correlations between esds in cell parameters are only
 used when they are defined by crystal symmetry.  An approximate (isotropic)
 treatment of cell esds is used for estimating esds involving l.s. planes.
#########################
VOID CALCULATED AFTER REMOVAL OF DMF-C (FROM PLATON)
==========================================================================
Search for and Analysis of Solvent Accessible Voids in the Structure - Grid =
 0.20 Ang., Probe Radius =  1.20 Ang., NStep = 6
===============================================================================
:: Total Potential Solvent Area Vol    440.3 Ang**3
                  per Unit Cell Vol   2116.1 Ang**3 [20.8%]
Area #GridPoint VolPerc.  Vol(A**3)  X(av) Y(av) Z(av) Eigenvector(frac)
 Sig(Ang)
-------------------------------------------------------------------------------
1  30203[  5658] 10   220[  41.2]  0.250-0.068 0.750 1  0.125 1.000-0.231  3.00
                                                     2  0.245 0.677 1.000  1.85
                                                     3  1.000-0.310 0.187  1.20
2  30205[  5658] 10   220[  41.2]  0.750-0.018 0.250 1  0.158 1.000 0.025  2.91
                                                     2 -0.042 0.068 1.000  2.08
                                                     3  1.000-0.297 0.312  1.17
       x     y     z              Shortest Contacts within 4.5 Ang. (Excl. H)
===============================================================================
  1  0.250-0.068 0.750            C2D  2.97; O1A  3.18; Ni2  3.31; O1B  3.66;
 O3A  3.72; C3BD 3.99; C2BD 4.06; C3A  4.29; O1AD 4.30;
  2  0.750-0.018 0.250            Ni2  3.06; O1A  3.19; C2D  3.23; O3A  3.86;
 O1AD 3.89; O1D  4.02; O1BD 4.07; O1B  4.07; C2BD 4.31;
#########################
VOID CALCULATED AFTER REMOVAL OF DMF-D (FROM PLATON)
==============================================================================
Search for and Analysis of Solvent Accessible Voids in the Structure - Grid =
 0.20 Ang., Probe Radius =  1.20 Ang., NStep = 6
===============================================================================
:: Total Potential Solvent Area Vol    671.7 Ang**3
                  per Unit Cell Vol   2116.1 Ang**3 [31.7%]
Area #GridPoint VolPerc.  Vol(A**3)  X(av) Y(av) Z(av) Eigenvector(frac)
 Sig(Ang)
-------------------------------------------------------------------------------
1  46072[ 11117] 16   336[  81.0]  0.500 0.003 0.000 1 -0.393 1.000 0.491  3.56
                                                     2  0.059-1.000 0.603  1.59
                                                     3  1.000 0.423 0.458  1.49
2  46084[ 11117] 16   336[  81.0]  1.000 0.496 0.500 1  0.393 1.000-0.490  3.56
                                                     2  0.037 1.000 0.589  1.59
                                                     3  1.000-0.401 0.471  1.49
       x     y     z              Shortest Contacts within 4.5 Ang. (Excl. H)
===============================================================================
  1  0.500 0.003 0.000            O3A  3.66; C4A  3.72; O1C  3.86; Ni2  4.37;
 C3A  4.46;
  2  1.000 0.496 0.500            O3A  3.66; C4A  3.72; O1C  3.86; Ni2  4.37;
 C3A  4.46;
#########################
VOID AROUND DMF-D (EXCLUDING DISORDERED POSITIONS AD AND BD)
:: Total Potential Solvent Area Vol     43.5 Ang**3
                  per Unit Cell Vol   2116.1 Ang**3 [ 2.1%]
Area #GridPoint VolPerc.  Vol(A**3)  X(av) Y(av) Z(av) Eigenvector(frac)
 Sig(Ang)
-------------------------------------------------------------------------------
1   1492[     5]  1    11[   0.0]  0.368 0.018 0.206 1 -0.079-0.096 1.000  0.63
                                                     2  0.359 1.000 0.150  0.62
                                                     3 -1.000 0.684-0.306  0.59
2   1492[     5]  1    11[   0.0]  0.632-0.018 0.794 1 -0.082-0.079 1.000  0.63
                                                     2  0.358 1.000 0.144  0.62
                                                     3 -1.000 0.681-0.312  0.59
3   1492[     5]  1    11[   0.0]  0.868 0.482 0.706 1 -0.062 0.034 1.000  0.63
                                                     2 -0.381 1.000-0.132  0.62
                                                     3 -1.000-0.722-0.310  0.59
4   1491[     5]  1    11[   0.0]  0.132 0.518 0.294 1 -0.038-0.048 1.000  0.63
                                                     2 -0.394 1.000-0.103  0.62
                                                     3 -1.000-0.744-0.315  0.59
       x     y     z              Shortest Contacts within 4.5 Ang. (Excl. H)
===============================================================================
  1  0.368 0.018 0.206            N1D  2.91; C5A  3.04; C4A  3.14; C3D  3.23;
 C7A  3.24; C2D  3.25; C1D  3.30; C6A  3.31; C4B  3.33;
  2  0.632-0.018 0.794            N1D  2.91; C5A  3.04; C4A  3.15; C3D  3.23;
 C7A  3.24; C2D  3.24; C1D  3.30; C6A  3.31; C4B  3.33;
  3  0.868 0.482 0.706            N1D  2.91; C5A  3.04; C4A  3.15; C3D  3.23;
 C7A  3.23; C2D  3.25; C1D  3.30; C6A  3.31; C4B  3.33;
===========================================================================
  4  0.132 0.518 0.294            N1D  2.91; C5A  3.04; C4A  3.14; C3D  3.23;
 C7A  3.24; C2D  3.25; C1D  3.30; C6A  3.31; C4B  3.33;
#########################
VOIDS AROUND DMF-AD (EXCLUDING DISORDERED POSITIONS D AND BD)
:: Total Potential Solvent Area Vol    106.2 Ang**3
                  per Unit Cell Vol   2116.1 Ang**3 [ 5.0%]
Area #GridPoint VolPerc.  Vol(A**3)  X(av) Y(av) Z(av) Eigenvector(frac)
 Sig(Ang)
-------------------------------------------------------------------------------
1   5282[   133]  2    39[   1.0]  0.500 0.000 1.000 1  0.349-0.255 1.000  1.55
                                                     2  1.000-0.019 0.030  0.81
                                                     3  0.043 1.000 0.097  0.68
2    998[     1]  0     7[   0.0]  0.750 0.042 0.571 1  1.000-0.023-0.164  0.55
                                                     2  0.580-0.051 1.000  0.54
                                                     3 -0.020-1.000-0.017  0.52
3   5291[   133]  2    39[   1.0]  1.000 0.500 0.500 1  0.349 0.255 1.000  1.55
                                                     2  1.000 0.007 0.031  0.81
                                                     3 -0.037 1.000-0.097  0.68
4    998[     1]  0     7[   0.0]  0.250 0.458 0.071 1  1.000-0.017-0.170  0.55
                                                     2  0.587-0.046 1.000  0.54
                                                     3 -0.017-1.000-0.016  0.52
5    998[     1]  0     7[   0.0]  0.750 0.542 0.929 1  1.000-0.032-0.157  0.55
                                                     2  0.571-0.119 1.000  0.54
                                                     3 -0.038-1.000-0.042  0.52
6    998[     1]  0     7[   0.0]  0.250 0.958 0.429 1  1.000-0.024-0.169  0.55
                                                     2  0.587-0.002 1.000  0.54
                                                     3 -0.010-1.000 0.001  0.52
===============================================================================
       x     y     z              Shortest Contacts within 4.5 Ang. (Excl. H)
===============================================================================
  1  0.500 0.000 1.000            C3AD 3.20; O1AD 3.26; N1AD 3.29; C1AD 3.37;
 O3A  3.66; C4A  3.74; O1C  3.87; C2AD 4.26; Ni2  4.37;
  2  0.750 0.042 0.571            C3B  2.91; C1AD 2.92; C6A  2.98; C2B  3.02;
 C2C  3.02; C5A  3.03; N1AD 3.08; C7A  3.13; C4A  3.21;
  3  1.000 0.500 0.500            C3AD 3.20; O1AD 3.26; N1AD 3.29; C1AD 3.37;
 O3A  3.66; C4A  3.74; O1C  3.87; C2AD 4.26; Ni2  4.37;
  4  0.250 0.458 0.071            C3B  2.91; C1AD 2.91; C6A  2.98; C2B  3.02;
 C2C  3.02; C5A  3.03; N1AD 3.08; C7A  3.13; C4A  3.21;
  5  0.750 0.542 0.929            C3B  2.91; C1AD 2.92; C6A  2.98; C2B  3.02;
 C2C  3.02; C5A  3.03; N1AD 3.08; C7A  3.13; C4A  3.21;
  6  0.250 0.958 0.429            C3B  2.91; C1AD 2.91; C6A  2.98; C2B  3.02;
 C2C  3.02; C5A  3.03; N1AD 3.07; C7A  3.13; C4A  3.21;
#########################
VOIDS AROUND DMF-BD (EXCLUDING DISORDERED POSITIONS D AND BD)
:: Total Potential Solvent Area Vol     75.4 Ang**3
                  per Unit Cell Vol   2116.1 Ang**3 [ 3.6%]
Area #GridPoint VolPerc.  Vol(A**3)  X(av) Y(av) Z(av) Eigenvector(frac)
 Sig(Ang)
-------------------------------------------------------------------------------
1   2589[    15]  1    19[   0.1]  0.766 0.088 0.618 1 -0.145 0.973 1.000  1.05
                                                     2  1.000 0.224 0.297  0.66
                                                     3 -0.110 1.000-0.356  0.60
2   2584[    15]  1    19[   0.1]  0.266 0.412 0.118 1 -0.139-0.965 1.000  1.05
                                                     2  1.000-0.242 0.289  0.66
                                                     3  0.123 1.000 0.358  0.59
3   2588[    15]  1    19[   0.1]  0.734 0.588 0.882 1 -0.143-0.973 1.000  1.05
                                                     2  1.000-0.230 0.294  0.66
                                                     3  0.114 1.000 0.358  0.60
4   2585[    15]  1    19[   0.1]  0.234 0.912 0.382 1 -0.147 0.967 1.000  1.05
                                                     2  1.000 0.207 0.304  0.66
                                                     3 -0.097 1.000-0.349  0.60
       x     y     z              Shortest Contacts within 4.5 Ang. (Excl. H)
===============================================================================
  1  0.766 0.088 0.618            C7A  2.93; C1BD 2.93; C3B  2.97; C2A  3.09;
 C6A  3.13; N1BD 3.18; O1BD 3.21; C2B  3.38; C3A  3.40;
  2  0.266 0.412 0.118            C1BD 2.93; C7A  2.93; C3B  2.97; C2A  3.09;
  C6A  3.13; N1BD 3.17; O1BD 3.21; C2B  3.38; C3A  3.41;
  3  0.734 0.588 0.882            C7A  2.93; C1BD 2.93; C3B  2.97; C2A  3.09;
  C6A  3.13; N1BD 3.17; O1BD 3.21; C2B  3.38; C3A  3.40;
  4  0.234 0.912 0.382            C1BD 2.93; C7A  2.93; C3B  2.97; C2A  3.09;
  C6A  3.13; N1BD 3.17; O1BD 3.21; C2B  3.39; C3A  3.41;
;
loop_
    _geom_bond_atom_site_label_1
    _geom_bond_atom_site_label_2
    _geom_bond_site_symmetry_2
    _geom_bond_distance
    _geom_bond_publ_flag
    Ni1 O2A 3_666 2.0205(14) ?
    Ni1 O2A . 2.0206(14) ?
    Ni1 O4A 4_676 2.0246(14) ?
    Ni1 O4A 2_545 2.0246(14) ?
    Ni1 O2B 3_666 2.0868(14) ?
    Ni1 O2B . 2.0868(14) ?
    Ni2 O3A 4_676 2.0090(15) ?
    Ni2 O1A . 2.0184(15) ?
    Ni2 O1C . 2.0399(17) ?
    Ni2 O1AD . 2.042(12) ?
    Ni2 O2B . 2.0791(15) ?
    Ni2 O1BD . 2.081(19) ?
    Ni2 O1D . 2.146(6) ?
    Ni2 O1B . 2.1853(16) ?
    Ni2 C1B . 2.465(2) ?
    O1A C1A . 1.255(3) ?
    C1A O2A . 1.237(3) ?
    C1A C2A . 1.514(3) ?
    C2A C3A . 1.379(3) ?
    C2A C7A . 1.384(3) ?
    O3A C8A . 1.266(3) ?
    C3A C4A . 1.383(3) ?
    C3A H3A . 0.9300 ?
    O4A C8A . 1.237(2) ?
    C3B C4B . 1.381(3) ?
    C3B C2B . 1.381(3) ?
    C3B H3B . 0.9300 ?
    C5A C6A . 1.378(3) ?
    C5A C4A . 1.380(3) ?
    C5A C8A . 1.506(3) ?
    C6A C7A . 1.379(3) ?
    C6A H6A . 0.9300 ?
    C7A H7A . 0.9300 ?
    C4A H4A . 0.9300 ?
    O1B C1B . 1.244(3) ?
    C1B O2B . 1.284(3) ?
    C1B C2B . 1.491(3) ?
    C2B C4B 3_656 1.389(3) ?
    C4B H4B . 0.9300 ?
    O1C C1C . 1.225(3) ?
    C1C N1C . 1.288(4) ?
    C1C H1C . 0.9300 ?
    N1C C3C . 1.424(5) ?
    N1C C2C . 1.454(4) ?
    C2C H2CA . 0.9600 ?
    C2C H2CB . 0.9600 ?
    C2C H2CC . 0.9600 ?
    C3C H3CA . 0.9600 ?
    C3C H3CB . 0.9600 ?
    C3C H3CC . 0.9600 ?
    O1D C1D . 1.171(10) ?
    C1D N1D . 1.311(4) ?
    C1D H1D . 0.9300 ?
    N1D C2D . 1.432(7) ?
    N1D C3D . 1.460(8) ?
    C2D H2DA . 0.9600 ?
    C2D H2DB . 0.9600 ?
    C2D H2DC . 0.9600 ?
    C3D H3DA . 0.9600 ?
    C3D H3DB . 0.9600 ?
    C3D H3DC . 0.9600 ?
    O1AD C1AD . 1.171(10) ?
    C1AD N1AD . 1.312(4) ?
    C1AD H1AD . 0.9300 ?
    N1AD C2AD . 1.433(7) ?
    N1AD C3AD . 1.461(8) ?
    C2AD H2DD . 0.9600 ?
    C2AD H2DE . 0.9600 ?
    C2AD H2DF . 0.9600 ?
    C3AD H3DD . 0.9600 ?
    C3AD H3DE . 0.9600 ?
    C3AD H3DF . 0.9600 ?
    O1BD C1BD . 1.171(10) ?
    C1BD N1BD . 1.312(4) ?
    C1BD H1BD . 0.9300 ?
    N1BD C3BD . 1.433(7) ?
    N1BD C2BD . 1.461(8) ?
    C2BD H2DG . 0.9600 ?
    C2BD H2DH . 0.9600 ?
    C2BD H2DI . 0.9600 ?
    C3BD H3DG . 0.9600 ?
    C3BD H3DH . 0.9600 ?
    C3BD H3DI . 0.9600 ?
loop_
    _geom_angle_atom_site_label_1
    _geom_angle_atom_site_label_2
    _geom_angle_atom_site_label_3
    _geom_angle_site_symmetry_1
    _geom_angle_site_symmetry_3
    _geom_angle
    _geom_angle_publ_flag
    O2A Ni1 O2A 3_666 . 180.0 ?
    O2A Ni1 O4A 3_666 4_676 85.85(7) ?
    O2A Ni1 O4A . 4_676 94.15(7) ?
    O2A Ni1 O4A 3_666 2_545 94.15(7) ?
    O2A Ni1 O4A . 2_545 85.85(7) ?
    O4A Ni1 O4A 4_676 2_545 180.00(12) ?
    O2A Ni1 O2B 3_666 3_666 91.60(6) ?
    O2A Ni1 O2B . 3_666 88.40(6) ?
    O4A Ni1 O2B 4_676 3_666 90.75(6) ?
    O4A Ni1 O2B 2_545 3_666 89.25(6) ?
    O2A Ni1 O2B 3_666 . 88.40(6) ?
    O2A Ni1 O2B . . 91.60(6) ?
    O4A Ni1 O2B 4_676 . 89.25(6) ?
    O4A Ni1 O2B 2_545 . 90.75(6) ?
    O2B Ni1 O2B 3_666 . 180.00(5) ?
    O3A Ni2 O1A 4_676 . 97.00(7) ?
    O3A Ni2 O1C 4_676 . 99.13(7) ?
    O1A Ni2 O1C . . 88.63(7) ?
    O3A Ni2 O1AD 4_676 . 87.1(9) ?
    O1A Ni2 O1AD . . 171.6(5) ?
    O1C Ni2 O1AD . . 83.4(7) ?
    O3A Ni2 O2B 4_676 . 99.18(6) ?
    O1A Ni2 O2B . . 99.20(6) ?
    O1C Ni2 O2B . . 159.02(7) ?
    O1AD Ni2 O2B . . 87.4(9) ?
    O3A Ni2 O1BD 4_676 . 85.9(9) ?
    O1A Ni2 O1BD . . 176.0(6) ?
    O1C Ni2 O1BD . . 88.2(7) ?
    O2B Ni2 O1BD . . 83.0(9) ?
    O3A Ni2 O1D 4_676 . 85.5(3) ?
    O1A Ni2 O1D . . 173.8(4) ?
    O1C Ni2 O1D . . 85.3(5) ?
    O2B Ni2 O1D . . 86.0(5) ?
    O3A Ni2 O1B 4_676 . 159.66(6) ?
    O1A Ni2 O1B . . 92.73(7) ?
    O1C Ni2 O1B . . 98.91(7) ?
    O1AD Ni2 O1B . . 85.7(10) ?
    O2B Ni2 O1B . . 61.52(6) ?
    O1BD Ni2 O1B . . 85.4(10) ?
    O1D Ni2 O1B . . 86.7(4) ?
    O3A Ni2 C1B 4_676 . 129.86(7) ?
    O1A Ni2 C1B . . 99.00(7) ?
    O1C Ni2 C1B . . 128.35(8) ?
    O1AD Ni2 C1B . . 83.8(11) ?
    O2B Ni2 C1B . . 31.38(6) ?
    O1BD Ni2 C1B . . 81.1(11) ?
    O1D Ni2 C1B . . 83.6(5) ?
    O1B Ni2 C1B . . 30.28(7) ?
    C1A O1A Ni2 . . 129.89(14) ?
    O2A C1A O1A . . 127.48(18) ?
    O2A C1A C2A . . 115.67(18) ?
    O1A C1A C2A . . 116.84(18) ?
    C1A O2A Ni1 . . 135.62(14) ?
    C3A C2A C7A . . 118.32(19) ?
    C3A C2A C1A . . 122.19(19) ?
    C7A C2A C1A . . 119.46(19) ?
    C8A O3A Ni2 . 4_575 121.68(13) ?
    C2A C3A C4A . . 120.9(2) ?
    C2A C3A H3A . . 119.5 ?
    C4A C3A H3A . . 119.5 ?
    C8A O4A Ni1 . 2 139.74(14) ?
    C4B C3B C2B . . 120.0(2) ?
    C4B C3B H3B . . 120.0 ?
    C2B C3B H3B . . 120.0 ?
    C6A C5A C4A . . 118.62(19) ?
    C6A C5A C8A . . 119.45(19) ?
    C4A C5A C8A . . 121.84(19) ?
    C5A C6A C7A . . 120.8(2) ?
    C5A C6A H6A . . 119.6 ?
    C7A C6A H6A . . 119.6 ?
    C6A C7A C2A . . 120.8(2) ?
    C6A C7A H7A . . 119.6 ?
    C2A C7A H7A . . 119.6 ?
    O4A C8A O3A . . 126.59(18) ?
    O4A C8A C5A . . 116.37(18) ?
    O3A C8A C5A . . 117.04(18) ?
    C5A C4A C3A . . 120.5(2) ?
    C5A C4A H4A . . 119.7 ?
    C3A C4A H4A . . 119.7 ?
    C1B O1B Ni2 . . 87.41(13) ?
    O1B C1B O2B . . 119.4(2) ?
    O1B C1B C2B . . 120.87(19) ?
    O2B C1B C2B . . 119.55(19) ?
    O1B C1B Ni2 . . 62.32(12) ?
    O2B C1B Ni2 . . 57.48(10) ?
    C2B C1B Ni2 . . 169.32(15) ?
    C1B O2B Ni2 . . 91.14(13) ?
    C1B O2B Ni1 . . 131.39(13) ?
    Ni2 O2B Ni1 . . 111.40(6) ?
    C3B C2B C4B . 3_656 119.4(2) ?
    C3B C2B C1B . . 120.3(2) ?
    C4B C2B C1B 3_656 . 120.3(2) ?
    C3B C4B C2B . 3_656 120.6(2) ?
    C3B C4B H4B . . 119.7 ?
    C2B C4B H4B 3_656 . 119.7 ?
    C1C O1C Ni2 . . 125.55(17) ?
    O1C C1C N1C . . 126.5(3) ?
    O1C C1C H1C . . 116.8 ?
    N1C C1C H1C . . 116.8 ?
    C1C N1C C3C . . 121.3(3) ?
    C1C N1C C2C . . 122.6(3) ?
    C3C N1C C2C . . 116.1(3) ?
    N1C C2C H2CA . . 109.5 ?
    N1C C2C H2CB . . 109.5 ?
    H2CA C2C H2CB . . 109.5 ?
    N1C C2C H2CC . . 109.5 ?
    H2CA C2C H2CC . . 109.5 ?
    H2CB C2C H2CC . . 109.5 ?
    N1C C3C H3CA . . 109.5 ?
    N1C C3C H3CB . . 109.5 ?
    H3CA C3C H3CB . . 109.5 ?
    N1C C3C H3CC . . 109.5 ?
    H3CA C3C H3CC . . 109.5 ?
    H3CB C3C H3CC . . 109.5 ?
    C1D O1D Ni2 . . 126.2(8) ?
    O1D C1D N1D . . 128.5(7) ?
    O1D C1D H1D . . 115.7 ?
    N1D C1D H1D . . 115.7 ?
    C1D N1D C2D . . 123.0(5) ?
    C1D N1D C3D . . 119.5(5) ?
    C2D N1D C3D . . 117.4(4) ?
    N1D C2D H2DA . . 109.5 ?
    N1D C2D H2DB . . 109.5 ?
    H2DA C2D H2DB . . 109.5 ?
    N1D C2D H2DC . . 109.5 ?
    H2DA C2D H2DC . . 109.5 ?
    H2DB C2D H2DC . . 109.5 ?
    N1D C3D H3DA . . 109.5 ?
    N1D C3D H3DB . . 109.5 ?
    H3DA C3D H3DB . . 109.5 ?
    N1D C3D H3DC . . 109.5 ?
    H3DA C3D H3DC . . 109.5 ?
    H3DB C3D H3DC . . 109.5 ?
    C1AD O1AD Ni2 . . 122.2(11) ?
    O1AD C1AD N1AD . . 128.4(7) ?
    O1AD C1AD H1AD . . 115.8 ?
    N1AD C1AD H1AD . . 115.8 ?
    C1AD N1AD C2AD . . 122.6(5) ?
    C1AD N1AD C3AD . . 119.2(5) ?
    C2AD N1AD C3AD . . 117.0(4) ?
    N1AD C2AD H2DD . . 109.5 ?
    N1AD C2AD H2DE . . 109.5 ?
    H2DD C2AD H2DE . . 109.5 ?
    N1AD C2AD H2DF . . 109.5 ?
    H2DD C2AD H2DF . . 109.5 ?
    H2DE C2AD H2DF . . 109.5 ?
    N1AD C3AD H3DD . . 109.5 ?
    N1AD C3AD H3DE . . 109.5 ?
    H3DD C3AD H3DE . . 109.5 ?
    N1AD C3AD H3DF . . 109.5 ?
    H3DD C3AD H3DF . . 109.5 ?
    H3DE C3AD H3DF . . 109.5 ?
    C1BD O1BD Ni2 . . 124.0(19) ?
    O1BD C1BD N1BD . . 128.4(7) ?
    O1BD C1BD H1BD . . 115.8 ?
    N1BD C1BD H1BD . . 115.8 ?
    C1BD N1BD C3BD . . 122.5(5) ?
    C1BD N1BD C2BD . . 119.2(5) ?
    C3BD N1BD C2BD . . 117.0(4) ?
    N1BD C2BD H2DG . . 109.5 ?
    N1BD C2BD H2DH . . 109.5 ?
    H2DG C2BD H2DH . . 109.5 ?
    N1BD C2BD H2DI . . 109.5 ?
    H2DG C2BD H2DI . . 109.5 ?
    H2DH C2BD H2DI . . 109.5 ?
    N1BD C3BD H3DG . . 109.5 ?
    N1BD C3BD H3DH . . 109.5 ?
    H3DG C3BD H3DH . . 109.5 ?
    N1BD C3BD H3DI . . 109.5 ?
    H3DG C3BD H3DI . . 109.5 ?
    H3DH C3BD H3DI . . 109.5 ?
loop_
    _geom_torsion_atom_site_label_1
    _geom_torsion_atom_site_label_2
    _geom_torsion_atom_site_label_3
    _geom_torsion_atom_site_label_4
    _geom_torsion_site_symmetry_1
    _geom_torsion_site_symmetry_2
    _geom_torsion_site_symmetry_3
    _geom_torsion_site_symmetry_4
    _geom_torsion
    _geom_torsion_publ_flag
    Ni2 O1A C1A O2A . . . . 3.0(3) ?
    Ni2 O1A C1A C2A . . . . -177.23(14) ?
    O1A C1A O2A Ni1 . . . . 16.3(4) ?
    C2A C1A O2A Ni1 . . . . -163.41(16) ?
    O2A C1A C2A C3A . . . . 170.1(2) ?
    O1A C1A C2A C3A . . . . -9.7(3) ?
    O2A C1A C2A C7A . . . . -8.0(3) ?
    O1A C1A C2A C7A . . . . 172.2(2) ?
    C7A C2A C3A C4A . . . . 1.4(4) ?
    C1A C2A C3A C4A . . . . -176.8(2) ?
    C4A C5A C6A C7A . . . . 0.1(4) ?
    C8A C5A C6A C7A . . . . -176.5(3) ?
    C5A C6A C7A C2A . . . . -0.3(5) ?
    C3A C2A C7A C6A . . . . -0.4(5) ?
    C1A C2A C7A C6A . . . . 177.8(3) ?
    Ni1 O4A C8A O3A 2 . . . -42.2(4) ?
    Ni1 O4A C8A C5A 2 . . . 137.12(18) ?
    Ni2 O3A C8A O4A 4_575 . . . 24.2(3) ?
    Ni2 O3A C8A C5A 4_575 . . . -155.13(14) ?
    C6A C5A C8A O4A . . . . -7.5(3) ?
    C4A C5A C8A O4A . . . . 175.9(2) ?
    C6A C5A C8A O3A . . . . 171.9(2) ?
    C4A C5A C8A O3A . . . . -4.7(3) ?
    C6A C5A C4A C3A . . . . 0.8(4) ?
    C8A C5A C4A C3A . . . . 177.4(2) ?
    C2A C3A C4A C5A . . . . -1.6(4) ?
    Ni2 O1B C1B O2B . . . . 6.94(19) ?
    Ni2 O1B C1B C2B . . . . -168.31(18) ?
    O1B C1B O2B Ni2 . . . . -7.3(2) ?
    C2B C1B O2B Ni2 . . . . 168.02(17) ?
    O1B C1B O2B Ni1 . . . . 113.0(2) ?
    C2B C1B O2B Ni1 . . . . -71.7(2) ?
    Ni2 C1B O2B Ni1 . . . . 120.27(16) ?
    C4B C3B C2B C4B . . . 3_656 0.5(4) ?
    C4B C3B C2B C1B . . . . -177.2(2) ?
    O1B C1B C2B C3B . . . . 157.8(2) ?
    O2B C1B C2B C3B . . . . -17.4(3) ?
    Ni2 C1B C2B C3B . . . . 53.4(9) ?
    O1B C1B C2B C4B . . . 3_656 -19.9(3) ?
    O2B C1B C2B C4B . . . 3_656 164.9(2) ?
    Ni2 C1B C2B C4B . . . 3_656 -124.3(8) ?
    C2B C3B C4B C2B . . . 3_656 -0.5(4) ?
    Ni2 O1C C1C N1C . . . . -159.3(2) ?
    O1C C1C N1C C3C . . . . 1.8(6) ?
    O1C C1C N1C C2C . . . . -177.7(3) ?
    Ni2 O1D C1D N1D . . . . 153.1(8) ?
    O1D C1D N1D C2D . . . . 172.9(11) ?
    O1D C1D N1D C3D . . . . -2.2(15) ?
    Ni2 O1AD C1AD N1AD . . . . -165.3(13) ?
    O1AD C1AD N1AD C2AD . . . . -177(3) ?
    O1AD C1AD N1AD C3AD . . . . -10(3) ?
    Ni2 O1BD C1BD N1BD . . . . -154.2(15) ?
    O1BD C1BD N1BD C3BD . . . . 22(3) ?
    O1BD C1BD N1BD C2BD . . . . -172(3) ?
loop_
    _geom_hbond_atom_site_label_D
    _geom_hbond_atom_site_label_H
    _geom_hbond_atom_site_label_A
    _geom_hbond_site_symmetry_A
    _geom_hbond_distance_DH
    _geom_hbond_distance_HA
    _geom_hbond_distance_DA
    _geom_hbond_angle_DHA
    _geom_hbond_publ_flag
    C1C H1C O1A . 0.93 2.33 2.893(3) 118.8 yes
    C2C H2CB O1B 2_655 0.96 2.56 3.367(5) 142.5 yes
    C1AD H1AD O2B . 0.93 2.49 3.013(7) 115.5 yes
    C2AD H2DE O1B 4_666 0.96 2.39 3.089(8) 129.6 yes
    C2BD H2DG O1B 4_666 0.96 2.39 2.981(10) 119.0 yes
_shelx_space_group_comment
;
The symmetry employed for this shelxl refinement is uniquely defined
by the following loop, which should always be used as a source of
symmetry information in preference to the above space-group names.
They are only intended as comments.
;
_shelx_estimated_absorpt_T_min     0.692
_shelx_estimated_absorpt_T_max     0.840
_shelx_hkl_file
;
  -1   0   0   -0.10    0.40
  -1   0   0    0.50    0.40
   1   0   0    0.20    0.50
   1   0   0    0.20    0.30
  -2   0   0   18.50    1.80
  -2   0   0   18.00    1.20
  -2   0   0   19.40    1.90
   2   0   0   20.50    2.00
   2   0   0   17.90    1.80
   3   0   0   -0.60    1.10
   3   0   0   -0.30    1.70
   3   0   0   -0.70    1.30
  -3   0   0    0.60    1.40
  -3   0   0    2.10    0.80
  -3   0   0    0.10    1.10
  -4   0   0 1382.36   42.40
   4   0   0 1396.46   43.90
   4   0   0 1331.17   44.10
  -4   0   0 1398.56   44.30
   5   0   0    0.70    2.30
   5   0   0   -1.00    2.30
  -5   0   0   -3.00    3.50
   6   0   0  216.58   10.70
   6   0   0  206.88   11.00
   7   0   0   11.30    4.90
   7   0   0   -7.10    4.00
   8   0   0   53.19    8.80
   8   0   0   62.49    9.00
  -8   0   0   54.09    6.60
  -9   0   0    0.10    4.20
  -9   0   0    0.70    2.70
   9   0   0    0.70    1.90
  -9   0   0   -8.00    4.80
   9   0   0    1.30    2.40
   9   0   0   -5.90    9.10
 -10   0   0   75.59   10.80
 -10   0   0   67.69    5.40
  10   0   0   75.59    5.10
  11   0   0    0.50    1.90
 -11   0   0   -2.20    2.70
  11   0   0    3.80    2.30
 -11   0   0  -13.00    7.80
 -12   0   0  283.17   23.50
  12   0   0  226.18    9.00
 -12   0   0  212.98    9.30
  12   0   0  229.58    9.80
  13   0   0    1.40    1.90
 -13   0   0    5.20    3.10
  13   0   0    0.10    2.50
  14   0   0   41.00    4.50
  14   0   0   45.20    3.60
  15   0   0   -1.20    1.50
  15   0   0   -1.50    2.50
  16   0   0   65.59    3.50
  16   0   0   55.09    5.00
   0  -1   0   -0.20    0.50
   0   1   0    0.40    0.60
   0   1   0    0.10    0.70
  -1  -1   0 2943.31   89.39
   1  -1   0 3020.90   89.89
   1  -1   0 2801.72   88.99
   1   1   0 2980.80   89.59
   1   1   0 2977.30   89.59
  -1   1   0 2962.80   89.79
   2  -1   0  736.23   23.70
  -2  -1   0  774.12   23.30
   2  -1   0  700.13   22.70
  -2  -1   0  774.62   22.90
  -2   1   0  667.23   23.60
   2   1   0  720.23   23.20
  -2   1   0  722.53   23.50
   3  -1   0  956.00   31.70
   3  -1   0  960.70   30.80
  -3  -1   0 1001.80   30.60
  -3  -1   0  992.60   31.40
   3  -1   0  939.01   32.00
  -3   1   0  967.90   31.60
   3   1   0  985.10   31.90
   3   1   0  974.60   31.30
  -3   1   0  994.40   30.80
   4  -1   0  634.34   22.90
   4  -1   0  654.33   21.90
  -4  -1   0  684.53   21.50
  -4  -1   0  688.23   22.70
  -4   1   0  657.63   21.50
   4   1   0  684.33   22.50
  -4   1   0  649.14   23.10
   4   1   0  680.63   22.50
  -4   1   0  576.94   24.40
   5  -1   0  551.04   19.70
  -5  -1   0  539.75   20.80
  -5  -1   0  565.94   18.90
  -5   1   0  568.44   20.70
   5   1   0  583.14   20.40
  -5   1   0  490.25   21.20
  -5   1   0  565.64   18.90
   5   1   0  595.04   20.50
   6  -1   0    0.10    3.10
  -6  -1   0   -3.70    5.40
  -6  -1   0   -1.90    2.00
  -6   1   0    3.30    2.50
   6   1   0    3.30    2.90
  -6   1   0    1.30    3.30
   6   1   0    1.00    3.20
  -7  -1   0   42.50    6.70
   7  -1   0   38.80    7.30
   7  -1   0   35.90    3.40
   7   1   0   41.80    6.30
   7   1   0   35.40    6.00
  -7   1   0   44.90    6.10
   8  -1   0   17.00    2.60
  -8  -1   0   12.60    2.60
   8  -1   0   11.50    2.20
  -8  -1   0    9.30    3.90
  -8  -1   0   12.40    3.10
   8  -1   0    6.20    7.80
   8   1   0    2.60    7.20
   8   1   0   13.80    2.80
   8   1   0   17.70    7.10
  -8   1   0   12.20    5.30
  -9  -1   0   12.10    2.50
   9  -1   0   15.80    2.80
  -9  -1   0    6.80    2.40
   9  -1   0   15.20   10.50
  -9  -1   0   13.30    2.60
  -9  -1   0   17.40    5.20
   9  -1   0   12.90    2.30
   9   1   0   12.00    2.40
  -9   1   0   11.60    4.80
   9   1   0   14.80    3.10
   9   1   0   17.80   10.90
   9   1   0    5.00   10.20
  10  -1   0   84.99    5.40
 -10  -1   0   99.09   11.50
  10  -1   0   81.99    5.00
 -10  -1   0   97.59    5.60
  10  -1   0   82.19   20.50
 -10  -1   0   83.09    6.30
 -10   1   0   83.79   11.00
  10   1   0  102.09    5.90
  11  -1   0  293.17   11.40
 -11  -1   0  269.17   10.70
 -11  -1   0  280.57   11.40
  11  -1   0  282.97   10.50
 -11  -1   0  287.97   18.80
 -11   1   0  268.47   18.80
  11   1   0  278.47   11.30
  11   1   0  280.67   10.60
  12  -1   0    8.40    2.20
 -12  -1   0   10.20   18.50
 -12  -1   0   10.00    2.50
  12  -1   0    9.20    2.90
 -12  -1   0   15.90    3.00
 -12   1   0   18.60   12.30
  12   1   0    7.70    2.90
  12   1   0    8.70    2.20
  13  -1   0   24.80    3.50
  13  -1   0   31.90    4.40
 -13  -1   0   34.80    4.10
  13   1   0   33.70    3.80
  13   1   0   31.20    4.50
  14  -1   0   15.30    3.20
  14  -1   0   14.40    2.20
 -14  -1   0   18.60    3.00
  14   1   0   15.50    2.30
  14   1   0   14.70    3.00
  15  -1   0   -0.40    1.40
  15  -1   0   -1.00    2.40
  15   1   0    2.50    2.90
  15   1   0   -1.30    1.60
  16  -1   0    2.30    1.40
  16  -1   0    1.80    2.80
  16   1   0    1.80    2.30
  16   1   0   -0.80    4.70
   0  -2   0  434.16   14.60
   0   2   0  455.65   14.70
   1  -2   0 2997.40   93.89
  -1  -2   0 3094.89   93.49
  -1   2   0 3093.39   93.89
  -2  -2   0  102.59    4.50
   2  -2   0   95.29    6.10
  -2   2   0   92.19    5.00
   2   2   0  103.19    4.70
  -2   2   0   99.09    4.90
  -3  -2   0   85.29    4.20
   3  -2   0   79.69    3.70
  -3   2   0   84.39    4.90
  -3   2   0   79.49    6.10
   3   2   0   81.29    4.90
  -3   2   0   83.49    5.10
  -4  -2   0 2392.36   73.99
  -4  -2   0 2299.77   72.79
   4  -2   0 2359.46   72.69
   4   2   0 2398.56   74.09
   4   2   0 2395.36   73.79
  -4   2   0 2392.96   74.49
  -4   2   0 2211.38   74.89
  -4   2   0 2393.86   73.49
  -5  -2   0  244.38    9.50
   5  -2   0  210.08    8.50
   5  -2   0  221.48    9.80
  -5  -2   0  234.28   11.80
  -5   2   0  225.28   10.20
  -5   2   0  205.48   10.90
   5   2   0  260.07   11.00
   5   2   0  247.68   11.20
   6  -2   0 1156.78   36.80
   6  -2   0 1192.78   38.80
  -6  -2   0 1131.79   37.90
  -6  -2   0 1165.18   41.30
   6   2   0 1186.38   40.40
  -6   2   0 1183.78   40.50
   6   2   0 1160.28   39.80
  -6   2   0 1171.38   38.60
   7  -2   0  195.98    7.70
  -7  -2   0  171.78    9.50
   7  -2   0  180.58    7.50
   7  -2   0  199.48   11.90
  -7   2   0  197.98   11.10
   7   2   0  174.18   12.30
  -7   2   0  190.18   12.20
   7   2   0  181.48   12.80
  -8  -2   0    7.30    2.10
   8  -2   0    7.30    2.10
  -8  -2   0   10.90    4.00
  -8  -2   0    6.80    2.20
   8  -2   0    7.50    2.10
  -8  -2   0   11.90    2.80
   8  -2   0   20.70    8.10
   8   2   0   10.20    7.80
   8   2   0    0.00    6.90
  -8   2   0    7.50    6.90
   9  -2   0  140.89   22.50
   9  -2   0  187.38    7.70
   9  -2   0  185.88    8.20
  -9  -2   0  200.68    7.80
  -9  -2   0  184.18   11.80
  -9  -2   0  197.38    8.30
  -9  -2   0  186.28    7.80
   9   2   0  180.88   23.50
   9   2   0  194.08   21.80
   9   2   0  193.08    8.30
  10  -2   0   13.40    2.60
 -10  -2   0   18.10    3.00
  10  -2   0   17.40    2.40
 -10  -2   0   16.40    2.50
 -10  -2   0   22.70    7.50
 -10  -2   0   17.90    2.70
  10   2   0   17.40    3.60
  10   2   0   18.60    3.10
 -11  -2   0   76.29    4.80
  11  -2   0   79.59    4.80
  11  -2   0   80.69    5.70
 -11  -2   0   84.49    5.10
  11   2   0   76.49    5.30
  11   2   0   88.29    5.90
 -11   2   0   79.79   11.30
  12  -2   0  136.69    6.40
 -12  -2   0  138.39    6.50
 -12  -2   0  138.19    6.40
  12  -2   0  119.09    7.70
 -12   2   0  140.69   16.10
  12   2   0  140.29    8.30
  12   2   0  138.99    6.60
  13  -2   0  104.99    6.40
 -13  -2   0  108.59    5.50
  13  -2   0  107.59    5.40
  13   2   0  106.99    5.60
  13   2   0   97.89    6.20
 -14  -2   0    2.90    2.70
  14  -2   0   -2.30    1.50
 -14  -2   0    3.00    2.10
  14  -2   0    2.40    2.40
  14   2   0    2.90    1.90
  14   2   0    0.60    2.70
  15  -2   0    2.00    2.40
  15  -2   0    2.50    1.60
  15   2   0    3.60    3.10
  15   2   0    3.20    1.90
  16  -2   0   16.80    3.10
  16  -2   0   23.00    2.60
  16   2   0   20.40    2.20
   0  -3   0    1.50    1.60
   0   3   0    0.70    1.10
   0   3   0    2.40    1.90
   0   3   0    1.40    1.90
  -1  -3   0  875.91   29.60
   1   3   0  923.91   29.30
  -1   3   0  904.71   30.00
   1   3   0  942.71   29.70
  -1   3   0  956.00   30.20
  -2  -3   0  299.67   11.40
  -2   3   0  305.57   12.00
   2   3   0  336.47   11.20
   2   3   0  306.07   11.60
  -2   3   0  289.57   12.00
  -2   3   0  319.37   13.50
   2   3   0  315.87   11.60
  -3  -3   0   88.99    4.90
   3   3   0   95.19    5.80
  -3   3   0   80.39    5.80
  -3   3   0   80.89    5.90
   3   3   0   94.69    4.60
   3   3   0   95.19    6.00
  -3   3   0   74.09    8.30
  -4  -3   0  268.97   10.80
   4  -3   0  278.27   10.00
  -4   3   0  267.07   12.20
   4   3   0  277.77   11.70
  -4   3   0  281.87   12.00
   4   3   0  263.67   12.00
  -4   3   0  272.07   15.80
  -5  -3   0  850.91   28.70
   5  -3   0  840.62   27.40
   5  -3   0  855.41   27.80
   5   3   0  861.11   29.90
   5   3   0  891.11   30.70
  -5   3   0  854.51   29.90
  -5   3   0  849.22   30.80
  -6  -3   0  602.84   21.60
   6  -3   0  614.24   20.10
   6  -3   0  640.34   21.70
  -6   3   0  631.74   23.50
  -6   3   0  629.04   24.70
   6   3   0  609.44   23.60
   6   3   0  499.15   29.30
  -7  -3   0    2.60    2.00
   7  -3   0    2.50    1.90
  -7  -3   0    1.00    2.70
   7  -3   0    9.20    6.10
  -7  -3   0    2.00    1.70
   7  -3   0    5.90    2.20
  -7  -3   0    9.30    3.90
   7   3   0    3.80    6.40
  -7   3   0    6.10    5.40
   7   3   0    6.70    6.40
  -7   3   0    4.00    7.50
  -8  -3   0  532.05   17.80
  -8  -3   0  531.75   17.40
   8  -3   0  515.65   17.30
  -8  -3   0  524.65   17.50
  -8  -3   0  537.75   20.60
   8   3   0  516.95   26.30
   8   3   0  479.25   26.70
  -8   3   0  501.55   25.60
   9  -3   0   41.80    4.30
  -9  -3   0   39.60    7.20
  -9  -3   0   38.60    5.00
   9   3   0   48.60   26.30
   9   3   0   32.80    4.60
 -10  -3   0  221.28   19.70
 -10  -3   0  213.88    9.20
  10  -3   0  209.08    9.80
  10  -3   0  219.98    9.40
 -10  -3   0  212.88   10.90
 -10  -3   0  218.58   10.30
  10   3   0  218.18    9.50
  10   3   0  217.98    9.40
  11  -3   0    3.50    2.70
  11  -3   0    3.80    1.90
 -11  -3   0    5.00    1.90
 -11  -3   0    6.20    2.70
 -11  -3   0    3.70    2.00
 -11   3   0    0.30    9.70
  11   3   0    2.10    2.70
  11   3   0    1.40    2.90
 -12  -3   0   96.89    5.30
  12  -3   0  101.99    5.30
  12  -3   0  106.79    6.30
 -12  -3   0  103.89    5.60
  12   3   0   97.09    6.20
  12   3   0  103.49    6.60
  13  -3   0   35.20    4.60
 -13  -3   0   36.20    3.50
 -13  -3   0   34.60    4.30
  13  -3   0   23.40    4.00
  13   3   0   35.50    4.20
  13   3   0   32.70    5.00
  14  -3   0   13.00    2.00
 -14  -3   0    7.70    2.00
  14  -3   0    9.20    2.80
 -14  -3   0   10.20    2.10
  14   3   0    4.80    3.40
  14   3   0    9.50    2.40
  15  -3   0    8.20    1.70
 -15  -3   0    5.80    3.40
  15  -3   0    6.10    2.60
  15   3   0    5.40    2.60
  15   3   0   -0.30    6.30
   0  -4   0    1.80    2.00
   0   4   0    3.80    2.70
   0   4   0    2.90    1.70
   0   4   0    3.00    2.60
  -1  -4   0  462.75   17.30
  -1   4   0  495.65   18.10
   1   4   0  493.35   17.70
   1   4   0  493.35   16.80
  -1   4   0  491.45   18.10
   1   4   0  477.85   17.70
  -2  -4   0  398.96   15.70
  -2   4   0  418.56   16.80
  -2   4   0  424.76   16.80
   2   4   0  437.66   15.80
  -2   4   0  469.15   20.20
   2   4   0  447.46   16.30
   2   4   0  434.56   16.00
  -3  -4   0   68.19    5.40
   3  -4   0   81.69    5.10
   3   4   0   77.79    6.50
   3   4   0   72.29    6.80
  -3   4   0   78.49    7.30
  -3   4   0   78.69    7.00
   3   4   0   85.69    5.80
   4  -4   0  448.56   16.50
  -4  -4   0  500.95   18.20
   4   4   0  496.05   19.20
   4   4   0  507.95   17.00
  -4   4   0  488.05   19.90
   4   4   0  519.15   19.80
   5  -4   0  106.49    5.30
   5   4   0   92.69    9.10
   5   4   0   93.59    9.90
  -5   4   0   90.99   13.10
  -5   4   0   98.79    9.30
  -6  -4   0    9.30    4.00
   6  -4   0   15.10    2.60
   6  -4   0   10.30    2.80
  -6  -4   0   13.20    2.10
  -6  -4   0   13.00    2.40
  -6  -4   0   12.30    3.80
  -6   4   0   13.50    7.10
   6   4   0    5.00    6.30
  -6   4   0   13.70    6.10
   6   4   0    9.80    6.80
   7  -4   0   84.09    5.10
  -7  -4   0   82.39    4.60
   7  -4   0   86.19    5.30
  -7  -4   0   83.29    8.70
  -7  -4   0   79.89    5.00
  -7  -4   0   83.49    6.10
   7   4   0   75.69   11.80
  -7   4   0   87.89   12.50
  -7   4   0   99.59   11.90
   7   4   0   62.29   12.40
  -8  -4   0  142.79    7.10
   8  -4   0  142.49    6.40
  -8  -4   0  141.79    6.70
  -8  -4   0  133.39   11.60
   8  -4   0  131.99    6.80
  -8  -4   0  133.99    6.10
  -8   4   0  117.89   17.30
   8   4   0  154.58   19.10
  -8   4   0  120.69   16.60
  -9  -4   0    4.50    2.00
   9  -4   0    2.40    2.50
  -9  -4   0    0.10    2.60
  -9  -4   0   -0.70    2.00
   9  -4   0   -1.10    2.00
  -9  -4   0   -2.90    8.30
 -10  -4   0   12.40    2.30
  10  -4   0    4.10    2.50
 -10  -4   0    9.30    2.00
 -10  -4   0   14.00    3.00
  10  -4   0    8.80    2.30
  10   4   0    8.30    3.10
  11  -4   0    3.10    2.00
  11  -4   0    3.80    3.90
 -11  -4   0    6.90    2.30
 -11  -4   0    9.10    2.80
 -11  -4   0    7.70    2.00
  11   4   0    4.20    3.70
  12  -4   0   48.90    4.00
 -12  -4   0   51.79    3.90
  12  -4   0   45.50    4.70
 -12  -4   0   59.69    4.30
  12   4   0   50.19    5.00
  12   4   0   45.90    6.00
 -13  -4   0  106.49    5.10
 -13  -4   0  111.79    5.30
  13  -4   0  113.09    5.40
  13  -4   0  111.69    6.40
  13   4   0  105.99    6.90
  13   4   0  117.09    7.70
 -14  -4   0  148.89    5.90
  14  -4   0  139.79    6.90
  14  -4   0  149.99    6.00
 -14  -4   0  154.18    6.10
 -15  -4   0    2.70    2.50
  15  -4   0    2.90    2.30
 -15  -4   0    4.80    1.70
  15  -4   0    8.30    2.80
   0   5   0   -0.70    3.50
   0   5   0   -0.50    3.60
  -1  -5   0    5.10    3.40
   1   5   0    3.70    3.90
  -1   5   0    5.80    3.90
   1   5   0    7.00    4.10
   1   5   0    4.40    3.50
  -1   5   0    2.10    4.00
  -2  -5   0  743.63   26.60
   2   5   0  736.83   27.10
   2   5   0  728.23   27.10
   2   5   0  764.72   26.90
  -2   5   0  777.02   28.30
   2   5   0  759.22   26.50
  -2   5   0  792.22   28.10
  -3  -5   0 1508.05   42.40
   3  -5   0 1256.67   40.90
  -3  -5   0 1272.07   43.10
  -3   5   0 1300.27   44.80
   3   5   0 1224.68   44.00
   3   5   0 1314.27   43.80
   3   5   0 1252.77   43.90
   3   5   0 1313.37   42.90
  -3   5   0 1297.37   45.10
  -4  -5   0  486.65   17.20
  -4  -5   0  507.05   16.80
  -4  -5   0  507.65   19.50
   4  -5   0  507.25   17.20
  -4   5   0  496.45   22.30
   4   5   0  501.65   21.60
   4   5   0  503.05   21.60
   4   5   0  515.35   19.50
  -4   5   0  501.65   21.80
  -5  -5   0    1.10    1.80
  -5  -5   0    6.30    4.40
  -5  -5   0    0.20    2.40
   5   5   0   16.00    7.40
   5   5   0   -2.80    7.40
  -5   5   0   -0.50    5.90
  -5   5   0   -5.00    7.70
  -6  -5   0   14.40    2.10
  -6  -5   0   15.90    2.70
  -6  -5   0   11.00    5.40
  -6  -5   0   17.00    3.50
   6  -5   0   16.80    2.90
  -6   5   0   30.50    8.80
   6   5   0   21.40   10.60
   6   5   0   19.80   10.60
  -6   5   0   18.20   10.70
  -7  -5   0   52.89    6.00
   7  -5   0   62.99    5.10
  -7  -5   0   77.99    9.20
   7  -5   0   67.89    5.60
  -7   5   0  105.39   17.90
   7   5   0   60.49   17.80
  -7   5   0   72.19   12.70
  -8  -5   0   46.40    9.80
   8  -5   0   35.30    4.80
  -8  -5   0   26.10    3.50
  -8  -5   0   26.60    3.30
   8  -5   0   38.80    4.60
  -8  -5   0   35.00    3.50
  -8   5   0   37.30   14.50
  -9  -5   0    9.90    2.30
   9  -5   0    2.20    2.40
  -9  -5   0    5.50    1.90
   9  -5   0    2.40    2.60
  -9  -5   0    8.80    3.00
 -10  -5   0    2.00    1.90
  10  -5   0    5.80    2.40
 -10  -5   0   13.90    3.00
  10  -5   0    6.20    3.00
 -10  -5   0    5.40    2.10
  10   5   0    7.80    4.20
  11  -5   0   18.80    2.80
 -11  -5   0   19.60    3.10
  11  -5   0   13.30    4.00
 -11  -5   0   15.90    2.60
  11  -5   0   24.00    3.70
 -11  -5   0   16.80    2.40
  11   5   0   19.30    6.40
  12  -5   0   12.10    2.50
  12  -5   0   12.60    7.20
 -12  -5   0    6.80    1.80
 -12  -5   0   10.40    2.20
  12  -5   0    7.30    2.90
 -13  -5   0    1.10    1.60
  13  -5   0   -0.70    2.60
 -13  -5   0    1.90    1.50
  13  -5   0    5.00    2.60
 -14  -5   0    1.30    1.40
 -14  -5   0   -0.60    1.40
  14  -5   0   -1.20    2.90
   0  -6   0   20.70    3.00
   0   6   0   21.80    6.50
   0   6   0   25.70    7.80
  -1  -6   0  262.67   10.60
   1  -6   0  261.97   10.20
  -1  -6   0  262.07   10.40
   1  -6   0  254.37   10.30
   1   6   0  254.37   14.70
   1   6   0  268.47   16.00
  -1   6   0  250.87   16.30
  -1   6   0  263.57   15.40
   1   6   0  274.47   16.20
  -2  -6   0  730.63   26.60
  -2  -6   0  744.73   23.70
  -2  -6   0  690.63   23.40
  -2  -6   0  698.33   23.40
  -2  -6   0  710.03   24.40
   2  -6   0  703.23   23.30
   2   6   0  730.73   27.00
  -2   6   0  748.93   29.90
   2   6   0  666.13   32.50
   2   6   0  688.13   28.60
  -2   6   0  744.03   28.60
   2   6   0  655.13   27.30
  -3  -6   0  118.59    7.20
  -3  -6   0  119.29    7.10
  -3  -6   0  124.49   10.00
  -3  -6   0  115.49    6.60
  -3  -6   0  120.39    7.30
   3  -6   0  118.99    6.90
  -3  -6   0  120.99    6.20
   3   6   0  133.19   16.00
   3   6   0  113.59   12.90
  -3   6   0  124.29   13.60
   3   6   0  127.69   15.50
   3   6   0  114.29   14.80
  -3   6   0  130.29   15.70
  -4  -6   0   42.80    5.20
   4  -6   0   28.10    3.80
  -4  -6   0   36.00    6.70
  -4  -6   0   32.50    3.90
  -4  -6   0   33.90    4.00
  -4  -6   0   34.80    4.90
  -4  -6   0   28.20    3.80
  -4   6   0   33.60   11.40
  -4   6   0   38.10   12.00
   4   6   0   27.50   11.90
   4   6   0    9.80    9.10
  -5  -6   0   40.10    4.70
  -5  -6   0   42.10    7.50
   5  -6   0   54.29    7.10
  -5  -6   0   53.49    5.00
  -5  -6   0   46.20    5.70
  -5  -6   0   44.30    4.00
  -5   6   0   49.40   14.80
  -5   6   0   48.90   11.10
   5   6   0   35.30   15.00
   5   6   0   21.50   12.00
  -6  -6   0   14.10    2.40
  -6  -6   0    7.70    7.90
  -6  -6   0    9.00    2.50
  -6  -6   0   10.40    3.40
   6  -6   0   13.30    3.10
  -6   6   0   12.80   12.30
   6   6   0  -12.20   23.00
  -7  -6   0  162.08    7.50
  -7  -6   0  171.88   10.60
  -7  -6   0  169.68    8.50
   7  -6   0  178.48    8.40
  -7  -6   0  185.08   25.00
  -7   6   0  148.09   21.70
  -8  -6   0   29.20    4.00
   8  -6   0   22.40    3.80
  -8  -6   0   16.00    2.50
  -8  -6   0   22.10    3.50
  -9  -6   0   44.50    3.80
  -9  -6   0   44.40    4.30
  -9  -6   0   38.80    5.40
 -10  -6   0  243.68    9.30
 -10  -6   0  233.38    9.80
  10  -6   0  227.28   10.20
 -10  -6   0  253.27    9.60
  10  -6   0  245.58   10.10
 -11  -6   0    0.70    2.00
 -11  -6   0   -2.80    2.50
 -11  -6   0    6.90    3.10
  11  -6   0    1.60    3.00
  11  -6   0    1.60    3.20
 -12  -6   0   21.00    2.60
 -12  -6   0   20.00    3.00
  12  -6   0   19.40    3.70
  12  -6   0   27.00    4.20
 -13  -6   0   -0.20    1.20
 -13  -6   0   -1.50    1.40
  13  -6   0    6.00    3.40
 -14  -6   0   97.39    4.00
 -14  -6   0  100.39    4.20
   0  -7   0   -0.50    2.50
   0  -7   0   -0.40    2.60
   0  -7   0    2.30    2.40
   0   7   0    3.20   10.90
   0   7   0   -6.30   15.70
   1  -7   0   73.89    5.80
  -1  -7   0   65.89    5.70
   1  -7   0   88.29    5.50
  -1  -7   0   60.19    5.80
   1  -7   0   78.79    5.70
  -1  -7   0   74.49    5.60
   1   7   0   56.39   15.60
  -1   7   0   58.29   14.50
  -1   7   0   71.19   12.90
  -2  -7   0   88.49    8.00
  -2  -7   0   68.99    5.80
   2  -7   0   81.19    5.70
  -2  -7   0   76.59    6.00
  -2   7   0   78.99   14.40
   2   7   0   83.89   17.30
  -3  -7   0  100.29    6.40
  -3  -7   0  111.09    6.60
   3  -7   0   94.99    6.20
  -3  -7   0  116.39    7.30
  -3  -7   0  108.99    6.40
  -3  -7   0  102.09    6.40
  -3   7   0   98.79   15.70
  -4  -7   0    4.80    3.00
   4  -7   0    6.70    2.60
  -4  -7   0   16.20    8.30
  -4  -7   0    5.60    3.20
  -4  -7   0    9.60    2.50
  -4  -7   0    3.10    2.60
  -4  -7   0   11.20    3.60
  -4   7   0   15.00   19.30
  -5  -7   0  146.29   18.30
  -5  -7   0  117.99    8.10
   5  -7   0  128.79    7.00
  -5  -7   0  133.69    6.50
  -5  -7   0  131.89    6.90
  -5  -7   0  121.99    7.30
  -5   7   0  164.88   22.90
  -6  -7   0   10.60    5.30
   6  -7   0   11.10    2.90
   6  -7   0   16.90    4.10
  -6  -7   0   12.40    2.30
  -6  -7   0   13.40    2.80
  -6  -7   0    9.40    3.30
  -7  -7   0   75.69    5.30
   7  -7   0   68.19    5.60
  -7  -7   0   66.39    4.40
  -7  -7   0   78.29    6.50
   7  -7   0   69.79    6.80
   8  -7   0    4.70    3.70
  -8  -7   0    7.80    3.20
   8  -7   0    3.70    2.80
  -8  -7   0    9.00    2.40
  -8  -7   0    3.50    2.00
  -9  -7   0  432.36   14.60
  -9  -7   0  447.66   14.80
   9  -7   0  435.46   15.00
   9  -7   0  401.56   15.50
  -9  -7   0  376.46   16.20
  10  -7   0    4.70    3.90
 -10  -7   0    1.90    1.90
  10  -7   0   -1.30    2.70
 -10  -7   0   -0.10    1.60
 -11  -7   0    1.80    1.60
  11  -7   0    2.00    3.00
 -11  -7   0   -0.70    1.30
  11  -7   0    3.80    3.90
  12  -7   0    6.10    4.00
 -12  -7   0    3.90    1.40
 -12  -7   0    2.60    1.50
 -13  -7   0    9.50    1.70
 -13  -7   0   10.30    2.10
   0  -8   0   10.50    2.90
   0  -8   0    9.70    3.60
   0  -8   0   10.60    2.80
  -1  -8   0    4.10    3.50
  -1  -8   0    5.50    2.50
   1  -8   0    4.60    2.60
   1  -8   0   -2.50    2.40
  -1  -8   0    5.30    2.90
   1  -8   0    5.20    2.70
  -2  -8   0  405.66   14.70
   2  -8   0  402.86   14.60
   2  -8   0  406.06   14.40
  -2  -8   0  392.66   14.60
   2  -8   0  411.26   14.80
  -2  -8   0  396.16   14.50
  -3  -8   0   27.60    3.70
   3  -8   0   33.50    4.70
  -3  -8   0   24.60    4.20
  -3  -8   0   29.90    3.50
  -3  -8   0   28.50    3.80
   3  -8   0   30.70    4.80
  -3  -8   0   20.50    3.80
   3  -8   0   27.00    3.50
   4  -8   0    9.50    2.90
  -4  -8   0   10.70    3.50
   4  -8   0   10.30    2.80
  -4  -8   0   14.20    3.30
   4  -8   0    9.70    2.70
  -4  -8   0   13.10    3.50
  -4  -8   0   14.10    3.00
  -5  -8   0   75.39    6.60
  -5  -8   0   84.49    7.40
  -5  -8   0   92.29    6.00
  -5  -8   0   83.09    5.30
   5  -8   0   90.59    6.30
   5  -8   0   88.29    5.90
   5  -8   0   82.09    5.60
   6  -8   0   19.50    3.20
   6  -8   0   21.30    3.30
  -6  -8   0   14.00    2.70
  -6  -8   0   20.60    3.70
  -6  -8   0   18.60    3.10
  -7  -8   0   35.10    4.40
   7  -8   0   47.10    5.50
  -7  -8   0   44.00    3.90
  -7  -8   0   38.10    4.50
   7  -8   0   40.80    4.60
   8  -8   0  190.98    8.70
  -8  -8   0  183.78    8.50
  -8  -8   0  196.48    8.80
   8  -8   0  194.48   10.00
   9  -8   0    2.20    2.40
  -9  -8   0    1.00    1.50
  -9  -8   0    0.20    1.80
   9  -8   0    2.80    3.80
 -10  -8   0   64.19    3.50
 -10  -8   0   57.89    3.80
  10  -8   0   64.19    4.60
 -11  -8   0    3.20    1.40
  11  -8   0    1.30    1.70
 -11  -8   0    3.30    1.70
 -12  -8   0    2.20    1.60
  12  -8   0    3.90    1.60
 -12  -8   0    0.60    1.20
   0  -9   0    0.40    2.30
   0  -9   0    7.30    2.90
   0  -9   0    5.70    2.90
  -1  -9   0   92.29    6.20
   1  -9   0   91.79    6.20
  -1  -9   0   83.29    6.00
  -1  -9   0   94.49    6.10
   1  -9   0   95.39    6.10
   1  -9   0   94.99    6.20
   2  -9   0    7.70    2.60
  -2  -9   0   15.10    3.10
  -2  -9   0    8.80    2.70
   2  -9   0   10.70    2.90
   2  -9   0    5.90    2.50
  -2  -9   0   13.70    3.30
  -3  -9   0   21.70    3.50
   3  -9   0   26.50    3.40
   3  -9   0   23.20    3.10
   3  -9   0   27.30    3.40
  -3  -9   0   19.00    3.50
  -4  -9   0   43.40    5.80
   4  -9   0   69.19    5.40
   4  -9   0   63.69    5.30
  -4  -9   0   67.59    6.20
  -4  -9   0   54.69    6.10
   4  -9   0   65.09    5.00
  -5  -9   0    6.80    3.40
  -5  -9   0   10.00    2.90
  -5  -9   0    3.50    3.80
   5  -9   0    2.90    2.30
  -5  -9   0    5.20    3.10
   5  -9   0   10.40    2.70
   5  -9   0    8.50    2.60
  -6  -9   0   -1.50    2.60
  -6  -9   0   -1.60    2.20
   6  -9   0   -0.80    2.80
   6  -9   0   -2.90    2.50
   6  -9   0    0.80    2.20
  -7  -9   0   49.30    4.40
   7  -9   0   44.40    4.10
   7  -9   0   32.50    3.50
  -7  -9   0   41.30    3.60
   7  -9   0   44.10    4.10
   8  -9   0   65.49    4.30
  -8  -9   0   63.89    4.50
  -8  -9   0   61.19    3.80
   8  -9   0   63.09    4.40
   8  -9   0   63.59    6.00
   9  -9   0   38.70    3.40
  -9  -9   0   34.70    3.00
   9  -9   0   41.20    3.70
  -9  -9   0   36.90    3.70
 -10  -9   0   17.00    2.60
  10  -9   0   16.40    2.70
 -10  -9   0   16.10    2.30
  10  -9   0   14.90    1.90
   0 -10   0    6.50    2.80
   0 -10   0    4.40    2.70
   0 -10   0    3.90    2.80
  -1 -10   0  150.88    7.70
   1 -10   0  144.89    7.00
  -1 -10   0  134.59    7.00
   1 -10   0  139.79    7.20
   1 -10   0  142.29    7.00
  -1 -10   0  141.09    7.40
   2 -10   0   22.10    3.20
   2 -10   0   25.30    3.20
   2 -10   0   28.60    4.20
  -2 -10   0   29.20    3.60
  -2 -10   0   35.70    4.80
   3 -10   0    5.10    2.30
  -3 -10   0    6.80    3.50
  -3 -10   0    5.30    3.10
   3 -10   0    4.60    2.50
   3 -10   0    4.00    2.50
   4 -10   0  113.99    5.90
  -4 -10   0  108.59    7.30
   4 -10   0  119.89    6.00
   4 -10   0  114.99    6.00
   5 -10   0    3.10    2.20
   5 -10   0    3.40    2.30
   5 -10   0   -1.90    2.20
   6 -10   0   47.50    4.50
   6 -10   0   46.60    4.10
   6 -10   0   52.19    4.20
   7 -10   0   47.40    6.70
   7 -10   0   57.49    4.20
   7 -10   0   63.59    4.10
   8 -10   0   16.30    2.30
   8 -10   0   16.30    2.90
   0 -11   0    2.70    2.40
   1 -11   0    4.30    2.20
  -1 -11   0    1.20    2.60
   2 -11   0   31.50    3.90
  -2 -11   0   32.90    3.60
  -3 -11   0   -4.50    4.00
   3 -11   0    1.10    4.40
   3 -11   0   -0.60    2.00
   4 -11   0    9.10    2.90
   4 -11   0    8.70    2.10
   5 -11   0   12.10    2.90
   5 -11   0    9.20    2.10
   6 -11   0    0.30    1.90
  16   0  -1   -0.80    1.50
  16   0  -1   -2.60    2.90
  15   0  -1    4.20    1.70
  15   0  -1    5.90    2.60
  14   0  -1   -1.50    2.40
  14   0  -1    0.20    2.00
  13   0  -1    7.10    2.10
  13   0  -1    3.00    2.50
 -12   0   1    1.50    3.10
  12   0  -1    0.40    2.30
  12   0  -1   -1.90    1.90
 -12   0   1   19.10   12.60
 -11   0   1  869.41   33.70
 -11   0   1  843.02   28.30
  11   0  -1  941.91   29.00
  11   0  -1  847.12   28.90
  10   0  -1   -0.20    2.00
  10   0  -1  -12.90   14.50
  10   0  -1    0.80    2.30
 -10   0   1   -2.70    3.00
 -10   0   1    6.50    5.60
   9   0  -1    1.80    2.00
   9   0  -1   -7.60    9.20
   9   0  -1    1.20    1.80
  -9   0   1    2.90    4.30
  -9   0   1    6.90    3.50
   9   0  -1  -14.30    8.20
   8   0  -1   -0.80    5.80
   8   0  -1   -4.90    5.70
   8   0  -1    1.10    2.20
   8   0  -1    1.00    2.00
  -8   0   1   -1.70    3.30
   7   0  -1   74.59    8.00
  -7   0   1   79.09    5.70
   7   0  -1   71.39    8.80
   7   0  -1   81.99    4.60
  -6   0   1    8.10    5.90
   6   0  -1   -0.80    1.90
   6   0  -1    2.40    3.50
   6   0  -1   -2.70    2.70
  -5   0   1  594.24   21.20
  -5   0   1  588.54   21.80
   4   0  -1   -1.30    2.70
  -4   0   1   -0.70    2.20
  -4   0   1    0.50    1.60
  -4   0   1    0.10    1.00
   4   0  -1   -2.20    1.70
  -3   0   1 2389.56   75.89
   3   0  -1 2505.95   76.09
  -3   0   1 2476.45   76.09
   3   0  -1 2474.65   76.19
  -2   0   1    0.20    0.70
  -2   0   1    0.90    0.90
   2   0  -1   -0.30    0.80
  -1   0   1 1308.57   38.60
   1   0  -1 1313.57   38.50
  -1   0   1 1148.89   38.40
   0   0   1    0.40    0.40
   0   0  -1    0.20    0.30
   1   0   1 9999.00  304.37
  -2   0  -1    0.90    1.10
   2   0   1    0.00    0.90
  -2   0  -1   -0.60    1.00
   2   0   1    0.70    1.10
   2   0   1    1.00    0.80
  -2   0  -1    0.80    0.80
   2   0   1    0.60    1.10
   3   0   1  498.65   18.10
  -3   0  -1  502.45   16.30
   3   0   1  509.85   16.30
   3   0   1  511.85   17.30
  -3   0  -1  519.35   17.40
   3   0   1  502.85   17.30
   4   0   1    2.10    2.00
   4   0   1    1.00    1.90
  -4   0  -1    2.70    2.30
   5   0   1    9.50    2.90
   5   0   1   13.30    3.10
  -5   0  -1    9.90    4.20
  -5   0  -1   13.80    2.20
  -6   0  -1   -1.60    2.20
   6   0   1   -2.60    3.70
   7   0   1  174.88   11.90
  -7   0  -1  167.78    9.10
   8   0   1    1.80    1.90
   8   0   1    4.20    7.10
  -8   0  -1   -1.50    2.10
  -8   0  -1    1.40    3.30
   9   0   1    7.80    2.10
   9   0   1    8.80    2.50
  -9   0  -1   10.90    2.60
   9   0   1   22.30   11.40
  -9   0  -1   12.50    4.90
 -10   0  -1   -9.70    6.20
  10   0   1    2.60    2.10
  10   0   1    0.30    1.90
  11   0   1  115.89    6.40
 -11   0  -1   97.09   15.30
 -11   0  -1   94.99    6.00
  11   0   1  105.79    5.50
  12   0   1    0.30    2.60
 -12   0  -1    8.90   13.20
 -12   0  -1    0.30    2.60
  12   0   1    0.50    1.80
  13   0   1  112.69    5.70
  13   0   1  119.09    6.70
 -13   0  -1  103.09    6.50
  14   0   1    0.30    2.50
  14   0   1   -0.90    1.60
  15   0   1   60.39    3.50
  15   0   1   52.09    6.30
  16   0   1   -1.60    1.40
  16  -1  -1  100.39    5.80
  16  -1  -1  106.09    4.50
  16   1  -1   99.99    6.60
  16   1  -1  106.39    4.60
  15  -1  -1    8.90    1.80
  15  -1  -1    6.90    2.60
  15   1  -1    6.50    3.00
  15   1  -1    7.60    1.90
 -14  -1   1   12.00    3.10
  14  -1  -1   12.50    3.00
  14  -1  -1   15.10    2.40
  14   1  -1   16.20    2.50
  14   1  -1   19.90    3.20
  13  -1  -1   50.09    4.90
 -13  -1   1   39.20    4.90
  13  -1  -1   55.89    4.10
 -13  -1   1   56.39    5.40
  13   1  -1   53.69    5.10
  13   1  -1   57.89    4.30
  12  -1  -1  198.98    8.30
 -12  -1   1  196.18    8.60
 -12  -1   1  206.08    8.70
  12  -1  -1  216.28    9.40
  12   1  -1  206.38    9.10
  12   1  -1  202.68    8.40
 -12   1   1  168.58   21.40
 -11  -1   1   14.00    2.70
  11  -1  -1   15.80    2.50
 -11  -1   1   13.20    2.80
 -11  -1   1   18.40    9.20
  11  -1  -1   15.40    3.10
 -11   1   1   13.70    8.00
  11   1  -1   15.20    3.00
  11   1  -1   13.80    2.60
  10  -1  -1  283.47   10.80
 -10  -1   1  272.77   14.70
 -10  -1   1  272.17   10.50
 -10  -1   1  267.37   10.30
  10  -1  -1  307.47   30.50
 -10   1   1  275.97   15.00
  10   1  -1  271.97   10.80
  10   1  -1  265.77   10.40
  10   1  -1  260.67   31.60
  -9  -1   1  270.87   12.90
   9  -1  -1  220.78    9.30
  -9  -1   1  244.38   10.00
   9  -1  -1  289.97   12.60
  -9  -1   1  252.37    9.70
   9  -1  -1  236.18   19.20
  -9  -1   1  249.78    9.70
   9   1  -1  223.48   19.50
  -9   1   1  250.87   12.80
   9   1  -1  236.58    9.60
   9   1  -1  249.97    9.80
   9   1  -1  231.28   20.70
   8  -1  -1   52.99    5.80
   8  -1  -1   40.50    7.20
   8  -1  -1   43.00    5.80
  -8  -1   1   32.60    4.80
   8   1  -1   36.40    3.90
  -8   1   1   40.80    5.40
   8   1  -1   36.40    7.50
   8   1  -1   29.60    7.80
   7  -1  -1  404.46   17.40
   7  -1  -1  426.66   19.40
  -7  -1   1  417.96   15.50
   7  -1  -1  418.66   14.20
  -7   1   1  413.46   15.40
  -7   1   1  414.16   18.30
   7   1  -1  424.76   18.80
   7   1  -1  408.96   18.20
  -6  -1   1   49.70    4.10
   6  -1  -1   35.60    5.50
  -6  -1   1   38.50    6.80
   6  -1  -1   44.20    6.60
  -6   1   1   45.60    5.70
  -6   1   1   38.80    4.70
   6   1  -1   42.90    6.10
   6   1  -1   43.70    5.90
  -5  -1   1   20.30    2.80
   5  -1  -1   10.50    2.90
  -5  -1   1   22.20    4.50
   5  -1  -1   12.60    2.60
  -5   1   1   15.40    3.40
  -5   1   1   13.40    2.50
  -5   1   1   15.90    4.30
  -4  -1   1  475.35   17.00
   4  -1  -1  452.15   16.80
  -4  -1   1  468.15   15.20
   4   1  -1  460.85   16.60
  -4   1   1  444.86   16.60
   4   1  -1  454.15   17.10
  -4   1   1  462.25   17.10
   3  -1  -1 1683.83   53.19
   3  -1  -1 1669.03   53.49
  -3  -1   1 1715.93   53.19
  -3  -1   1 1687.83   51.99
  -3   1   1 1655.03   53.19
  -3   1   1 1609.94   53.09
   3   1  -1 1747.53   53.09
   3   1  -1 1781.22   53.09
  -2  -1   1  219.18    7.30
   2  -1  -1  203.88    8.00
   2  -1  -1  217.58    8.40
  -2  -1   1  221.18    8.10
   2   1  -1  215.78    7.70
   2   1  -1  229.78    8.10
  -2   1   1  217.58    8.10
   2   1  -1  219.48    7.40
  -2   1   1  216.78    8.10
  -1  -1   1  199.08    6.50
   1  -1  -1  200.38    7.20
   1  -1  -1  204.88    6.40
  -1  -1   1  199.98    6.70
   1  -1  -1  206.28    6.90
   1  -1  -1  188.68    6.90
  -1   1   1  213.78    7.20
   1   1  -1  191.18    6.70
   1   1  -1  197.68    6.60
  -1   1   1  205.48    7.00
   0  -1  -1 5006.10  147.49
   0   1  -1 4744.03  147.69
   1  -1   1   16.60    1.40
   1  -1   1   15.80    1.70
  -1  -1  -1   16.30    1.80
  -1  -1  -1   16.90    1.20
  -1  -1  -1   15.20    1.60
   1  -1   1   16.30    1.80
  -1   1  -1   15.30    1.50
   1   1   1   17.30    1.20
  -1   1  -1   15.30    1.60
   1   1   1   16.00    1.70
  -2  -1  -1    5.50    1.30
   2  -1   1    2.40    1.00
   2  -1   1    5.10    1.50
   2  -1   1    3.20    1.60
  -2  -1  -1    2.70    1.10
  -2   1  -1    3.70    1.50
  -2   1  -1    1.30    1.00
   2   1   1    3.60    1.30
  -2   1  -1    2.00    1.20
   2   1   1    3.50    0.90
  -2   1  -1    2.60    1.20
   2   1   1    3.30    1.10
  -3  -1  -1 1194.78   37.80
   3  -1   1 1158.18   38.80
   3  -1   1 1233.78   37.70
  -3  -1  -1 1153.88   37.30
  -3   1  -1 1225.18   38.60
   3   1   1 1201.18   37.70
  -3   1  -1 1167.48   37.40
  -3   1  -1 1190.58   38.30
   3   1   1 1192.48   38.20
  -4  -1  -1  583.44   19.70
  -4  -1  -1  604.14   20.70
   4  -1   1  568.04   20.20
   4   1   1  611.84   20.40
  -4   1  -1  588.84   21.00
  -4   1  -1  573.24   21.40
  -4   1  -1  582.64   19.70
   4   1   1  621.34   20.90
  -5  -1  -1   61.29    7.20
   5  -1   1   47.50    5.20
  -5  -1  -1   53.29    4.20
  -5   1  -1   57.99    8.50
   5   1   1   55.99    5.90
   5   1   1   54.19    5.30
  -5   1  -1   54.69    4.60
  -6  -1  -1  375.36   19.00
  -6  -1  -1  401.96   15.00
   6  -1   1  389.66   16.20
   6   1   1  392.86   16.50
   6   1   1  392.96   16.80
  -6   1  -1  395.26   14.70
  -7  -1  -1  274.27   12.10
   7  -1   1  282.57   10.20
   7  -1   1  274.07   14.50
   7   1   1  249.58   14.90
  -7   1  -1  287.87   12.50
   7   1   1  262.87   14.70
  -8  -1  -1   10.80    4.10
   8  -1   1   10.00    7.40
   8  -1   1    2.20    1.80
  -8  -1  -1    1.70    2.50
  -8  -1  -1    1.50    2.40
   8  -1   1    4.70    2.00
  -8  -1  -1    0.40    2.80
   8   1   1   -7.90    6.90
   8   1   1    1.00    2.50
  -8   1  -1    6.40    6.20
  -8   1  -1   -0.60    3.70
  -9  -1  -1   95.99    9.70
   9  -1   1   95.69    5.10
  -9  -1  -1  101.79    5.60
  -9  -1  -1  107.19    5.90
   9  -1   1  103.79    5.60
  -9  -1  -1   99.09    5.50
   9  -1   1   82.89   14.60
  -9   1  -1   78.69    6.10
   9   1   1   93.69    5.30
  -9   1  -1   97.99    9.60
 -10  -1  -1    2.90    2.30
  10  -1   1    1.70    1.80
 -10  -1  -1    1.20    7.30
 -10  -1  -1    0.50    2.10
  10  -1   1    0.20    2.10
  10   1   1    2.00    2.00
 -10   1  -1    5.10    6.90
 -10   1  -1   -1.20    3.00
  10   1   1    5.50    2.50
  11  -1   1   45.60    4.10
 -11  -1  -1   41.50    4.60
 -11  -1  -1   43.50    4.40
 -11  -1  -1   43.60    9.70
  11  -1   1   36.10    4.50
 -11   1  -1   40.60    9.90
  11   1   1   49.00    4.80
 -11   1  -1   42.80    5.70
  11   1   1   50.39    4.20
 -12  -1  -1  132.39    6.80
 -12  -1  -1  131.49    6.50
  12  -1   1  123.59    7.10
 -12  -1  -1  107.59   17.30
  12  -1   1  136.29    6.20
 -12   1  -1  148.39   22.50
  12   1   1  137.09    7.10
  12   1   1  130.99    6.30
  13  -1   1   30.80    3.50
  13  -1   1   30.50    4.40
  13   1   1   27.60    3.60
  13   1   1   25.30    3.50
  14  -1   1    0.00    1.50
 -14  -1  -1    3.60    2.50
  14  -1   1    1.60    2.40
  14   1   1   -1.30    2.50
  14   1   1   -1.40    1.70
  15  -1   1   18.40    3.60
  15  -1   1   17.50    2.00
  15   1   1   18.30    3.30
  15   1   1   15.20    2.00
  16  -1   1    1.40    1.40
  16   1   1    4.70    1.60
  16  -2  -1    1.30    2.60
  16  -2  -1    5.80    1.50
  16   2  -1    6.60    1.90
 -15  -2   1   69.09    5.00
  15  -2  -1   65.99    3.70
  15  -2  -1   59.69    4.70
  15   2  -1   51.09    5.70
  15   2  -1   67.29    4.10
 -14  -2   1    3.50    2.20
  14  -2  -1    6.80    1.80
 -14  -2   1    5.90    2.60
  14  -2  -1    3.20    2.60
  14   2  -1    4.40    2.00
  14   2  -1    3.60    3.00
  13  -2  -1   15.10    3.00
 -13  -2   1   20.30    2.70
 -13  -2   1   18.50    2.70
  13  -2  -1   12.30    2.20
  13   2  -1   18.30    3.40
  13   2  -1   19.60    2.70
  12  -2  -1   79.69    5.70
 -12  -2   1   87.49    5.20
  12  -2  -1   77.69    4.80
 -12  -2   1   76.99    5.00
  12   2  -1   70.89    5.20
 -12   2   1   67.59   13.50
  12   2  -1   76.59    5.80
  11  -2  -1  221.98    9.50
 -11  -2   1  255.07   23.60
  11  -2  -1  216.88    8.70
 -11  -2   1  211.08    8.70
 -11  -2   1  209.08    8.60
  11   2  -1  222.88    9.60
 -11   2   1  206.88   17.10
  11   2  -1  206.78    9.10
  10  -2  -1  341.47   12.60
 -10  -2   1  370.56   15.00
 -10  -2   1  343.97   17.90
 -10  -2   1  363.86   13.40
  10  -2  -1  368.36   13.50
 -10  -2   1  349.47   13.10
  10   2  -1  356.56   13.00
  10   2  -1  362.66   13.40
  -9  -2   1    7.50    2.50
  -9  -2   1    9.70    5.10
  -9  -2   1    7.30    3.00
   9  -2  -1    8.80    2.50
  -9  -2   1    5.50    2.20
   9  -2  -1   22.50   11.80
   9  -2  -1    4.20    1.90
   9   2  -1    7.00    2.90
   9   2  -1    8.50    2.60
   9   2  -1   27.70   11.30
   9   2  -1   14.00   11.20
  -8  -2   1  232.38    9.20
  -8  -2   1  236.08    8.90
  -8  -2   1  234.08    9.90
   8  -2  -1  237.18    8.90
   8  -2  -1  229.88   15.40
   8  -2  -1  239.98    9.20
  -8  -2   1  226.98   11.40
   8   2  -1  230.08   16.70
  -8   2   1  217.28   13.80
   8   2  -1  250.97   16.50
   7  -2  -1  210.88   11.90
   7  -2  -1  213.88    8.50
  -7  -2   1  227.18   10.00
   7   2  -1  222.08   13.30
  -7   2   1  217.88   11.40
   7   2  -1  223.68   13.60
  -7   2   1  217.08   12.70
   6  -2  -1   32.60    4.30
  -6  -2   1   32.00    4.20
   6   2  -1   31.30    4.90
  -6   2   1   40.20    5.80
  -6   2   1   20.50    4.20
   6   2  -1   39.80    5.80
   5  -2  -1  798.72   26.20
  -5  -2   1  749.13   27.30
  -5  -2   1  817.42   28.40
  -5   2   1  772.92   27.90
   5   2  -1  798.52   27.60
  -5   2   1  808.02   26.70
   4  -2  -1  124.09    5.70
  -4  -2   1  126.89    7.70
  -4  -2   1  133.29    5.80
  -4   2   1  124.09    8.40
  -4   2   1  123.29    7.00
   4   2  -1  133.99    8.60
   4   2  -1  140.09    7.10
   3  -2  -1 1483.95   47.30
  -3  -2   1 1563.64   47.80
  -3   2   1 1505.05   49.20
   3   2  -1 1581.14   48.90
  -3   2   1 1516.55   49.40
   3   2  -1 1606.74   48.90
  -2  -2   1 2339.27   73.09
   2  -2  -1 2385.16   74.39
   2   2  -1 2280.57   72.89
  -2   2   1 2483.75   74.19
   2   2  -1 2387.16   73.79
  -2   2   1 2450.25   74.19
   1  -2  -1    5.40    1.40
  -1  -2   1    4.50    1.10
  -1   2   1    3.90    1.60
   1   2  -1    4.10    1.20
   0  -2  -1   14.00    1.90
   0   2  -1   10.50    1.70
   0   2  -1   10.60    1.70
   0   2   1   12.10    1.60
   1  -2   1 9433.36  285.77
  -1   2  -1 9051.99  285.87
   1   2   1 9814.52  285.67
   2  -2   1 1101.89   35.70
   2  -2   1 1082.79   34.10
  -2  -2  -1 1127.99   34.80
  -2   2  -1 1099.09   35.20
   2   2   1 1173.48   35.30
  -2   2  -1 1066.99   35.20
  -2   2  -1 1108.69   34.10
   2   2   1 1042.10   34.70
  -3  -2  -1   82.59    4.50
   3  -2   1   77.09    4.20
  -3  -2  -1   94.19    4.90
   3   2   1   87.99    5.40
   3   2   1   84.79    4.70
  -3   2  -1   76.39    5.20
  -3   2  -1   75.69    6.50
  -3   2  -1   79.49    5.10
   4  -2   1  122.79    6.30
  -4  -2  -1  130.49    7.30
  -4  -2  -1  134.19    6.30
   4   2   1  141.09    7.60
   4   2   1  137.39    6.90
  -4   2  -1  135.89    7.60
  -4   2  -1  126.09    6.70
  -5  -2  -1 2231.78   71.79
  -5  -2  -1 2234.08   70.39
   5  -2   1 2226.38   70.69
  -5   2  -1 2156.98   70.89
  -5   2  -1 2267.57   72.39
   5   2   1 2287.97   72.19
   5   2   1 2350.36   71.29
   6  -2   1  336.27   12.10
   6  -2   1  337.47   14.70
  -6  -2  -1  355.06   18.80
  -6  -2  -1  350.46   14.10
  -6   2  -1  342.17   16.20
   6   2   1  353.76   16.20
   6   2   1  359.36   15.30
  -6   2  -1  340.47   14.50
   7  -2   1  186.68    7.40
  -7  -2  -1  138.19    9.30
  -7  -2  -1  169.48    7.60
  -7  -2  -1  168.18    7.10
  -7  -2  -1  182.18    9.50
   7  -2   1  200.88   14.60
   7   2   1  160.38   12.40
   7   2   1  185.28   13.30
  -7   2  -1  183.08   11.30
   8  -2   1   67.39   10.70
   8  -2   1   44.60    3.70
  -8  -2  -1   42.80    4.70
  -8  -2  -1   39.80    5.50
  -8  -2  -1   39.50    4.30
   8  -2   1   54.99    4.30
  -8  -2  -1   38.50    3.80
  -8   2  -1   49.30    8.80
   8   2   1   41.90    9.70
   8   2   1   33.20    8.80
   9  -2   1    2.70    2.30
  -9  -2  -1    1.90    5.00
  -9  -2  -1   -2.30    1.80
   9  -2   1   25.70   15.60
  -9  -2  -1   -1.30    2.00
   9  -2   1   -0.10    1.70
  -9  -2  -1    4.50    2.50
   9   2   1   -3.30    2.40
 -10  -2  -1  151.58    7.10
  10  -2   1  160.28    7.80
  10  -2   1  169.18    7.20
 -10  -2  -1  160.68   14.40
 -10  -2  -1  162.58    7.10
 -10  -2  -1  166.08    7.60
  10   2   1  155.98    7.30
  10   2   1  165.28    7.90
 -10   2  -1  155.18   14.10
  11  -2   1    1.80    2.50
 -11  -2  -1   -5.00   11.10
  11  -2   1    3.40    1.90
 -11  -2  -1   -0.80    2.00
 -11  -2  -1   -0.50    2.10
  11   2   1    5.10    2.70
 -11   2  -1    7.80    8.80
  11   2   1   -3.50    2.20
  12  -2   1    3.70    2.40
 -12  -2  -1    8.10    2.30
  12  -2   1    3.30    2.00
 -12  -2  -1    8.10    2.30
  12   2   1    6.20    2.70
 -12   2  -1    3.50   14.10
  12   2   1    9.70    2.30
 -13  -2  -1   24.50    3.70
  13  -2   1   34.30    3.50
  13  -2   1   33.40    4.50
 -13  -2  -1   35.00    4.10
  13   2   1   33.20    4.00
  13   2   1   32.20    4.50
  14  -2   1  107.29    6.10
  14  -2   1  107.19    5.10
 -14  -2  -1  102.49    5.20
  14   2   1  111.49    5.20
  14   2   1  118.19    6.40
  15  -2   1    0.70    1.40
  15  -2   1    3.00    2.40
 -15  -2  -1    2.20    2.50
  15   2   1    0.10    1.70
  15   2   1    2.40    3.30
  16  -3  -1   11.10    1.80
  16  -3  -1   14.30    2.90
  15  -3  -1   41.10    3.20
 -15  -3   1   35.00    4.20
 -15  -3   1   42.30    3.50
  15  -3  -1   47.10    6.70
  15   3  -1   47.00    4.10
 -14  -3   1   33.80    3.50
  14  -3  -1   31.10    3.30
  14  -3  -1   27.10    4.00
 -14  -3   1   32.90    3.40
  14   3  -1   34.00    4.50
  14   3  -1   37.60    4.10
  13  -3  -1   17.00    2.50
 -13  -3   1   17.20    2.50
 -13  -3   1   16.90    2.60
  13  -3  -1   19.80    3.10
  13   3  -1   20.50    4.30
  13   3  -1   21.40    3.60
 -12  -3   1   54.79    4.40
 -12  -3   1   56.39    4.20
  12  -3  -1   51.29    4.90
  12  -3  -1   53.49    4.10
 -12   3   1   41.20   14.00
  12   3  -1   46.10    5.60
  12   3  -1   49.90    5.20
  11  -3  -1    2.00    1.90
 -11  -3   1   -0.70    1.80
 -11  -3   1    3.00    2.10
  11  -3  -1    3.30    2.50
  11   3  -1    1.30    2.90
  11   3  -1   -3.30    2.90
 -10  -3   1    6.10    2.20
 -10  -3   1    5.00    9.20
 -10  -3   1    9.10    3.00
  10  -3  -1    9.80    2.50
  10  -3  -1    5.90    2.10
 -10  -3   1    5.10    1.90
  10   3  -1    8.90    3.00
  -9  -3   1    6.40    3.00
   9  -3  -1   10.00    2.60
  -9  -3   1   13.20    2.50
  -9  -3   1    7.50    2.10
  -9  -3   1    9.80    6.20
   9  -3  -1    8.90    2.20
   9   3  -1   15.10   16.00
   8  -3  -1   32.10    3.70
  -8  -3   1   27.30    2.80
  -8  -3   1   27.50    5.40
  -8  -3   1   22.80    3.70
   8  -3  -1   25.80    2.80
  -8  -3   1   27.30    3.10
   8   3  -1   12.00    8.30
  -8   3   1   31.10    9.70
  -8   3   1   30.00    8.50
   8   3  -1   25.20    9.00
  -7  -3   1 1240.98   39.00
   7  -3  -1 1228.98   41.20
   7  -3  -1 1276.17   40.60
  -7  -3   1 1242.48   38.90
  -7   3   1 1246.88   44.80
   7   3  -1 1223.48   44.30
   7   3  -1 1220.58   44.00
  -7   3   1 1253.97   43.10
   6  -3  -1   83.29    4.70
   6  -3  -1   91.09    6.90
  -6  -3   1   73.89    6.00
   6   3  -1   77.29    9.20
  -6   3   1   93.79    8.90
  -6   3   1   82.79    8.40
   6   3  -1   74.29    8.90
  -5  -3   1   26.20    3.50
   5  -3  -1   27.60    3.40
   5   3  -1   27.20    4.70
   5   3  -1   23.20    4.40
  -5   3   1   31.70    5.10
  -5   3   1   31.20    5.00
   4  -3  -1  494.85   17.10
  -4  -3   1  522.85   17.80
  -4   3   1  519.75   19.20
   4   3  -1  551.54   19.40
  -4   3   1  520.25   19.70
  -4   3   1  509.05   21.70
  -3  -3   1  573.74   19.70
  -3   3   1  614.74   21.30
  -3   3   1  574.24   21.80
   3   3  -1  581.94   19.20
   3   3  -1  600.44   20.80
  -2  -3   1   79.49    4.30
  -2   3   1   81.79    6.50
  -2   3   1   77.79    5.30
   2   3  -1   78.09    5.10
   2   3  -1   76.19    4.50
   1  -3  -1    2.70    1.50
  -1  -3   1    2.70    1.50
  -1   3   1    4.30    2.10
   1   3  -1    1.00    1.80
   1   3  -1   -1.50    1.70
   0  -3  -1   88.99    4.90
   0   3  -1   95.79    4.80
   0   3   1   85.79    4.20
   0   3  -1  104.39    5.50
   0   3  -1   93.89    4.40
   0   3   1   96.29    5.40
  -1  -3  -1  986.40   31.90
   1  -3   1  997.50   32.40
  -1   3  -1  995.20   32.40
  -1   3  -1  996.70   32.00
   1   3   1  979.40   31.60
  -2  -3  -1 3369.46  106.49
   2   3   1 3471.45  106.29
  -2   3  -1 3427.86  106.99
   2   3   1 3592.44  106.89
  -2   3  -1 3464.15  107.29
  -3  -3  -1  500.65   18.30
  -3   3  -1  521.05   19.20
  -3   3  -1  516.35   21.40
  -3   3  -1  540.05   19.40
   3   3   1  558.54   18.40
   3   3   1  533.15   19.20
   4  -3   1  117.89    6.00
   4  -3   1  137.89    6.20
  -4  -3  -1  131.89    6.90
  -4   3  -1  145.29    8.50
  -4   3  -1  126.09    8.00
   4   3   1  128.99    7.30
   4   3   1  126.09    8.30
   5  -3   1  948.11   31.10
  -5  -3  -1  958.70   32.70
   5  -3   1  979.20   32.10
  -5   3  -1 1011.50   34.90
   5   3   1  968.10   33.20
   5   3   1 1023.40   34.70
  -5   3  -1  986.40   36.90
  -6  -3  -1  414.06   14.50
   6  -3   1  442.06   14.70
  -6  -3  -1  425.56   16.60
  -6  -3  -1  415.76   14.40
   6  -3   1  428.76   17.20
   6   3   1  417.86   18.20
  -6   3  -1  431.06   18.50
   6   3   1  417.36   19.50
  -6   3  -1  432.06   19.30
  -7  -3  -1  225.88   11.30
   7  -3   1  213.08    8.30
   7  -3   1  224.28    8.70
   7  -3   1  244.18   14.80
  -7  -3  -1  205.58    8.20
  -7  -3  -1  198.88    8.70
  -7  -3  -1  203.18    8.40
   7   3   1  223.68   16.50
   7   3   1  205.68   15.00
  -7   3  -1  226.78   15.30
  -8  -3  -1   -2.40    2.20
   8  -3   1   -1.30    2.30
  -8  -3  -1    3.80    1.90
  -8  -3  -1    3.40    1.70
   8  -3   1    1.70    1.90
  -8  -3  -1    6.70    4.80
  -8   3  -1   -7.00   10.30
   8   3   1   -6.00   16.20
   8   3   1    1.20   11.10
  -9  -3  -1   76.79    4.60
   9  -3   1   80.49    5.40
  -9  -3  -1   76.69    4.90
  -9  -3  -1   84.29    5.50
  -9  -3  -1   85.89   11.70
   9  -3   1   83.69    4.80
   9   3   1   63.99    6.20
  10  -3   1  127.09    6.50
 -10  -3  -1  105.89    5.70
 -10  -3  -1  100.79    5.50
 -10  -3  -1  126.19   17.00
 -10  -3  -1  109.59    6.30
  10  -3   1  116.39    5.70
  10   3   1   91.29    7.10
 -11  -3  -1   49.10    4.90
  11  -3   1   42.60    4.90
  11  -3   1   47.30    4.20
 -11  -3  -1   62.89    4.20
 -11  -3  -1   48.30   18.00
 -11  -3  -1   50.39    4.30
  11   3   1   45.50    5.10
 -11   3  -1   47.40   11.30
  11   3   1   49.00    5.20
  12  -3   1  106.09    6.50
  12  -3   1  106.79    5.50
 -12  -3  -1  111.49    5.50
 -12  -3  -1  112.49    5.70
  12   3   1  104.29    6.50
  12   3   1  102.09    6.20
 -13  -3  -1   53.29    3.90
 -13  -3  -1   46.60    3.70
  13  -3   1   54.39    4.80
  13  -3   1   53.89    3.80
  13   3   1   49.80    4.40
  13   3   1   49.50    5.20
 -14  -3  -1    3.50    2.20
 -14  -3  -1    2.70    1.70
  14  -3   1    3.20    1.70
  14  -3   1    0.80    2.40
  14   3   1    0.80    2.20
  15  -3   1    8.20    1.70
  15  -3   1    8.40    2.70
 -15  -3  -1    6.80    2.00
  15   3   1   12.00    2.60
  15  -4  -1   36.30    3.70
 -15  -4   1   48.20    3.60
 -15  -4   1   38.00    3.20
  15  -4  -1   38.70    4.30
 -14  -4   1   47.30    3.50
 -14  -4   1   49.20    3.40
  14  -4  -1   43.50    3.60
  14  -4  -1   49.70    4.50
  14   4  -1   42.00    5.70
 -13  -4   1  112.19    5.40
 -13  -4   1  120.89    5.70
  13  -4  -1  125.29    6.70
  13  -4  -1  114.19    5.60
  13   4  -1  117.69    8.30
  13   4  -1  129.79    7.30
 -12  -4   1  206.18    8.20
  12  -4  -1  213.98    8.20
  12  -4  -1  201.58    9.20
 -12  -4   1  211.28    8.50
  12   4  -1  206.48    9.20
  12   4  -1  195.48    9.80
 -11  -4   1   33.30    3.60
  11  -4  -1   30.80    3.80
  11  -4  -1   38.10    4.90
 -11  -4   1   45.00    4.10
 -11  -4   1   35.00    4.00
  11   4  -1   40.90    4.70
 -10  -4   1  206.28    8.50
  10  -4  -1  196.18    8.10
  10  -4  -1  201.08    9.10
 -10  -4   1  200.38    8.20
 -10  -4   1  201.58    9.50
  10   4  -1  208.38    9.60
  -9  -4   1  106.69    5.40
  -9  -4   1  100.89    5.60
   9  -4  -1  104.19    5.50
   9  -4  -1  106.49    6.00
  -9  -4   1  114.09    7.60
  -9  -4   1  104.29   11.50
  -9   4   1   73.99   14.40
   8  -4  -1   38.80    4.10
  -8  -4   1   43.40    4.10
  -8  -4   1   36.90    7.30
  -8  -4   1   39.80    4.10
   8  -4  -1   40.20    4.10
  -8  -4   1   38.90    3.50
  -8   4   1   18.40   14.00
  -8   4   1   38.00    9.70
   8   4  -1   37.40   12.60
   8   4  -1   18.50   14.00
   7  -4  -1  165.88    7.40
  -7  -4   1  176.98    7.10
  -7  -4   1  148.99   10.60
  -7  -4   1  183.48    7.40
   7  -4  -1  171.18    7.50
  -7   4   1  152.68   16.30
  -7   4   1  183.98   14.50
   7   4  -1  168.88   16.80
   7   4  -1  179.88   16.60
  -6  -4   1  109.89    5.30
  -6  -4   1  109.69    5.80
   6  -4  -1  112.89    5.70
   6   4  -1   95.69   11.40
  -6   4   1  119.39   11.70
   6   4  -1  104.49   11.90
  -6   4   1  109.49   10.90
  -5  -4   1    6.20    3.20
   5  -4  -1    7.90    2.10
   5   4  -1    9.20    5.10
   5   4  -1   17.30    5.30
  -5   4   1    4.00    4.00
  -5   4   1    7.60    4.70
  -4  -4   1  270.37   11.30
   4  -4  -1  262.67   10.00
   4   4  -1  272.87   13.10
  -4   4   1  273.37   13.30
   4   4  -1  276.67   10.80
  -4   4   1  273.67   13.20
   4   4  -1  283.87   13.00
   3  -4  -1  375.56   13.30
  -3  -4   1  392.96   14.50
  -3   4   1  379.16   19.30
   3   4  -1  394.56   14.30
   3   4  -1  406.86   15.80
  -3   4   1  380.36   16.20
  -2  -4   1    6.80    2.40
  -2   4   1    2.40    2.70
   2   4  -1    4.90    2.80
   2   4  -1    8.80    3.30
   2   4  -1    6.60    2.70
  -2   4   1    0.20    5.40
   1  -4  -1    8.90    2.60
  -1  -4   1   17.10    2.70
   1   4  -1   15.30    2.90
  -1   4   1   10.60    3.30
   1   4  -1   20.70    3.50
   0  -4  -1  608.94   21.60
   0   4  -1  619.94   20.20
   0   4   1  668.73   22.30
   0   4   1  591.04   20.20
   0   4  -1  615.44   21.40
   0   4  -1  628.84   22.10
  -1  -4  -1   36.80    4.40
  -1   4  -1   40.10    4.60
   1   4   1   40.80    4.50
  -1   4  -1   44.90    5.30
   1   4   1   42.50    5.30
  -2  -4  -1 3153.48  101.19
   2   4   1 3358.36  101.09
  -2   4  -1 3241.28  101.79
   2   4   1 3249.18  101.29
  -2   4  -1 3318.17  102.29
  -3  -4  -1 1655.03   54.79
  -3   4  -1 1726.43   55.79
   3   4   1 1695.73   54.59
   3   4   1 1779.02   55.59
   3   4   1 1713.83   53.89
  -3   4  -1 1707.93   55.99
   4  -4   1  305.27   11.50
   4   4   1  331.07   12.20
  -4   4  -1  332.27   15.00
  -4   4  -1  316.17   15.10
   4   4   1  326.17   15.10
   4   4   1  317.47   13.60
  -5  -4  -1  119.79    5.60
  -5  -4  -1  120.59    7.80
  -5  -4  -1  114.99    5.80
   5  -4   1  107.49    5.90
   5   4   1  106.69    9.40
  -5   4  -1  121.09   10.90
  -5   4  -1  128.29   10.30
  -6  -4  -1   57.09    7.30
  -6  -4  -1   70.99    5.60
  -6  -4  -1   66.49    4.30
  -6  -4  -1   69.99    4.70
  -6   4  -1   72.09    9.40
   6   4   1   73.19    8.90
  -6   4  -1   67.99   10.70
   6   4   1   65.69    9.30
  -7  -4  -1   79.99    9.10
  -7  -4  -1   91.79    5.10
  -7  -4  -1   81.99    4.60
   7  -4   1   83.99    5.20
  -7  -4  -1   81.69    5.70
   7  -4   1   88.19    8.20
   7   4   1   98.59   12.90
  -7   4  -1   67.19   10.80
  -7   4  -1  100.69   12.70
   8  -4   1  103.99    6.10
  -8  -4  -1   88.79   11.80
  -8  -4  -1   98.79    5.50
   8  -4   1  107.29    5.60
  -8  -4  -1  100.89    5.20
  -8  -4  -1   96.79    6.00
  -8   4  -1   72.09   24.50
  -9  -4  -1   55.09   10.10
  -9  -4  -1   34.80    4.20
   9  -4   1   38.30    4.70
  -9  -4  -1   40.40    4.70
   9  -4   1   41.50    4.30
  -9  -4  -1   40.80    3.70
  10  -4   1  133.39    6.40
 -10  -4  -1  143.49    6.60
  10  -4   1  124.59    7.10
 -10  -4  -1  139.29    7.00
 -10  -4  -1  139.19    6.40
 -10  -4  -1  171.08   23.80
  11  -4   1  124.59    6.00
 -11  -4  -1  129.49    6.30
 -11  -4  -1  125.29    6.00
 -11  -4  -1  125.69    6.60
  11  -4   1  119.79    7.00
  11   4   1  123.19    7.10
 -11   4  -1  139.49   21.60
 -12  -4  -1    1.70    1.80
 -12  -4  -1    4.80    1.80
  12  -4   1    0.00    2.10
  12  -4   1    1.30    2.50
  12   4   1   -1.00    3.10
  12   4   1   -1.90    3.30
  13  -4   1   41.30    3.50
 -13  -4  -1   30.50    3.00
  13  -4   1   37.40    4.50
 -13  -4  -1   37.50    3.40
  13   4   1   30.90    4.30
  13   4   1   39.00    5.40
 -14  -4  -1    1.60    1.60
 -14  -4  -1    3.40    1.50
  14  -4   1    4.90    2.70
  14  -4   1    5.80    1.90
  14   4   1   -0.80    5.30
 -15  -4  -1   74.09    3.90
 -15  -5   1   20.90    2.50
 -15  -5   1   18.00    2.60
 -14  -5   1   29.80    2.90
 -14  -5   1   36.80    2.70
  14  -5  -1   38.60    4.40
  13  -5  -1   13.50    3.00
 -13  -5   1   12.40    2.20
 -13  -5   1   15.70    2.10
  13  -5  -1   16.30    2.70
 -12  -5   1    0.50    2.10
  12  -5  -1    0.60    2.30
  12  -5  -1   -0.30    2.60
 -12  -5   1    0.90    1.90
 -11  -5   1   49.30    4.40
  11  -5  -1   58.79    5.10
 -11  -5   1   46.00    6.20
  11  -5  -1   53.79    5.20
  11  -5  -1   55.59    4.70
 -11  -5   1   48.30    4.00
 -10  -5   1    4.50    2.30
  10  -5  -1    2.50    2.50
  10  -5  -1    2.40    2.60
 -10  -5   1    3.30    1.80
 -10  -5   1    1.60    3.30
  10  -5  -1    0.90    3.50
  10   5  -1    5.60    4.70
  -9  -5   1   98.79    5.40
  -9  -5   1   91.39    5.10
   9  -5  -1   96.59    6.10
   9  -5  -1   85.19    6.60
   9   5  -1   87.79    7.70
  -9   5   1   89.69   23.30
  -8  -5   1   65.19    4.70
  -8  -5   1   90.49   14.70
   8  -5  -1   69.69    6.00
  -8  -5   1   68.89    6.10
   8  -5  -1   68.59    5.10
  -8  -5   1   62.99    4.30
  -8   5   1   52.79   13.30
   7  -5  -1  115.79    6.30
  -7  -5   1  124.59   11.70
   7  -5  -1  119.99    6.70
  -7  -5   1   97.09    7.80
  -7  -5   1  108.79    5.50
  -7  -5   1  104.29    5.80
   7   5  -1  139.89   17.40
  -7   5   1  117.19   16.50
  -7   5   1  108.09   16.60
  -6  -5   1    2.50    4.00
  -6  -5   1    7.40    5.00
   6  -5  -1    3.50    2.30
  -6  -5   1    2.30    2.30
  -6  -5   1    4.20    2.00
  -6   5   1   15.10    7.20
   6   5  -1   16.70    9.50
  -6   5   1  -14.00   10.10
   6   5  -1    6.20    9.70
  -5  -5   1   17.50    3.40
  -5  -5   1   23.50    3.00
  -5  -5   1   18.70    4.70
  -5  -5   1   17.50    2.30
  -5   5   1   28.70    7.20
   5   5  -1   25.90    7.90
   5   5  -1   33.30    8.00
  -5   5   1   10.70    8.70
  -4  -5   1   33.50    4.00
   4  -5  -1   37.50    4.20
  -4  -5   1   30.90    4.90
  -4  -5   1   45.20    5.70
  -4  -5   1   36.20    3.80
   4   5  -1   28.80    5.60
   4   5  -1   35.80    7.10
  -4   5   1   33.50    7.30
  -4   5   1   28.40    6.40
   4   5  -1   31.10    6.70
   3  -5  -1  188.98    7.90
   3   5  -1  181.88   10.90
  -3   5   1  179.48   12.00
   3   5  -1  194.78   11.30
   3   5  -1  198.88   16.90
  -3   5   1  182.48   11.90
   3   5  -1  205.28   10.90
   2  -5  -1  809.22   27.20
  -2  -5   1  814.52   29.10
   2   5  -1  864.21   30.50
  -2   5   1  868.01   31.10
  -2   5   1  833.12   30.70
   2   5  -1  871.71   29.50
   2   5  -1  866.91   29.80
   2   5  -1  879.71   29.30
   1   5  -1  115.79    8.10
  -1   5   1  121.29   17.90
  -1   5   1  109.19    8.80
   1   5  -1  128.79    7.50
  -1   5   1  121.19    9.20
   1   5  -1  130.29   10.50
   0  -5  -1   20.10    4.10
   0   5  -1   19.50    4.40
   0   5   1   19.50    4.70
   0   5  -1   26.70    5.20
   0   5   1   24.40    4.80
  -1  -5  -1   58.19    6.40
  -1   5  -1   68.79    7.30
  -1   5  -1   71.29    8.50
   1   5   1   70.59    7.70
   1   5   1   61.29    8.60
   1   5   1   80.79    6.90
   1   5   1   73.29    7.20
  -2  -5  -1  322.27   14.00
   2  -5   1  328.77   12.30
  -2   5  -1  348.47   20.60
   2   5   1  315.97   14.50
   2   5   1  311.37   15.40
  -2   5  -1  361.06   15.10
   2   5   1  320.37   14.40
   2   5   1  322.77   14.30
  -3  -5  -1  514.85   19.80
   3  -5   1  494.75   17.40
  -3  -5  -1  511.45   17.70
   3   5   1  521.05   21.00
  -3   5  -1  531.45   22.10
  -3   5  -1  531.65   21.20
   3   5   1  529.25   19.90
   3   5   1  501.95   20.40
  -4  -5  -1  520.75   19.80
   4  -5   1  478.15   17.10
  -4  -5  -1  525.85   16.80
  -4  -5  -1  492.65   17.20
   4   5   1  491.15   20.60
   4   5   1  505.65   19.40
  -4   5  -1  491.25   22.70
  -4   5  -1  487.15   21.60
   4   5   1  507.15   22.20
  -5  -5  -1  181.68   11.40
  -5  -5  -1  189.98    8.40
  -5  -5  -1  188.38    7.50
  -5  -5  -1  195.38    7.90
  -5   5  -1  159.88   16.80
   5   5   1  198.68   14.70
  -5   5  -1  178.48   14.30
   5   5   1  199.98   16.70
  -6  -5  -1   53.99    5.20
   6  -5   1   46.60    6.60
  -6  -5  -1   50.09    3.90
   6  -5   1   38.90    5.00
  -6  -5  -1   43.30    6.90
  -6  -5  -1   50.69    5.00
  -6  -5  -1   43.80    4.20
  -6   5  -1   37.90    9.70
  -6   5  -1   71.79   13.60
   6   5   1   27.50   12.20
  -7  -5  -1  129.09    6.40
  -7  -5  -1  125.49   13.00
  -7  -5  -1  127.19    5.90
   7  -5   1  128.69    6.90
  -7  -5  -1  130.59    6.90
   7  -5   1  124.89    6.70
  -7   5  -1   92.49   14.80
  -8  -5  -1   -4.00    9.40
  -8  -5  -1   -2.90    2.30
  -8  -5  -1    0.90    1.70
   8  -5   1    0.10    2.60
   8  -5   1    0.80    2.50
  -8  -5  -1   -0.20    2.30
   9  -5   1   38.20    5.00
  -9  -5  -1   39.60   14.20
  -9  -5  -1   40.80    4.90
  -9  -5  -1   45.30    3.60
  -9  -5  -1   36.40    4.10
   9  -5   1   40.60    4.50
 -10  -5  -1  178.38    7.40
 -10  -5  -1  171.98    7.90
 -10  -5  -1  179.38    7.70
  10  -5   1  173.98    7.50
  10  -5   1  175.08    8.50
 -11  -5  -1  111.69    5.50
  11  -5   1  109.99    6.70
 -11  -5  -1  118.69    5.80
 -11  -5  -1  109.39    6.20
  11  -5   1  111.89    5.90
  11   5   1  121.29    7.70
 -12  -5  -1   31.90    3.40
  12  -5   1   32.00    4.20
 -12  -5  -1   28.10    3.00
  12  -5   1   31.30    4.30
  12  -5   1   23.50    3.50
  12   5   1   42.70    5.10
 -13  -5  -1    3.50    1.60
  13  -5   1   13.30    3.10
 -13  -5  -1    3.20    1.50
  13  -5   1    8.40    3.00
 -14  -5  -1   55.09    3.80
  14  -5   1   51.59    5.70
 -14  -5  -1   53.59    3.20
  14  -6  -1    2.90    3.80
 -14  -6   1    1.10    1.30
 -14  -6   1    2.00    1.40
 -13  -6   1   66.79    3.80
 -13  -6   1   61.69    3.40
  13  -6  -1   64.69    5.50
  12  -6  -1    5.80    4.60
  12  -6  -1   12.50    3.30
 -12  -6   1    8.90    2.00
 -12  -6   1   11.50    1.90
 -11  -6   1   10.00    2.10
  11  -6  -1    6.10    3.00
 -11  -6   1    9.20    2.30
  11  -6  -1    2.80    3.50
 -10  -6   1   54.99    4.50
  10  -6  -1   53.89    5.40
 -10  -6   1   51.19    4.00
  10  -6  -1   58.89    6.20
  -9  -6   1  216.88    9.60
  -9  -6   1  207.38    8.40
   9  -6  -1  198.08    9.20
   9  -6  -1  183.38    9.20
  -9  -6   1  215.88    8.70
   8  -6  -1   61.89    5.80
   8  -6  -1   73.29    5.80
  -8  -6   1   77.99    5.20
  -8  -6   1   59.39    6.80
  -8  -6   1   77.39    4.60
  -8   6   1   55.79   22.50
  -7  -6   1  200.88   10.00
  -7  -6   1  186.48   18.60
   7  -6  -1  214.18    9.30
  -7  -6   1  213.98    8.40
  -7  -6   1  214.98    8.90
  -7   6   1  210.68   25.70
  -6  -6   1   91.69    5.80
  -6  -6   1   96.09    5.10
  -6  -6   1   84.49   13.20
   6  -6  -1  100.29    6.10
  -6  -6   1   76.89    7.40
   6   6  -1   79.19   20.40
  -6   6   1   80.39   13.70
  -5  -6   1   30.00    3.60
  -5  -6   1   37.20    5.00
  -5  -6   1   47.20    4.70
  -5  -6   1   37.90    4.00
   5  -6  -1   34.70    5.20
  -5  -6   1   42.60    7.40
   5  -6  -1   39.80    4.90
  -5   6   1   37.20   10.40
   5   6  -1   18.80   13.90
  -5   6   1   21.40   13.20
   4  -6  -1    2.80    2.70
  -4  -6   1   10.40    2.80
  -4  -6   1    7.40    3.90
   4  -6  -1    6.30    3.00
  -4  -6   1    5.90    4.00
  -4  -6   1    7.00    2.40
  -4  -6   1    2.40    2.80
  -4  -6   1   13.20    5.90
   4   6  -1   22.30   11.10
  -4   6   1    1.10   10.90
   4   6  -1    0.30   11.30
  -4   6   1    7.70    8.00
   4   6  -1   11.90    8.80
  -3  -6   1  373.36   13.40
  -3  -6   1  373.06   13.90
   3  -6  -1  374.66   13.50
  -3  -6   1  362.46   14.10
  -3  -6   1  386.16   13.70
  -3  -6   1  395.26   16.80
   3   6  -1  379.76   21.00
  -3   6   1  363.26   21.10
   3   6  -1  392.06   20.20
   3   6  -1  401.06   20.50
   3   6  -1  363.66   18.30
  -3   6   1  366.96   19.60
  -2  -6   1  106.39    7.30
  -2  -6   1  116.89    6.50
  -2  -6   1  109.59    7.80
   2  -6  -1  102.99    6.80
   2  -6  -1  103.09    6.10
  -2  -6   1  109.89    7.60
  -2   6   1  101.09   11.70
  -2   6   1   93.19   11.10
   2   6  -1  145.59   14.00
   2   6  -1  103.49   11.20
   2   6  -1  107.59   14.40
   2   6  -1  111.39   12.50
  -1  -6   1  268.67   11.00
   1  -6  -1  284.97   10.70
   1  -6  -1  290.07   11.10
   1  -6  -1  298.47   11.00
  -1  -6   1  256.67   11.20
  -1  -6   1  281.37   11.30
   1   6  -1  291.57   15.00
  -1   6   1  292.07   16.00
   1   6  -1  285.57   16.40
  -1   6   1  280.67   16.80
   0  -6   1   -0.90    3.10
   0  -6  -1    0.90    2.40
   0  -6  -1   -0.60    2.50
   0  -6   1   -2.80    2.70
   0  -6  -1    5.10    2.80
   0   6   1   -4.90    6.30
   0   6  -1    2.00    5.90
   0   6  -1    8.40    7.50
   0   6   1    2.60    6.00
  -1  -6  -1  100.09    6.00
  -1  -6  -1  103.29    6.40
   1  -6   1   95.99    6.90
  -1  -6  -1   90.29    6.10
  -1  -6  -1   94.89    8.90
   1  -6   1   86.29    6.20
   1   6   1  101.89   10.70
  -1   6  -1   97.09   11.10
   1   6   1  117.59   12.60
   1   6   1  109.69   17.30
  -1   6  -1  103.09   11.50
  -2  -6  -1  513.35   17.90
   2  -6   1  530.45   18.00
  -2  -6  -1  518.05   18.00
  -2  -6  -1  558.74   21.60
  -2  -6  -1  532.45   19.70
  -2  -6  -1  531.35   17.90
  -2  -6  -1  502.95   18.10
   2   6   1  541.55   22.90
   2   6   1  519.45   23.40
   2   6   1  510.75   23.10
  -2   6  -1  563.84   23.30
   2   6   1  558.94   23.80
  -2   6  -1  526.15   24.80
  -3  -6  -1  552.94   22.10
   3  -6   1  538.35   18.50
  -3  -6  -1  523.05   18.30
  -3  -6  -1  546.25   18.40
  -3  -6  -1  522.75   18.00
  -3  -6  -1  571.04   18.00
  -3  -6  -1  542.35   18.60
  -3   6  -1  524.25   26.30
  -3   6  -1  563.84   24.30
   3   6   1  440.26   23.20
   3   6   1  557.44   24.40
   3   6   1  541.35   27.80
  -4  -6  -1   63.49    9.90
  -4  -6  -1   61.09    5.40
  -4  -6  -1   58.39    4.40
   4  -6   1   65.39    6.20
  -4  -6  -1   55.69    6.10
  -4  -6  -1   70.39    5.50
   4   6   1   61.29   12.70
  -4   6  -1   62.19   27.80
   4   6   1   55.09   11.40
  -4   6  -1   61.69   13.90
   5  -6   1    1.50    3.50
  -5  -6  -1    0.10    1.90
  -5  -6  -1   -0.70    2.70
  -5  -6  -1    3.90    6.80
  -5  -6  -1    3.40    3.50
  -5  -6  -1    0.40    2.40
   5   6   1    3.30   12.00
  -5   6  -1  -21.20   10.20
   5   6   1    0.10   15.40
  -6  -6  -1    1.70    2.30
  -6  -6  -1    6.50    2.00
  -6  -6  -1    5.90    2.90
  -6  -6  -1   -3.50    7.50
  -6  -6  -1    3.80    3.90
   6  -6   1    5.40    3.20
  -6   6  -1   15.60   14.60
  -7  -6  -1   45.60    3.80
   7  -6   1   48.40    5.60
  -7  -6  -1   35.80   11.00
  -7  -6  -1   40.40    4.30
   8  -6   1   15.10    3.60
  -8  -6  -1   10.20    2.20
  -8  -6  -1    9.50   14.80
  -8  -6  -1   14.50    3.00
  -8  -6  -1   12.80    2.60
  -9  -6  -1  583.04   19.20
  -9  -6  -1  583.44   19.30
   9  -6   1  538.75   19.80
  -9  -6  -1  568.04   19.30
 -10  -6  -1    4.30    2.80
 -10  -6  -1    2.90    2.00
  10  -6   1    3.30    2.90
 -10  -6  -1    0.80    1.70
  10  -6   1    1.60    3.20
  11  -6   1   38.70    5.30
  11  -6   1   39.50    5.30
 -11  -6  -1   31.50    3.50
 -11  -6  -1   38.70    3.20
 -11  -6  -1   38.30    4.70
  12  -6   1    3.10    3.60
  12  -6   1    2.40    3.50
 -12  -6  -1   -0.60    1.40
 -12  -6  -1    0.50    1.50
 -13  -6  -1    2.30    1.30
  13  -6   1    5.40    4.20
 -13  -6  -1    2.30    1.50
 -13  -7   1    2.70    1.40
 -13  -7   1    0.30    1.10
 -12  -7   1    2.40    1.40
 -12  -7   1   -0.40    1.50
  11  -7  -1    0.50    3.10
 -11  -7   1    0.50    1.40
 -11  -7   1   -1.10    1.70
  11  -7  -1    3.50    3.30
 -10  -7   1   16.80    2.90
  10  -7  -1   18.00    3.20
  10  -7  -1   19.20    3.80
   9  -7  -1   52.39    5.50
  -9  -7   1   36.90    4.00
   9  -7  -1   27.80    5.80
   9  -7  -1   37.30    5.70
  -9  -7   1   40.40    3.70
  -8  -7   1  171.98    7.50
   8  -7  -1  155.68    8.60
   8  -7  -1  161.08    9.00
  -8  -7   1  171.18    7.20
   8  -7  -1  158.18    7.80
  -7  -7   1    2.00    1.90
   7  -7  -1   -0.60    3.30
  -7  -7   1    7.80    3.80
   7  -7  -1    4.70    2.70
   7  -7  -1   -0.40    3.40
  -7  -7   1    7.90    2.50
   6  -7  -1   51.59    5.20
  -6  -7   1   51.79    4.20
   6  -7  -1   54.09    6.00
  -6  -7   1   47.80    5.00
  -6   7   1   87.49   23.30
  -5  -7   1   -0.30    2.60
   5  -7  -1   -0.60    2.80
  -5  -7   1   -2.00    2.10
  -5  -7   1   -1.00    3.60
  -5  -7   1   -0.50    4.30
  -5   7   1  -25.30   15.90
   4  -7  -1  201.08    9.30
  -4  -7   1  197.88    9.70
  -4  -7   1  211.18    9.20
  -4  -7   1  193.58   10.80
  -4  -7   1  213.08    9.10
   4  -7  -1  209.98    8.90
  -4  -7   1  214.98   12.00
  -4   7   1  217.48   25.40
  -3  -7   1  108.79    6.70
  -3  -7   1  103.19    6.90
  -3  -7   1  105.19    6.30
  -3  -7   1  113.89    7.10
   3  -7  -1  102.29    5.90
   3  -7  -1   98.39    6.20
  -3  -7   1  105.89    7.00
  -3   7   1   87.99   24.90
  -2  -7   1  526.15   18.50
   2  -7  -1  543.15   18.40
  -2  -7   1  522.45   18.10
  -2  -7   1  534.35   18.10
   2  -7  -1  538.85   17.80
   2   7  -1  508.55   32.80
  -2   7   1  486.25   28.10
  -1  -7   1   -1.60    3.00
   1  -7  -1    1.80    2.50
  -1  -7   1    5.40    2.70
   1  -7  -1   -1.20    2.20
  -1  -7   1    1.50    2.50
   1  -7  -1    2.60    2.30
   1   7  -1   25.30   15.30
  -1   7   1    6.30   14.60
  -1   7   1   -6.50   10.50
   1   7  -1   -5.60   14.70
   0  -7  -1    1.90    2.40
   0  -7   1    1.50    2.50
   0  -7  -1   -1.80    2.50
   0  -7  -1    1.40    2.60
   0  -7   1   -3.20    2.40
   0  -7   1    5.60    3.00
   0   7  -1  -16.30   14.80
   0   7   1   -1.00   11.00
   0   7   1  -15.30   13.80
   1  -7   1  137.29    7.70
  -1  -7  -1  149.29    7.00
  -1  -7  -1  132.89    7.30
   1  -7   1  149.99    7.30
   1  -7   1  132.89    7.10
  -1  -7  -1  130.89    7.60
  -1   7  -1  142.49   18.50
   1   7   1  153.68   18.30
   1   7   1  139.89   18.60
   2  -7   1   90.89    6.00
   2  -7   1   82.19    6.20
  -2  -7  -1   73.99    6.30
  -2  -7  -1   86.49    6.20
  -2  -7  -1   94.39    6.10
  -2  -7  -1   89.09    5.80
   2   7   1   72.59   13.50
  -3  -7  -1   14.00    3.50
  -3  -7  -1   21.80    7.90
   3  -7   1   20.00    3.30
  -3  -7  -1   13.60    3.90
  -3  -7  -1   21.60    3.00
  -3  -7  -1   11.70    2.70
  -4  -7  -1  100.99   14.70
  -4  -7  -1  102.79    6.20
  -4  -7  -1  101.19    5.50
  -4  -7  -1  104.39    6.60
   4  -7   1  100.29    6.20
  -4  -7  -1   98.69    6.60
  -5  -7  -1    9.10    4.10
  -5  -7  -1   18.00   10.00
  -5  -7  -1    7.30    2.20
   5  -7   1    9.90    2.90
  -5  -7  -1   10.00    3.80
  -6  -7  -1   74.99    5.80
  -6  -7  -1   74.79    4.70
  -6  -7  -1   73.89    5.40
  -6  -7  -1   71.19   14.30
   6  -7   1   68.79    7.50
  -6  -7  -1   66.99    7.30
  -7  -7  -1   46.90    5.40
  -7  -7  -1   53.69    4.60
   7  -7   1   52.79    7.10
  -7  -7  -1   49.10    4.00
   7  -7   1   47.80    5.00
   8  -7   1  129.09    6.90
  -8  -7  -1  122.59    6.30
  -8  -7  -1  118.49    5.70
  -8  -7  -1  114.69    6.70
   8  -7   1  104.09    7.90
   9  -7   1   15.40    4.30
   9  -7   1   21.20    3.20
  -9  -7  -1   29.70    3.90
  -9  -7  -1   19.00    3.20
  -9  -7  -1   24.60    3.10
 -10  -7  -1  220.28    9.10
  10  -7   1  220.58   11.00
  10  -7   1  230.78   11.00
 -10  -7  -1  219.58    8.50
 -10  -7  -1  229.78    8.80
  10  -7   1  236.68    9.10
 -11  -7  -1    2.80    1.60
  11  -7   1    4.20    2.80
  11  -7   1    9.30    4.90
 -11  -7  -1    3.50    1.50
  12  -7   1    4.30    3.90
 -12  -7  -1    4.60    1.50
 -12  -7  -1    7.20    1.50
 -12  -8   1    4.50    1.40
 -12  -8   1    4.90    1.80
  12  -8  -1    5.10    1.70
 -11  -8   1    1.00    1.40
  11  -8  -1    1.70    3.10
 -11  -8   1    0.30    1.60
  11  -8  -1    0.90    1.70
 -10  -8   1   11.10    1.90
  10  -8  -1   15.00    2.80
  10  -8  -1   14.20    2.20
 -10  -8   1   15.50    2.20
   9  -8  -1   80.39    5.10
  -9  -8   1   71.29    4.20
  -9  -8   1   77.19    4.50
   8  -8  -1   10.10    3.50
  -8  -8   1    8.50    2.60
  -8  -8   1    6.40    2.10
   8  -8  -1   10.20    2.90
   7  -8  -1   -1.70    2.90
   7  -8  -1    4.40    2.70
  -7  -8   1   -1.20    1.90
  -7  -8   1    0.80    2.30
   6  -8  -1   13.90    2.90
  -6  -8   1   15.30    2.60
   6  -8  -1   10.90    2.50
   6  -8  -1   16.70    3.20
  -6  -8   1   12.90    2.90
  -5  -8   1    9.40    4.00
   5  -8  -1    7.20    2.60
   5  -8  -1   11.70    2.70
  -5  -8   1   12.80    3.20
  -5  -8   1   15.30    4.30
  -5  -8   1   10.20    2.70
   5  -8  -1   12.00    2.90
  -4  -8   1  126.49    7.30
   4  -8  -1  132.09    6.80
  -4  -8   1  120.69    6.90
   4  -8  -1  112.99    7.00
   4  -8  -1  127.59    6.90
  -4  -8   1  130.69    7.10
  -4  -8   1  132.39    7.90
  -4  -8   1  132.59    7.90
  -3  -8   1  104.39    7.10
   3  -8  -1   93.99    6.30
  -3  -8   1  112.39    7.00
   3  -8  -1   94.89    6.00
   3  -8  -1   91.09    5.70
  -3  -8   1   83.99    7.30
  -3  -8   1   94.19    6.30
   2  -8  -1    4.70    2.60
  -2  -8   1    6.20    4.30
  -2  -8   1    2.90    3.00
   2  -8  -1    1.70    2.50
   2  -8  -1    4.10    2.40
  -2  -8   1    3.80    2.40
  -1  -8   1  434.56   15.70
   1  -8  -1  446.46   15.70
   1  -8  -1  446.16   15.30
   1  -8  -1  426.76   15.60
  -1  -8   1  419.76   15.50
   0  -8  -1   33.60    4.70
   0  -8   1   22.50    3.50
   0  -8  -1   31.00    4.80
   0  -8   1   19.10    3.00
   0  -8  -1   20.30    3.10
  -1  -8  -1    6.40    2.40
   1  -8   1    3.30    2.50
   1  -8   1    5.10    2.60
  -1  -8  -1    7.70    2.70
  -1  -8  -1    3.80    2.50
   1  -8   1    2.50    2.70
   2  -8   1    1.00    2.60
   2  -8   1   -3.70    2.50
   2  -8   1    1.80    2.50
  -2  -8  -1    2.80    2.60
  -2  -8  -1   -1.00    2.80
  -2  -8  -1    2.20    2.50
  -3  -8  -1  514.55   18.20
  -3  -8  -1  520.45   18.30
   3  -8   1  551.44   18.30
   3  -8   1  542.65   18.60
  -3  -8  -1  546.25   18.50
   3  -8   1  544.35   18.80
  -3  -8  -1  524.65   18.70
   4  -8   1  172.38    7.90
   4  -8   1  173.48    7.80
  -4  -8  -1  155.38    7.70
  -4  -8  -1  162.18    7.50
  -4  -8  -1  156.58    8.30
   4  -8   1  164.78    8.10
  -4  -8  -1  157.68    8.00
   5  -8   1   62.39    5.20
  -5  -8  -1   59.29    4.60
  -5  -8  -1   56.19    5.30
   5  -8   1   56.89    5.20
  -5  -8  -1   51.19    6.40
  -5  -8  -1   51.39    5.50
   5  -8   1   51.79    5.60
  -6  -8  -1    3.30    2.90
  -6  -8  -1    4.30    3.70
  -6  -8  -1    0.90    2.00
   6  -8   1    3.20    2.50
  -6  -8  -1    4.80    2.70
   6  -8   1    2.70    2.70
  -7  -8  -1    2.20    2.30
   7  -8   1    2.70    2.40
   7  -8   1    1.70    2.80
  -7  -8  -1    0.90    1.90
  -8  -8  -1   47.80    3.60
   8  -8   1   52.09    4.70
  -8  -8  -1   46.30    4.20
   8  -8   1   46.80    5.30
  -8  -8  -1   44.80    5.50
   9  -8   1   93.99    6.90
  -9  -8  -1   99.29    5.10
   9  -8   1   98.29    5.40
  -9  -8  -1  102.19    9.00
  -9  -8  -1   93.49    4.60
 -10  -8  -1   -2.50    1.60
  10  -8   1    1.20    2.40
 -10  -8  -1    0.60    1.30
  11  -8   1    7.50    2.70
 -11  -8  -1    2.20    1.30
  11  -8   1    7.50    1.80
 -11  -8  -1    3.80    1.60
 -10  -9   1    3.20    1.50
  10  -9  -1    2.00    1.70
 -10  -9   1    7.50    2.00
  -9  -9   1   36.80    3.60
  -9  -9   1   32.20    3.00
   9  -9  -1   34.30    3.30
   9  -9  -1   35.70    3.90
  -8  -9   1   72.79    4.20
  -8  -9   1   71.69    4.60
   8  -9  -1   66.09    4.30
   8  -9  -1   63.69    4.60
   8  -9  -1   69.99    6.80
  -7  -9   1   42.70    3.70
   7  -9  -1   43.00    4.30
   7  -9  -1   39.80    5.00
  -7  -9   1   40.80    4.30
   7  -9  -1   37.50    4.00
   6  -9  -1   11.00    2.90
   6  -9  -1    9.70    4.50
  -6  -9   1   12.50    2.80
  -6  -9   1    8.00    2.50
   5  -9  -1   34.70    4.50
  -5  -9   1   35.90    4.90
   5  -9  -1   35.00    4.30
   5  -9  -1   31.00    4.70
  -4  -9   1   17.30    3.90
   4  -9  -1   16.80    2.80
   4  -9  -1   16.60    3.00
  -4  -9   1   14.00    3.80
   4  -9  -1   21.10    3.10
   3  -9  -1   62.09    5.20
  -3  -9   1   57.99    5.40
  -3  -9   1   70.69    6.10
   3  -9  -1   66.69    5.30
   3  -9  -1   61.79    5.30
  -3  -9   1   61.19    6.60
   2  -9  -1    4.10    2.60
   2  -9  -1   10.40    2.90
  -2  -9   1   14.00    2.70
   2  -9  -1   12.00    2.80
  -2  -9   1   11.40    3.70
  -2  -9   1   10.20    3.30
   1  -9  -1  129.19    6.80
   1  -9  -1  134.09    7.00
   1  -9  -1  138.69    7.20
  -1  -9   1  137.09    7.10
  -1  -9   1  127.59    7.70
  -1  -9   1  135.89    7.20
   0  -9  -1   91.59    6.10
   0  -9   1   85.89    6.00
   0  -9  -1   86.49    5.90
   0  -9   1   95.49    6.20
   0  -9   1   88.79    6.40
   0  -9  -1   87.39    5.80
   1  -9   1   20.20    3.40
  -1  -9  -1   22.60    3.20
   1  -9   1   24.20    3.30
   1  -9   1   20.60    3.30
  -1  -9  -1   20.00    3.10
  -1  -9  -1   23.80    4.90
   2  -9   1    3.70    2.50
   2  -9   1    1.30    2.80
  -2  -9  -1   -0.90    2.90
   2  -9   1    2.60    2.50
  -2  -9  -1    6.30    2.70
   3  -9   1    3.60    2.60
   3  -9   1    0.70    2.70
  -3  -9  -1    6.00    3.00
   3  -9   1   -4.90    2.30
  -3  -9  -1    4.50    2.80
  -4  -9  -1   64.89    7.00
  -4  -9  -1   82.09    5.90
   4  -9   1   82.49    5.70
   4  -9   1   86.79    5.50
   4  -9   1   84.59    5.70
  -4  -9  -1   77.39    6.30
   5  -9   1   40.40    5.10
  -5  -9  -1   47.90    6.00
  -5  -9  -1   46.40    4.40
  -5  -9  -1   46.50    5.60
   5  -9   1   50.99    4.60
  -5  -9  -1   47.50    5.30
   6  -9   1   18.40    2.70
   6  -9   1   16.60    2.90
   6  -9   1   18.80    2.90
  -6  -9  -1   16.30    3.20
  -6  -9  -1   17.20    3.10
  -6  -9  -1   17.80    2.60
  -7  -9  -1   43.60    4.40
   7  -9   1   40.70    4.70
   7  -9   1   40.70    4.10
  -7  -9  -1   40.90    4.40
   7  -9   1   36.00    3.90
  -7  -9  -1   40.40    3.50
  -8  -9  -1   74.59    4.70
  -8  -9  -1   68.39    3.90
   8  -9   1   75.19    4.50
   8  -9   1   71.69    5.70
   8  -9   1   68.99    4.40
  -9  -9  -1    6.40    2.20
  -9  -9  -1    4.50    1.60
   9  -9   1    4.60    1.90
   9  -9   1    5.80    2.20
  10  -9   1   26.50    3.00
 -10  -9  -1   17.80    2.40
  10  -9   1   17.40    2.50
 -10  -9  -1   20.40    2.40
   9 -10  -1    7.30    1.80
   9 -10  -1    2.70    2.20
   8 -10  -1    0.70    2.10
   8 -10  -1    1.40    1.80
   7 -10  -1   50.29    3.90
   7 -10  -1   55.49    4.00
   6 -10  -1   -1.50    2.10
   6 -10  -1    1.10    2.50
   6 -10  -1   -0.10    2.10
   5 -10  -1   45.90    4.10
   5 -10  -1   37.10    4.20
   5 -10  -1   53.29    4.30
   4 -10  -1   11.60    2.40
   4 -10  -1   17.60    2.60
   4 -10  -1   17.70    2.80
  -4 -10   1   17.60    4.20
   3 -10  -1   64.39    4.70
  -3 -10   1   69.19    6.10
   3 -10  -1   66.29    4.80
   3 -10  -1   60.89    4.80
   2 -10  -1   42.60    4.30
   2 -10  -1   35.80    4.50
   2 -10  -1   42.50    4.60
  -2 -10   1   37.80    5.20
  -1 -10   1    2.70    2.80
   1 -10  -1    1.00    2.40
   1 -10  -1   -0.30    2.50
  -1 -10   1    3.40    2.70
   1 -10  -1   -1.40    2.20
   0 -10   1   68.39    5.40
   0 -10  -1   68.99    5.10
   0 -10  -1   76.59    5.70
   0 -10   1   61.09    6.10
   0 -10  -1   74.59    5.40
   0 -10   1   71.49    5.30
  -1 -10  -1    2.70    2.80
   1 -10   1    2.00    3.20
  -1 -10  -1    3.30    2.50
   1 -10   1    3.80    2.30
   1 -10   1    5.20    2.60
   2 -10   1  104.99    6.00
   2 -10   1  107.39    6.30
  -2 -10  -1  100.49    6.00
   2 -10   1  104.19    5.80
  -2 -10  -1  108.89    6.10
   3 -10   1   68.69    5.00
   3 -10   1   71.09    4.70
  -3 -10  -1   57.89    5.30
  -3 -10  -1   68.29    5.60
   3 -10   1   68.79    5.30
   4 -10   1    4.80    2.60
  -4 -10  -1    5.60    3.20
  -4 -10  -1    3.70    3.20
   4 -10   1    2.70    2.20
   4 -10   1    3.20    2.20
   5 -10   1   49.70    4.30
   5 -10   1   47.40    4.50
   5 -10   1   52.59    4.10
   6 -10   1    2.40    2.00
   6 -10   1    0.50    2.40
   6 -10   1    2.60    2.20
   7 -10   1   41.20    3.80
   7 -10   1   44.60    4.20
   7 -10   1   38.70    5.80
   8 -10   1   27.20    3.50
   8 -10   1   33.50    3.70
   6 -11  -1    5.90    2.40
   5 -11  -1    9.80    2.50
   5 -11  -1   11.70    2.10
   4 -11  -1    8.00    2.10
   4 -11  -1    1.90    2.50
   3 -11  -1   14.10    2.40
   3 -11  -1   10.70    2.60
   2 -11  -1    2.70    2.70
   2 -11  -1    7.70    2.10
  -2 -11   1    0.10    3.50
   1 -11  -1   23.90    2.80
   1 -11  -1   25.80    3.20
  -1 -11   1   29.20    3.40
   0 -11   1   10.50    2.70
   0 -11  -1    7.90    2.40
   0 -11  -1   12.90    3.10
   1 -11   1    2.80    1.90
   1 -11   1    2.20    2.30
  -1 -11  -1    2.20    4.60
  -1 -11  -1    1.30    2.50
   2 -11   1    9.80    2.40
   2 -11   1    5.90    2.10
  -2 -11  -1   10.80    3.00
  -3 -11  -1    5.10    3.60
   3 -11   1    7.90    2.10
   3 -11   1    5.00    2.20
   4 -11   1   17.20    2.30
   4 -11   1   24.60    3.40
   5 -11   1   13.70    2.20
  16   0  -2   72.69    3.80
  16   0  -2   71.69    5.60
  15   0  -2    1.80    2.60
  15   0  -2    0.30    1.60
  14   0  -2   14.90    2.40
  14   0  -2   14.90    3.20
  13   0  -2    0.60    1.90
  13   0  -2    5.70    2.60
  12   0  -2    0.60    2.00
 -12   0   2   -0.80    3.40
  12   0  -2   -1.90    2.50
  11   0  -2    0.70    2.40
 -11   0   2    4.60    8.00
  11   0  -2   -2.30    1.80
  10   0  -2 1625.14   65.59
  10   0  -2 1576.54   62.59
  10   0  -2 1727.23   52.59
 -10   0   2 1691.13   51.99
 -10   0   2 1723.13   55.19
 -10   0   2 1661.83   51.99
  10   0  -2 1656.13   51.89
   9   0  -2   -2.70    8.30
  -9   0   2   -2.00    4.10
   9   0  -2    0.80    2.10
   9   0  -2   -2.00    2.10
   9   0  -2    0.20    8.70
  -9   0   2    8.00    3.90
  -8   0   2   92.89    7.80
   8   0  -2  103.19    5.30
   8   0  -2   96.29   12.10
   8   0  -2   99.09   12.90
   7   0  -2    1.10    1.90
   7   0  -2   -8.30    4.00
   7   0  -2    1.40    4.70
   6   0  -2  953.20   33.00
   6   0  -2  924.71   29.60
  -6   0   2  931.41   32.30
   5   0  -2    1.20    2.30
  -5   0   2   -0.90    1.90
  -5   0   2    1.50    3.50
  -4   0   2  149.09    7.50
   4   0  -2  139.59    7.70
  -4   0   2  140.59    6.70
   4   0  -2  136.49    6.90
   3   0  -2    1.00    1.70
  -3   0   2    0.10    1.00
   3   0  -2    1.00    1.40
  -3   0   2    0.00    1.60
  -2   0   2 1988.80   59.99
   2   0  -2 1865.41   60.89
  -2   0   2 1978.20   59.49
  -2   0   2 1864.41   58.89
  -2   0   2 1960.80   59.69
   2   0  -2 1994.70   59.69
  -1   0   2    0.30    0.60
   1   0  -2    0.10    0.50
  -1   0   2   -0.40    0.70
   1   0  -2    0.80    0.50
   1   0  -2    1.30    0.70
   1   0  -2    0.40    0.70
  -1   0   2   -0.10    0.70
   0   0  -2 3124.29   95.49
   0   0   2 3148.59   95.59
   0   0  -2 3207.78   95.19
   0   0  -2 3080.49   95.59
   1   0   2    1.30    1.00
  -1   0  -2   -0.10    0.70
   1   0   2   -0.10    0.90
  -1   0  -2    1.50    0.90
  -1   0  -2    0.70    1.00
   2   0   2 6797.72  209.48
  -2   0  -2 7153.18  209.68
  -2   0  -2 7129.19  209.28
   2   0   2 7022.00  208.98
  -2   0  -2 6755.72  208.88
   2   0   2 6509.25  210.08
  -3   0  -2    0.50    1.80
  -3   0  -2    1.40    1.30
  -3   0  -2    1.50    2.20
   3   0   2    1.20    1.40
   3   0   2    1.90    1.70
  -4   0  -2  118.39    5.90
  -4   0  -2  125.99    5.70
   4   0   2  121.19    5.70
   4   0   2  118.09    6.90
  -4   0  -2  127.09    7.30
  -5   0  -2    0.30    2.30
   5   0   2   -0.90    2.80
  -5   0  -2   -0.80    4.20
  -5   0  -2    2.60    2.10
   6   0   2  288.87   14.00
  -6   0  -2  292.87   11.40
  -6   0  -2  280.97   12.10
  -7   0  -2    0.60    3.00
   7   0   2   -1.20    2.10
  -7   0  -2   -0.50    2.20
   7   0   2   -7.70    5.30
  -8   0  -2  106.29    7.80
  -8   0  -2   82.29    5.20
   8   0   2   57.19    9.80
  -8   0  -2   68.29    8.10
   8   0   2   81.89    4.80
  -9   0  -2   -2.00    5.10
   9   0   2    2.30    2.30
   9   0   2    1.70    1.80
   9   0   2  -30.70   13.70
 -10   0  -2   -1.70    6.40
  10   0   2    8.60    2.50
  10   0   2    3.90    1.90
 -10   0  -2    5.20    2.30
 -11   0  -2   -7.90    9.00
  11   0   2    4.30    2.50
  11   0   2   -1.80    1.80
 -11   0  -2   -3.30    2.20
  12   0   2   47.40    4.00
  12   0   2   48.90    4.80
 -12   0  -2   48.30    4.90
 -13   0  -2   -0.20    2.70
  13   0   2   -2.40    2.40
  14   0   2   22.30    2.90
  14   0   2   18.90    3.10
  15   0   2   -1.70    2.40
  15   0   2    0.00    1.40
  16  -1  -2    2.30    1.50
  16  -1  -2    4.50    2.80
  16   1  -2    6.80    3.70
  16   1  -2    3.20    1.60
  15  -1  -2   21.00    3.20
  15  -1  -2   26.80    3.00
  15   1  -2   32.80    3.80
  15   1  -2   26.20    3.10
 -14  -1   2   -1.30    3.10
  14  -1  -2   -1.90    2.30
  14  -1  -2    5.70    2.00
  14   1  -2    6.40    2.80
  13  -1  -2    9.50    2.10
 -13  -1   2    5.70    3.00
  13  -1  -2    7.80    2.70
 -13  -1   2   15.50    3.00
  13   1  -2    9.60    2.30
  13   1  -2    8.70    2.90
  12  -1  -2    2.60    2.40
  12  -1  -2    2.60    1.90
 -12  -1   2    0.50    2.50
 -12  -1   2    6.90    2.60
  12   1  -2   -1.50    2.10
  12   1  -2    3.80    2.50
 -12   1   2    2.90   12.20
  11  -1  -2  504.35   16.90
  11  -1  -2  510.75   17.60
 -11  -1   2  460.95   22.90
 -11  -1   2  502.45   16.90
 -11  -1   2  468.35   16.80
  11   1  -2  506.05   17.50
  11   1  -2  491.85   16.90
 -10  -1   2    1.50    2.40
 -10  -1   2   -7.90    5.70
  10  -1  -2   -1.00   14.60
  10  -1  -2    3.30    1.90
  10  -1  -2    2.60    2.30
 -10  -1   2   -3.30    2.30
  10   1  -2   -8.20   16.60
 -10   1   2   -1.30    5.40
  10   1  -2   -3.20    2.10
  10   1  -2    3.10    2.40
  10   1  -2   14.40   13.90
  -9  -1   2  329.07   12.10
  -9  -1   2  336.17   11.90
   9  -1  -2  297.77   23.00
   9  -1  -2  326.97   20.70
   9  -1  -2  303.87   11.60
   9  -1  -2  325.77   12.10
  -9  -1   2  327.87   14.50
   9   1  -2  340.17   22.20
   9   1  -2  334.77   12.00
   9   1  -2  359.16   13.30
   9   1  -2  322.77   20.60
   8  -1  -2  158.78   14.40
   8  -1  -2  152.08   12.50
   8  -1  -2  156.08    6.70
   8  -1  -2  149.99    6.90
  -8  -1   2  146.39    8.60
   8   1  -2  152.58   13.20
   8   1  -2  156.98   13.60
  -8   1   2  152.68   12.10
   8   1  -2  159.38    6.90
  -8   1   2  162.78    9.50
   7  -1  -2    2.50    4.10
   7  -1  -2    2.60    2.00
   7  -1  -2    3.60    4.50
  -7  -1   2    3.90    2.60
   7   1  -2    5.70    2.20
  -7   1   2    3.60    4.10
   7   1  -2    1.90    4.20
  -7   1   2    4.30    3.20
  -6  -1   2   96.69    5.40
   6  -1  -2  109.49    5.40
  -6  -1   2  102.99   12.30
   6  -1  -2  111.49    8.30
  -6   1   2  109.19    7.60
   6   1  -2   88.19    7.60
  -6   1   2  114.59    6.20
  -5  -1   2  408.56   16.80
   5  -1  -2  414.06   16.10
  -5  -1   2  406.96   13.80
  -5   1   2  403.16   15.80
   5   1  -2  395.86   15.80
   4  -1  -2   27.40    3.50
  -4  -1   2   23.60    3.50
  -4  -1   2   28.20    2.40
   4   1  -2   28.70    4.60
  -4   1   2   27.60    3.50
   4   1  -2   27.70    3.70
  -4   1   2   28.40    4.00
  -3  -1   2   75.69    4.70
  -3  -1   2   74.69    3.10
   3  -1  -2   61.89    4.10
  -3  -1   2   70.69    3.00
   3  -1  -2   66.29    5.20
  -3   1   2   61.29    4.10
   3   1  -2   72.09    4.40
   3   1  -2   74.19    4.00
  -3   1   2   65.99    4.50
  -2  -1   2 1373.56   41.60
  -2  -1   2 1306.37   41.00
   2  -1  -2 1326.37   42.50
   2   1  -2 1373.96   41.00
   2   1  -2 1391.36   41.50
  -2   1   2 1360.76   42.20
  -2   1   2 1384.36   42.40
   2   1  -2 1351.16   41.50
   2   1  -2 1290.97   42.30
   1  -1  -2  398.96   13.40
   1  -1  -2  420.36   13.50
   1  -1  -2  421.86   13.50
   1   1  -2  425.86   13.00
  -1   1   2  411.46   13.40
  -1   1   2  429.76   13.90
  -1   1   2  416.96   13.50
   1   1  -2  418.76   13.60
   0  -1  -2 1208.88   35.70
   0  -1   2 1145.49   35.10
   0  -1  -2 1227.98   35.50
   0  -1   2 1132.79   35.60
   0  -1   2 1077.29   35.70
   0   1  -2 1082.99   35.60
   0   1   2 1173.78   35.70
   0   1  -2 1123.69   35.70
   1  -1   2  332.07   11.80
   1  -1   2  348.57   11.80
  -1  -1  -2  354.56   11.60
  -1  -1  -2  343.47   12.00
  -1   1  -2  346.07   11.80
   1   1   2  341.77   11.70
  -1   1  -2  352.16   11.80
   1   1   2  340.77   11.90
   2  -1   2  596.94   19.50
   2  -1   2  586.64   19.40
  -2  -1  -2  610.14   19.20
   2  -1   2  528.35   19.90
  -2  -1  -2  604.64   18.80
  -2   1  -2  583.54   19.30
   2   1   2  611.44   18.90
  -2   1  -2  581.64   20.10
   2   1   2  602.44   19.80
   2   1   2  613.04   18.80
  -2   1  -2  547.05   19.40
   3  -1   2  156.38    7.30
   3  -1   2  152.68    7.30
  -3  -1  -2  187.08    7.20
  -3  -1  -2  185.08    7.30
  -3   1  -2  172.68    8.00
   3   1   2  186.58    7.20
   3   1   2  183.08    8.00
   3   1   2  176.38    6.60
  -3   1  -2  167.28    7.20
  -3   1  -2  166.78    8.50
  -4  -1  -2  907.01   30.20
   4  -1   2  889.31   30.20
  -4  -1  -2  922.81   29.70
  -4   1  -2  915.11   31.50
   4   1   2  905.71   30.70
   4   1   2  896.91   28.60
  -4   1  -2  906.51   29.70
   4   1   2  936.61   30.10
  -5  -1  -2   16.00    2.90
   5  -1   2   15.50    3.70
  -5  -1  -2   15.20    5.10
   5   1   2    9.80    3.40
  -5   1  -2   15.20    3.10
   5   1   2   18.60    3.90
  -5   1  -2   18.10    6.40
   6  -1   2    7.20    4.40
  -6  -1  -2    7.00    2.80
  -6  -1  -2   11.40    7.50
  -6   1  -2    1.90    3.50
   6   1   2    7.80    4.50
   7  -1   2 1124.19   39.20
  -7  -1  -2 1089.89   36.80
   7   1   2 1047.00   39.50
  -7   1  -2 1082.69   36.50
  -8  -1  -2   52.69    4.70
  -8  -1  -2   58.49    4.50
   8  -1   2   55.79    4.00
   8  -1   2   60.69    4.50
  -8  -1  -2   57.39    7.70
   8  -1   2   52.59   10.70
  -8   1  -2   61.29    7.60
   8   1   2   51.49   10.00
   8   1   2   55.69    4.60
   9  -1   2   35.50    4.70
   9  -1   2   45.30   16.10
  -9  -1  -2   44.80    4.30
   9  -1   2   33.10    4.10
  -9  -1  -2   42.50    4.10
  -9  -1  -2   52.29    7.40
  -9  -1  -2   43.90    4.40
  -9   1  -2   34.00    6.00
   9   1   2   36.70    3.90
  10  -1   2   75.59    5.40
 -10  -1  -2   63.99    9.50
 -10  -1  -2   75.09    5.00
 -10  -1  -2   69.19    4.70
 -10   1  -2   61.99    8.90
  10   1   2   75.39    5.40
 -10   1  -2   52.49    5.30
  10   1   2   70.79    4.60
  11  -1   2    6.90    2.00
 -11  -1  -2    3.90    2.10
  11  -1   2    5.10    2.60
 -11  -1  -2    4.20    2.70
 -11  -1  -2   -1.10    9.30
 -11   1  -2    9.00    9.30
  11   1   2    5.80    2.10
  11   1   2    9.70    2.70
 -11   1  -2   11.10    3.10
 -12  -1  -2   64.59    4.70
  12  -1   2   57.59    4.20
  12  -1   2   60.99    5.10
 -12  -1  -2   68.49   18.00
 -12  -1  -2   59.79    5.20
 -12   1  -2   63.39    6.10
  12   1   2   62.09    5.30
  12   1   2   68.09    4.50
 -12   1  -2   34.70   15.30
 -13  -1  -2  215.58    8.60
  13  -1   2  223.98    9.50
  13   1   2  226.28    8.70
  13   1   2  219.78    9.50
  14  -1   2   50.09    4.60
 -14  -1  -2   55.19    4.50
  14  -1   2   53.89    3.50
  14   1   2   52.39    4.70
  14   1   2   51.59    3.60
  15  -1   2   13.80    2.90
  15  -1   2   12.70    1.80
  15   1   2   16.20    3.00
  15   1   2   11.60    1.80
  16  -2  -2   71.09    5.10
  16  -2  -2   70.69    3.70
  16   2  -2   73.49    4.00
  15  -2  -2    0.80    2.40
  15  -2  -2    3.40    1.60
 -15  -2   2    2.10    2.80
  15   2  -2   -1.50    4.10
  15   2  -2    0.80    1.90
 -14  -2   2    0.00    2.40
  14  -2  -2    0.50    1.80
 -14  -2   2    4.10    2.30
  14  -2  -2    0.40    2.50
  14   2  -2   -1.80    2.00
  14   2  -2    1.40    3.20
 -13  -2   2    1.80    2.30
  13  -2  -2    2.30    2.50
 -13  -2   2    0.10    2.20
  13  -2  -2    7.00    2.10
  13   2  -2    2.50    2.20
  13   2  -2    2.20    2.90
 -12  -2   2   32.70    3.80
  12  -2  -2   43.10    4.90
  12  -2  -2   36.20    3.80
 -12  -2   2   47.20    4.40
  12   2  -2   45.30    5.10
 -12   2   2   34.70   12.80
  12   2  -2   37.70    4.30
 -11  -2   2   67.09    6.20
  11  -2  -2   62.79    4.50
  11  -2  -2   62.79    5.10
  11   2  -2   63.99    5.50
 -11   2   2   58.49    9.70
  11   2  -2   57.09    5.10
  10  -2  -2  274.97   10.50
 -10  -2   2  278.17   10.60
 -10  -2   2  286.67   10.50
 -10  -2   2  291.27   16.00
  10  -2  -2  288.17   11.10
  10   2  -2  289.07   11.10
  10   2  -2  274.77   36.00
  10   2  -2  275.87   10.80
  -9  -2   2  680.03   22.20
  -9  -2   2  647.54   22.50
   9  -2  -2  707.03   22.60
   9  -2  -2  678.93   22.00
   9  -2  -2  710.73   30.70
  -9  -2   2  671.13   24.70
  -9  -2   2  685.63   22.00
   9   2  -2  655.53   22.40
  -9   2   2  692.13   30.70
   9   2  -2  639.74   31.30
   9   2  -2  654.23   32.30
   9   2  -2  679.73   22.50
  -8  -2   2    8.60    2.40
   8  -2  -2    5.50    2.00
   8  -2  -2    9.50    2.10
  -8  -2   2    6.40    3.90
   8  -2  -2    9.00    6.40
  -8  -2   2   13.80    3.40
   8   2  -2    7.00    2.60
  -8   2   2   11.10    5.50
   8   2  -2    0.30    6.90
  -8   2   2    8.70    5.90
   8   2  -2    9.90    6.90
   7  -2  -2  198.68    7.90
  -7  -2   2  201.48    9.10
   7  -2  -2  192.98   11.20
   7   2  -2  193.88   12.70
  -7   2   2  202.18   12.10
  -7   2   2  200.88   10.80
  -6  -2   2  801.52   26.60
   6  -2  -2  812.52   27.60
   6   2  -2  806.12   29.40
  -6   2   2  815.32   29.50
  -6   2   2  828.42   27.90
   5  -2  -2  338.77   14.30
  -5  -2   2  294.17   14.80
   5  -2  -2  321.67   12.00
  -5  -2   2  316.57   11.40
   5   2  -2  313.57   13.50
  -5   2   2  340.47   15.70
  -5   2   2  308.47   13.60
   4  -2  -2 2186.88   68.49
  -4  -2   2 2166.78   66.19
  -4   2   2 2163.68   68.49
  -4   2   2 2197.38   68.39
   4   2  -2 2079.49   67.59
   4   2  -2 2131.89   68.09
  -3  -2   2  509.75   16.60
   3  -2  -2  529.25   16.60
  -3   2   2  495.95   18.20
   3   2  -2  521.45   16.60
   3   2  -2  519.65   18.10
  -3   2   2  512.75   18.20
   3   2  -2  507.75   17.20
  -2  -2   2 1905.31   61.09
   2  -2  -2 1949.70   62.99
  -2  -2   2 2045.10   61.59
   2  -2  -2 2005.60   61.79
   2  -2  -2 2007.00   60.89
  -2   2   2 2029.20   62.19
   2   2  -2 2068.39   61.59
   2   2  -2 1986.60   61.09
   2   2  -2 1982.70   62.39
  -2   2   2 2013.50   62.49
  -1  -2   2  111.29    5.20
   1  -2  -2  113.69    4.40
   1  -2  -2  116.39    5.00
  -1   2   2  115.39    5.40
   1   2  -2  106.29    4.90
   1   2  -2  108.99    3.90
  -1   2   2  111.49    4.30
  -1   2   2  110.09    4.80
   0  -2  -2   28.60    2.60
   0  -2   2   36.90    2.40
   0  -2  -2   29.20    2.70
   0  -2   2   32.60    3.30
   0   2  -2   33.30    2.70
   0   2  -2   30.30    2.70
   0   2  -2   33.50    2.00
  -1  -2  -2 2652.93   79.19
  -1  -2  -2 2709.13   78.99
   1  -2   2 2531.45   78.99
   1  -2   2 2432.06   79.29
   1   2   2 2753.72   79.19
  -1   2  -2 2555.84   78.69
  -1   2  -2 2331.97   78.59
  -2  -2  -2   41.70    3.10
   2  -2   2   27.70    4.90
   2  -2   2   33.40    2.90
  -2   2  -2   28.20    3.20
  -2   2  -2   29.80    3.20
   2   2   2   40.00    3.40
  -2   2  -2   29.70    3.30
  -3  -2  -2 1355.66   42.00
   3  -2   2 1280.67   42.20
  -3  -2  -2 1377.56   42.50
  -3   2  -2 1303.07   42.40
   3   2   2 1393.56   41.70
  -3   2  -2 1302.47   44.30
  -3   2  -2 1255.87   43.00
   3   2   2 1387.36   43.40
   3   2   2 1379.96   41.90
  -3   2  -2 1324.17   42.90
   4  -2   2  424.56   15.60
  -4  -2  -2  416.36   15.30
  -4   2  -2  430.16   18.80
   4   2   2  442.66   15.30
  -4   2  -2  423.16   16.60
   4   2   2  407.26   16.50
  -4   2  -2  425.96   15.90
   5  -2   2  983.00   33.40
  -5  -2  -2 1075.29   36.30
  -5  -2  -2 1095.09   35.10
   5  -2   2 1049.40   35.60
   5   2   2 1137.09   35.50
   5   2   2 1090.19   36.90
  -5   2  -2 1013.50   35.40
  -6  -2  -2  619.24   22.50
   6  -2   2  621.44   20.60
  -6  -2  -2  634.94   26.70
   6  -2   2  617.14   23.70
   6   2   2  647.84   25.80
  -6   2  -2  612.24   23.20
   6   2   2  633.14   23.60
   7  -2   2   24.20    2.60
   7  -2   2   17.90    7.50
  -7  -2  -2   19.80    2.50
   7  -2   2   15.10    2.40
  -7  -2  -2   20.80    4.60
  -7  -2  -2   19.10    2.90
  -7   2  -2   11.60    6.10
   7   2   2   13.50    6.10
  -8  -2  -2  442.46   18.70
   8  -2   2  453.15   25.60
  -8  -2  -2  426.86   15.00
  -8  -2  -2  456.35   14.90
   8  -2   2  440.06   15.50
  -8  -2  -2  427.16   15.20
   8  -2   2  448.16   14.90
  -8  -2  -2  464.55   17.40
   8   2   2  420.86   15.20
  -8   2  -2  400.26   22.50
   8   2   2  415.16   24.90
  -9  -2  -2    9.00    2.90
  -9  -2  -2   11.20    2.60
   9  -2   2   14.40    2.30
  -9  -2  -2   14.40    2.60
  -9  -2  -2    5.10    5.70
   9  -2   2   11.60    2.60
   9   2   2   11.80    2.60
  -9   2  -2   24.00    6.40
 -10  -2  -2    1.70    7.90
 -10  -2  -2   10.40    2.20
 -10  -2  -2   15.80    2.50
 -10  -2  -2   17.20    2.90
  10  -2   2   13.80    2.40
  10  -2   2   10.20    2.60
 -10   2  -2   14.00    8.50
 -11  -2  -2  200.48    8.30
 -11  -2  -2  199.68    8.10
 -11  -2  -2  215.48   21.20
  11  -2   2  197.18    8.20
  11  -2   2  203.28    9.20
  11   2   2  191.18    8.10
  11   2   2  202.78    9.10
 -11   2  -2  176.78   18.20
 -12  -2  -2  165.48    7.10
  12  -2   2  171.78    7.20
  12  -2   2  157.58    8.00
 -12  -2  -2  175.88    7.30
  12   2   2  176.18    7.30
  12   2   2  156.28    7.90
 -13  -2  -2    2.80    2.50
  13  -2   2    5.00    1.90
  13  -2   2    9.30    2.70
 -13  -2  -2    6.30    2.00
  13   2   2    6.00    2.60
  13   2   2    6.60    2.20
 -14  -2  -2    9.00    2.00
  14  -2   2    4.50    1.60
  14  -2   2    6.50    2.50
  14   2   2   11.10    2.90
  14   2   2    6.80    2.00
  15  -2   2    8.00    1.60
  15  -2   2    6.10    2.70
 -15  -2  -2   12.90    2.80
  15   2   2   10.70    3.50
  16  -3  -2    5.60    1.70
  16  -3  -2    0.70    2.70
  16   3  -2    7.90    2.60
 -15  -3   2   31.50    3.60
  15  -3  -2   37.40    3.10
 -15  -3   2   30.70    3.90
  15  -3  -2   28.00    4.10
  15   3  -2   34.50    3.90
 -14  -3   2   82.49    4.50
  14  -3  -2   78.39    5.50
  14  -3  -2   83.39    4.50
 -14  -3   2   83.49    4.70
  14   3  -2   84.29    5.20
  14   3  -2   81.59    7.40
 -13  -3   2   -1.50    2.00
 -13  -3   2    2.10    1.80
  13  -3  -2   -1.30    1.90
  13  -3  -2    4.20    2.60
  13   3  -2    1.30    3.40
  13   3  -2    2.40    2.50
 -12  -3   2  137.89    6.70
 -12  -3   2  135.89    6.40
  12  -3  -2  152.58    6.50
  12   3  -2  136.69   10.50
 -12   3   2   98.89   15.70
  12   3  -2  141.59    7.10
 -11  -3   2   44.40    3.90
  11  -3  -2   41.40    3.80
  11  -3  -2   47.80    4.70
 -11  -3   2   52.69    4.30
  11   3  -2   43.50    5.70
  11   3  -2   44.10    5.60
  10  -3  -2   23.20    3.50
 -10  -3   2   16.80    2.60
 -10  -3   2   19.20    4.00
  10  -3  -2   20.90    2.60
 -10  -3   2   15.30    2.40
  10   3  -2   15.00    3.50
  10   3  -2   13.90    3.80
  -9  -3   2    7.10    2.50
  -9  -3   2    6.90    6.40
  -9  -3   2    6.60    3.50
   9  -3  -2    7.60    2.00
   9  -3  -2    6.90    2.20
  -9  -3   2    5.80    2.00
   9   3  -2   25.40   13.60
  -9   3   2    3.70    8.20
   9   3  -2   15.90   12.20
  -9   3   2   -1.20   13.70
   9   3  -2   11.40    3.20
  -8  -3   2    4.20    2.20
   8  -3  -2    0.40    2.00
  -8  -3   2   -1.40    4.70
   8  -3  -2    5.30    2.00
   8  -3  -2    9.10    9.70
  -8  -3   2    3.70    4.30
  -8  -3   2   -0.90    1.90
  -8   3   2   -1.80    5.80
   8   3  -2  -14.10    8.10
  -8   3   2   -5.90    8.20
   8   3  -2   -3.30    7.30
   7  -3  -2   36.00    3.60
  -7  -3   2   35.70    4.70
   7  -3  -2   34.00    4.10
   7  -3  -2   31.50    5.70
   7   3  -2   37.20    9.00
  -7   3   2   26.90    6.00
   7   3  -2   37.00    7.40
  -7   3   2   34.40    6.70
   6  -3  -2 1589.74   49.20
   6  -3  -2 1605.64   49.80
  -6  -3   2 1555.34   49.99
  -6   3   2 1587.74   52.09
   6   3  -2 1576.04   52.89
  -6   3   2 1552.24   53.29
   5  -3  -2 1292.27   40.70
  -5  -3   2 1297.97   41.40
  -5   3   2 1305.87   44.20
   5   3  -2 1314.67   43.80
  -4  -3   2  135.69    6.20
   4  -3  -2  128.99    5.90
  -4   3   2  139.59   10.70
   4   3  -2  126.99    9.60
  -4   3   2  133.59    8.10
   4   3  -2  130.69    8.10
  -3  -3   2   80.69    4.30
   3   3  -2   78.89    4.60
  -3   3   2   72.99    7.20
   3   3  -2   79.39    5.80
   3   3  -2   74.49    5.60
  -3   3   2   64.99    5.60
  -2  -3   2  404.96   14.50
   2  -3  -2  427.26   15.20
   2   3  -2  449.66   14.40
  -2   3   2  418.46   15.80
   2   3  -2  427.16   15.00
  -2   3   2  442.16   16.00
   1  -3  -2   54.19    4.00
  -1   3   2   51.89    4.40
   1   3  -2   54.09    4.00
  -1   3   2   52.39    4.50
   1   3  -2   56.99    3.20
  -1   3   2   50.99    2.80
   0  -3  -2  159.88    6.90
   0   3  -2  140.79    7.10
   0   3  -2  153.88    6.30
   0   3   2  157.08    6.40
   0   3  -2  151.08    6.60
   0   3   2  170.28    7.80
  -1  -3  -2  136.49    6.40
   1  -3   2  129.19    7.40
  -1   3  -2  130.39    6.10
   1   3   2  124.99    6.30
  -1   3  -2  132.79    5.80
  -1   3  -2  133.09    6.80
  -2  -3  -2  342.77   13.50
   2  -3   2  388.46   16.00
  -2   3  -2  389.76   14.40
   2   3   2  359.86   14.10
  -2   3  -2  378.46   13.90
  -2   3  -2  379.76   12.90
   3  -3   2  292.77   10.30
  -3  -3  -2  247.18   10.80
   3   3   2  241.18   11.60
   3   3   2  265.67   10.90
  -3   3  -2  300.47   11.90
  -3   3  -2  285.67   11.80
   3   3   2  260.07   10.10
   4  -3   2  125.19    6.90
  -4  -3  -2  117.29    6.70
   4  -3   2  120.69    6.00
  -4   3  -2  115.19    8.40
   4   3   2   98.59    8.30
  -4   3  -2  129.79    8.30
   4   3   2  118.49    6.60
  -5  -3  -2  174.48    9.00
   5  -3   2  179.38    7.50
   5  -3   2  175.58    9.60
   5   3   2  175.28    9.30
   5   3   2  158.38   11.30
  -5   3  -2  189.18   10.90
  -5   3  -2  187.98   11.10
  -6  -3  -2  664.83   23.20
  -6  -3  -2  652.43   20.60
  -6  -3  -2  587.14   21.50
   6  -3   2  631.14   24.10
   6  -3   2  622.94   20.90
  -6  -3  -2  648.64   20.80
   6  -3   2  608.14   20.80
  -6   3  -2  651.23   25.40
   6   3   2  622.64   26.10
   6   3   2  628.84   24.00
  -7  -3  -2  113.89    8.70
  -7  -3  -2  107.89    5.30
  -7  -3  -2  106.59    5.80
   7  -3   2  118.79    5.50
   7  -3   2  111.79    5.80
  -7  -3  -2  109.59    7.90
   7  -3   2  113.69   14.80
  -7  -3  -2  107.29    5.60
   7   3   2  117.59   15.70
   7   3   2   92.79   11.00
  -7   3  -2  107.59   14.40
  -8  -3  -2  600.64   19.20
  -8  -3  -2  582.64   19.00
  -8  -3  -2  577.74   19.30
   8  -3   2  576.34   19.00
   8  -3   2  580.54   19.70
  -8  -3  -2  580.34   23.30
  -8   3  -2  527.25   30.50
   8   3   2  522.15   31.80
  -9  -3  -2    2.30    7.30
  -9  -3  -2   -1.20    1.90
   9  -3   2    2.00    1.90
  -9  -3  -2    0.00    1.60
   9  -3   2   -0.70    2.40
  -9  -3  -2    6.60    2.30
 -10  -3  -2  159.48    7.00
  10  -3   2  173.08    8.20
 -10  -3  -2  159.48    7.20
  10  -3   2  164.08    7.10
 -10  -3  -2  162.98   19.10
 -10  -3  -2  158.48    7.60
 -10   3  -2  179.28   16.70
  10   3   2  159.78    7.70
  11  -3   2   49.90    5.10
 -11  -3  -2   48.10    4.20
 -11  -3  -2   82.99   17.80
 -11  -3  -2   49.20    4.70
  11  -3   2   57.89    4.20
 -11  -3  -2   51.29    4.00
  11   3   2   56.79    5.10
 -11   3  -2   59.49   11.80
  11   3   2   53.09    5.10
 -12  -3  -2   51.09    3.90
 -12  -3  -2   51.39    4.10
  12  -3   2   49.60    3.90
  12  -3   2   46.80    5.00
  12   3   2   53.09    5.00
  13  -3   2   33.40    4.50
  13  -3   2   31.80    3.20
 -13  -3  -2   38.70    3.30
 -13  -3  -2   30.50    3.20
  13   3   2   29.90    4.00
  13   3   2   32.40    4.70
  14  -3   2   28.90    2.90
  14  -3   2   31.20    4.70
 -14  -3  -2   29.70    4.00
 -14  -3  -2   33.90    2.90
  14   3   2   28.70    3.90
  14   3   2   30.90    3.90
  15  -3   2   10.90    1.80
 -15  -3  -2   13.40    2.10
  15  -3   2   12.00    3.10
  15   3   2   14.50    2.80
 -15  -4   2   62.99    3.80
 -15  -4   2   57.99    3.60
  15  -4  -2   70.99    4.10
  15  -4  -2   67.09    4.80
 -14  -4   2  107.29    5.00
 -14  -4   2  112.79    5.30
  14  -4  -2  102.79    6.10
  14  -4  -2  120.19    5.20
  14   4  -2  110.89    6.80
  13  -4  -2    1.70    1.90
 -13  -4   2    1.80    2.00
  13  -4  -2    1.40    2.50
 -13  -4   2    0.50    1.60
  13   4  -2   -2.40    3.30
  12  -4  -2  116.49    6.60
 -12  -4   2  113.09    5.80
  12  -4  -2  111.19    5.70
 -12  -4   2  109.99    5.50
  12   4  -2  129.29    7.50
 -12   4   2   72.89   18.70
  12   4  -2  112.29    8.30
 -11  -4   2   66.39    4.40
 -11  -4   2   69.19    4.80
  11  -4  -2   56.59    4.40
  11  -4  -2   67.39    5.40
  11   4  -2   72.49    7.10
 -10  -4   2   30.20    3.80
 -10  -4   2   24.50    4.00
  10  -4  -2   19.80    3.10
 -10  -4   2   27.60    3.50
  10  -4  -2   24.60    2.80
  10   4  -2   33.90    4.50
   9  -4  -2  158.38    6.80
  -9  -4   2  160.48    8.50
  -9  -4   2  150.88    6.80
  -9  -4   2  160.28    7.00
   9  -4  -2  155.58    7.50
   9   4  -2  147.99    8.60
  -9   4   2  142.09   31.50
   9   4  -2  142.89   24.70
  -9   4   2  142.39   20.10
   8  -4  -2  214.48    9.10
  -8  -4   2  230.78   13.70
  -8  -4   2  222.28    8.50
  -8  -4   2  226.18    8.70
   8  -4  -2  213.48    8.40
  -8   4   2  184.48   22.20
   8   4  -2  234.18   23.30
  -8   4   2  189.28   17.50
   7  -4  -2  386.16   13.30
  -7  -4   2  363.86   13.00
  -7  -4   2  371.16   12.80
   7  -4  -2  355.16   12.80
   7   4  -2  352.96   21.20
  -7   4   2  369.86   19.80
   7   4  -2  376.06   21.00
  -7   4   2  359.16   20.80
  -6  -4   2  506.15   16.90
  -6  -4   2  512.15   16.80
  -6  -4   2  483.55   18.50
   6  -4  -2  500.05   17.10
  -6   4   2  529.85   22.30
   6   4  -2  494.65   22.40
   6   4  -2  492.95   22.10
  -6   4   2  517.15   22.40
  -5  -4   2    2.40    2.90
   5  -4  -2    2.80    2.20
  -5   4   2    7.20    4.50
  -5   4   2    1.60    4.40
   5   4  -2    3.90    5.10
   4  -4  -2    3.80    1.90
  -4  -4   2    1.80    2.60
   4   4  -2    2.60    3.90
  -4   4   2   -0.50    3.40
   4   4  -2    5.00    3.00
  -3  -4   2  331.87   12.80
   3   4  -2  349.87   13.20
  -3   4   2  315.97   14.70
   3   4  -2  356.76   13.30
  -3   4   2  337.07   17.80
   3   4  -2  355.66   14.70
  -2  -4   2   75.19    5.10
   2  -4  -2   76.39    4.80
   2   4  -2   74.49    5.00
  -2   4   2   82.59    9.10
   2   4  -2   73.49    5.70
  -2   4   2   84.99    6.80
   1  -4  -2  192.18    8.70
  -1   4   2  204.48    9.60
   1   4  -2  170.48    8.70
   1   4  -2  155.68   10.30
  -1   4   2  192.68   10.30
   1   4  -2  175.58    7.70
   0  -4  -2  139.29    7.20
   0   4   2  137.59    7.90
   0   4  -2  127.69    6.70
   0   4   2  134.89    6.30
   0   4  -2  130.39    6.50
   0   4  -2  135.19    7.70
  -1  -4  -2    2.20    2.30
  -1   4  -2    0.00    2.40
  -1   4  -2    1.50    3.00
   1   4   2    3.40    2.50
   1   4   2    1.80    2.20
   1   4   2    4.50    3.00
  -2  -4  -2  349.87   14.40
   2   4   2  357.96   14.80
  -2   4  -2  401.56   14.90
  -2   4  -2  383.56   15.60
   2   4   2  358.66   13.60
  -3  -4  -2 1775.32   62.79
  -3   4  -2 2051.69   62.59
  -3   4  -2 1980.20   62.89
   3   4   2 1922.21   62.49
  -4  -4  -2  617.74   22.80
   4  -4   2  628.54   20.90
  -4   4  -2  636.24   29.00
  -4   4  -2  633.04   24.40
   4   4   2  625.24   22.80
   4   4   2  636.64   21.50
   4   4   2  643.14   22.10
   4   4   2  645.24   24.70
  -5  -4  -2  747.53   23.80
  -5  -4  -2  759.52   24.30
   5  -4   2  736.03   24.20
  -5  -4  -2  745.03   25.70
  -5  -4  -2  739.83   26.60
  -5   4  -2  750.92   28.60
  -5   4  -2  738.33   29.10
   5   4   2  731.83   26.20
   5   4   2  698.03   29.10
   6  -4   2  100.19    5.50
   6  -4   2   92.99    5.50
  -6  -4  -2   81.69    4.60
  -6  -4  -2   75.49    5.50
  -6  -4  -2   79.09    4.90
  -6  -4  -2   83.69    8.40
   6   4   2   73.19   10.40
  -6   4  -2  100.19   11.80
   7  -4   2    9.20    2.40
  -7  -4  -2    4.00    2.30
  -7  -4  -2    3.90    1.90
  -7  -4  -2   12.20    4.00
  -7  -4  -2   13.00    5.30
   7  -4   2    6.80    2.70
  -7  -4  -2    7.70    1.90
  -7   4  -2   10.70   11.40
   7   4   2   -3.20   11.30
  -8  -4  -2    9.20    2.60
  -8  -4  -2    4.30    6.90
   8  -4   2    8.10    2.30
  -8  -4  -2    9.90    1.90
   8  -4   2    9.50    3.10
  -8  -4  -2    7.00    2.00
  -9  -4  -2   16.40   10.10
   9  -4   2    7.00    2.20
  -9  -4  -2   10.40    2.10
  -9  -4  -2    6.30    2.40
   9  -4   2   11.60    2.90
  -9  -4  -2    7.30    2.00
 -10  -4  -2  132.49    6.50
 -10  -4  -2  114.49   16.80
  10  -4   2  136.49    7.40
  10  -4   2  136.19    6.40
 -10  -4  -2  139.89    6.90
 -10  -4  -2  138.49    6.20
  11  -4   2  147.19    6.40
 -11  -4  -2  142.29    6.80
  11  -4   2  133.49    7.30
 -11  -4  -2  145.69    6.60
 -11  -4  -2  138.69    6.30
  11   4   2  127.19    7.50
 -11   4  -2  126.29   16.40
  11   4   2  149.79    7.50
  12  -4   2   57.39    4.00
  12  -4   2   49.00    5.10
 -12  -4  -2   51.29    3.90
 -12  -4  -2   47.30    3.60
  12   4   2   53.89    5.90
  12   4   2   58.89    5.40
 -13  -4  -2   -0.30    1.60
 -13  -4  -2   -0.90    1.60
  13  -4   2   -5.90    2.50
  13  -4   2   -0.70    1.80
  13   4   2   -0.30    3.20
  13   4   2   -2.50    3.20
 -14  -4  -2   23.80    2.90
 -14  -4  -2   29.90    2.70
  14  -4   2   36.60    4.50
  15  -5  -2    1.30    3.00
 -15  -5   2    0.70    1.60
 -15  -5   2    0.00    1.50
  14  -5  -2   79.99    5.20
 -14  -5   2   76.09    4.10
 -14  -5   2   74.39    3.80
 -13  -5   2   47.70    3.40
 -13  -5   2   51.39    3.80
  13  -5  -2   52.39    4.90
  13  -5  -2   49.10    4.50
  12  -5  -2   47.10    5.00
 -12  -5   2   62.49    4.30
 -12  -5   2   52.89    3.80
  12  -5  -2   50.19    4.60
 -11  -5   2    0.60    1.70
  11  -5  -2    2.30    2.50
 -11  -5   2    0.20    2.00
  11  -5  -2    5.00    4.50
  11  -5  -2    3.20    2.60
  10  -5  -2   25.70    4.50
 -10  -5   2   17.50    2.40
  10  -5  -2   22.30    3.30
 -10  -5   2   21.70    2.80
  10  -5  -2   32.30    4.50
  -9  -5   2    1.10    1.80
  -9  -5   2    0.00    2.10
   9  -5  -2    1.10    2.40
   9  -5  -2    1.80    2.60
   9  -5  -2    1.10    4.90
  -9   5   2  -21.50   16.50
   8  -5  -2   31.90    3.60
   8  -5  -2   31.60    4.30
  -8  -5   2   26.40    3.90
  -8  -5   2   32.30    3.50
  -8   5   2   17.60   11.60
  -7  -5   2  369.76   17.70
  -7  -5   2  378.86   13.20
   7  -5  -2  356.36   13.40
  -7  -5   2  376.26   13.00
   7  -5  -2  373.26   13.50
   7   5  -2  377.16   35.40
  -7   5   2  367.46   22.60
   7   5  -2  310.17   27.20
   6  -5  -2  226.38    9.00
  -6  -5   2  214.58    8.50
  -6  -5   2  212.28   12.40
  -6  -5   2  216.28    8.80
  -6   5   2  217.38   18.50
   6   5  -2  209.68   18.50
  -6   5   2  223.28   16.40
   6   5  -2  214.78   19.10
   5  -5  -2   13.40    3.00
  -5  -5   2    9.50    2.70
  -5  -5   2   15.60    5.40
  -5  -5   2    9.30    2.20
   5  -5  -2    4.90    3.30
  -5  -5   2   14.90    4.30
  -5   5   2   21.70    8.60
  -5   5   2   13.50    6.50
   5   5  -2    0.30    7.70
   5   5  -2   13.80    7.80
   4  -5  -2  356.76   13.50
  -4  -5   2  343.77   12.20
  -4  -5   2  332.17   12.40
  -4  -5   2  325.57   13.90
  -4  -5   2  324.17   12.70
   4  -5  -2  332.17   12.20
  -4   5   2  333.97   17.00
   4   5  -2  356.76   15.30
   4   5  -2  321.67   16.50
   4   5  -2  337.17   17.50
  -4   5   2  350.46   17.70
   3  -5  -2  468.75   16.50
  -3  -5   2  430.76   16.90
   3  -5  -2  439.66   15.30
   3   5  -2  451.65   18.10
  -3   5   2  452.15   19.50
   3   5  -2  441.96   17.30
  -3   5   2  440.16   19.60
   3   5  -2  446.36   19.60
  -2   5   2   -1.30    4.00
  -2   5   2   14.90   10.50
   2   5  -2   -3.80    4.40
   2   5  -2   -0.70    3.40
   2   5  -2    6.10    4.80
   1  -5  -2  782.92   28.30
  -1   5   2  830.52   31.80
  -1   5   2  785.92   29.40
   1   5  -2  801.32   27.20
   1   5  -2  821.02   28.50
   1   5  -2  820.62   29.00
   0  -5  -2  242.28   11.60
   0   5  -2  248.38   12.80
   0   5   2  255.67   13.10
   0   5   2  263.77   16.50
   0   5  -2  239.18   11.10
  -1  -5  -2  148.59    8.80
   1   5   2  137.69    9.20
   1   5   2  145.19    8.70
   1   5   2  148.09   10.20
  -1   5  -2  160.38    9.10
  -1   5  -2  143.19   10.20
  -2  -5  -2 1171.28   38.90
  -2  -5  -2 1275.77   41.50
  -2   5  -2 1281.07   43.00
   2   5   2 1175.58   40.20
   2   5   2 1262.07   41.60
   2   5   2 1236.48   41.30
  -2   5  -2 1288.37   41.70
   2   5   2 1188.18   42.70
  -3  -5  -2  564.74   19.70
  -3  -5  -2  568.84   19.60
  -3  -5  -2  584.74   19.20
  -3  -5  -2  595.24   22.20
  -3  -5  -2  578.44   19.40
  -3   5  -2  602.44   23.20
   3   5   2  583.94   22.10
   3   5   2  589.84   23.70
  -3   5  -2  591.64   24.70
  -4  -5  -2    4.10    2.50
  -4  -5  -2    4.40    2.70
   4  -5   2    4.40    3.20
  -4  -5  -2    0.50    4.30
  -4  -5  -2    1.50    1.90
  -4  -5  -2    3.30    3.90
  -4   5  -2    2.20    5.90
   4   5   2    2.10    7.00
   4   5   2   -2.30    5.90
  -4   5  -2    6.10    7.50
  -5  -5  -2   74.69    5.40
  -5  -5  -2   66.39    6.60
  -5  -5  -2   86.39    5.10
  -5  -5  -2   82.49    4.60
  -5  -5  -2   73.39    9.30
   5  -5   2   72.99    5.90
  -5   5  -2   77.89   12.50
   5   5   2   60.69   11.20
  -5   5  -2   85.89   10.80
  -6  -5  -2   85.79    5.70
  -6  -5  -2   88.19    4.70
  -6  -5  -2   80.29    6.90
   6  -5   2   88.29    6.40
   6  -5   2   88.69    6.00
  -6  -5  -2   98.99   11.20
  -6  -5  -2   84.89    5.20
  -6   5  -2   43.30   15.30
  -7  -5  -2   76.39    7.20
  -7  -5  -2   74.09    5.00
  -7  -5  -2   70.79    4.40
  -7  -5  -2   95.29   13.30
   7  -5   2   82.99    5.70
  -7  -5  -2   81.89    5.60
   7  -5   2   74.19    5.80
  -8  -5  -2   25.40   10.30
  -8  -5  -2    6.40    2.50
  -8  -5  -2    8.60    2.20
  -8  -5  -2    8.90    2.00
   8  -5   2    8.80    3.10
   9  -5   2  149.39    7.80
  -9  -5  -2  148.99    7.10
  -9  -5  -2  163.88   25.40
  -9  -5  -2  146.99    6.90
   9  -5   2  141.69    6.80
  -9  -5  -2  143.39    6.50
 -10  -5  -2   10.70    2.30
 -10  -5  -2   11.20    2.10
 -10  -5  -2   11.60    2.50
  10  -5   2   14.10    2.50
  10  -5   2   13.40    3.40
  11  -5   2   53.49    4.60
 -11  -5  -2   64.89    4.00
 -11  -5  -2   52.09    4.60
 -11  -5  -2   59.29    4.20
  11  -5   2   43.90    5.30
  11   5   2   56.69    5.80
 -12  -5  -2   24.80    2.80
 -12  -5  -2   24.10    3.10
  12  -5   2   28.40    4.10
  12  -5   2   32.30    3.80
  12  -5   2   30.40    3.00
  12   5   2   33.60    4.60
 -13  -5  -2   12.50    1.90
  13  -5   2   12.70    3.40
 -13  -5  -2   12.30    1.70
 -14  -5  -2   -0.60    1.50
 -14  -5  -2    0.30    1.50
 -14  -6   2   30.80    2.70
  14  -6  -2   40.30    4.90
 -14  -6   2   30.80    2.40
 -13  -6   2    2.30    1.50
  13  -6  -2   -4.60    2.70
 -13  -6   2    3.10    1.70
 -12  -6   2   34.90    3.10
  12  -6  -2   32.30    4.90
 -12  -6   2   38.00    3.50
 -11  -6   2   56.39    3.90
  11  -6  -2   50.39    5.30
  11  -6  -2   46.20    4.90
  10  -6  -2   42.50    4.50
  10  -6  -2   44.30    4.90
 -10  -6   2   46.50    3.90
 -10  -6   2   46.90    4.20
  -9  -6   2   61.19    4.70
  -9  -6   2   60.89    4.40
   9  -6  -2   63.89    5.50
   9  -6  -2   62.89    6.10
  -8  -6   2  179.48    7.70
   8  -6  -2  183.08    8.50
  -8  -6   2  192.08    8.10
   8  -6  -2  181.18    8.70
  -8   6   2  169.08   26.20
  -7  -6   2  163.18    7.10
   7  -6  -2  164.58    8.00
   7  -6  -2  151.48    7.90
  -7  -6   2  169.68    7.50
  -7   6   2  130.99   17.90
  -6  -6   2   14.10    8.40
   6  -6  -2   31.60    4.70
  -6  -6   2   31.40    4.40
  -6  -6   2   24.90    3.30
  -6   6   2   29.20   10.90
   6   6  -2   -9.90   18.00
  -5  -6   2   36.00    4.10
  -5  -6   2   31.00    7.10
   5  -6  -2   40.80    5.10
   5  -6  -2   37.40    4.80
  -5  -6   2   35.00    3.70
  -5  -6   2   34.00    4.40
   5   6  -2   63.29   16.50
   5   6  -2   27.00   13.20
  -5   6   2   50.99   13.90
  -5   6   2   20.20   10.10
   4  -6  -2   95.99    6.80
  -4  -6   2   87.59    9.40
   4  -6  -2  107.99    6.10
  -4  -6   2  103.29    6.30
  -4  -6   2  106.99    5.70
  -4  -6   2   94.19    6.20
   4  -6  -2  101.79    6.00
   4   6  -2  100.09   12.80
  -4   6   2   74.79   10.60
   4   6  -2   91.69   13.30
  -4   6   2   74.29   11.50
  -3  -6   2    9.20    4.60
   3  -6  -2   -2.10    2.40
  -3  -6   2    4.80    4.10
   3  -6  -2    3.00    3.00
  -3  -6   2   -2.60    2.50
  -3  -6   2    5.20    3.20
   3   6  -2  -11.40    8.40
  -3   6   2    2.90    6.90
   3   6  -2    9.20    8.30
  -3   6   2    0.60    9.00
   2  -6  -2  704.33   23.70
  -2  -6   2  747.03   24.80
   2  -6  -2  696.13   23.40
  -2  -6   2  734.03   24.60
   2  -6  -2  690.43   23.90
  -2  -6   2  736.33   24.00
   2   6  -2  700.13   29.80
   2   6  -2  765.42   29.50
  -2   6   2  738.33   30.00
   2   6  -2  736.13   27.50
  -2   6   2  723.73   29.60
  -1  -6   2   25.70    3.50
   1  -6  -2   27.50    3.30
   1  -6  -2   21.00    2.70
   1  -6  -2   27.60    3.20
  -1   6   2   21.50    6.90
   1   6  -2   23.70    8.90
   1   6  -2   19.90    7.70
  -1   6   2   12.00    7.20
   0  -6  -2   92.19    8.80
   0  -6  -2   85.39    5.70
   0  -6   2   95.19    7.10
   0  -6   2   92.49    6.40
   0  -6  -2   90.99    6.00
   0  -6  -2   93.19    5.90
   0   6   2   96.49   12.10
   0   6   2   91.89   11.10
   0   6  -2  104.59   10.60
   0   6  -2  100.19   10.90
  -1  -6  -2  313.27   11.80
   1  -6   2  306.57   12.00
  -1  -6  -2  333.77   15.30
  -1  -6  -2  321.07   11.70
  -1  -6  -2  326.47   12.10
   1   6   2  309.77   17.00
  -1   6  -2  330.37   19.60
   1   6   2  353.96   18.40
   1   6   2  314.77   17.50
  -1   6  -2  317.17   16.10
  -2  -6  -2   35.40    4.60
  -2  -6  -2   29.80    4.40
  -2  -6  -2   50.19    8.10
  -2  -6  -2   35.50    3.80
  -2  -6  -2   25.90    3.00
   2   6   2   43.80    8.60
   2   6   2   28.30    8.80
  -2   6  -2   29.60    7.60
  -2   6  -2   24.70    9.40
  -3  -6  -2  140.59    7.40
  -3  -6  -2  146.49    7.00
  -3  -6  -2  142.19   11.30
  -3  -6  -2  150.78    6.70
  -3  -6  -2  152.58    7.80
  -3  -6  -2  148.19    7.30
  -3   6  -2  178.88   19.50
  -3   6  -2  170.38   15.50
   3   6   2  144.09   17.10
   3   6   2  118.09   22.00
  -4  -6  -2  672.83   22.10
  -4  -6  -2  685.73   22.30
  -4  -6  -2  660.53   22.30
  -4  -6  -2  669.23   26.90
   4  -6   2  663.43   22.70
  -4  -6  -2  671.73   21.90
  -4   6  -2  642.54   33.70
   4   6   2  667.83   34.90
  -4   6  -2  697.03   31.70
   5  -6   2   42.50    6.10
  -5  -6  -2   49.99    4.60
  -5  -6  -2   44.00    3.90
  -5  -6  -2   59.99    8.90
  -5   6  -2   42.90   13.50
  -6  -6  -2   27.70    8.60
  -6  -6  -2   23.30    3.10
  -6  -6  -2   17.70    2.30
  -6  -6  -2   23.40    3.90
   6  -6   2   22.00    4.00
  -6  -6  -2   23.70    3.10
  -7  -6  -2    2.10    3.80
  -7  -6  -2    4.40    1.80
  -7  -6  -2    6.40   11.90
  -7  -6  -2    2.00    2.50
   7  -6   2    3.10    3.40
  -7  -6  -2    2.20    2.10
  -8  -6  -2  123.29    5.90
  -8  -6  -2  125.09    6.40
   8  -6   2  129.19    7.50
  -8  -6  -2  108.59    6.40
  -8  -6  -2  115.89   17.00
  -9  -6  -2    7.70    2.20
  -9  -6  -2   12.90    2.30
  -9  -6  -2   13.00    2.60
   9  -6   2   10.70    3.60
 -10  -6  -2  263.17    9.80
  10  -6   2  253.97   10.80
 -10  -6  -2  245.88    9.40
 -10  -6  -2  244.48    9.90
  10   6   2  257.87   11.20
 -11  -6  -2   -1.10    2.20
 -11  -6  -2    1.40    1.70
  11  -6   2    1.10    2.90
  11  -6   2   -3.20    3.60
 -11  -6  -2    1.50    1.50
  12  -6   2    8.80    4.20
  12  -6   2    2.70    3.40
 -12  -6  -2    1.20    1.40
 -12  -6  -2    4.60    1.60
 -13  -6  -2   -0.30    1.20
 -13  -6  -2    1.10    1.30
 -13  -7   2   30.80    2.30
 -13  -7   2   29.40    2.70
  13  -7  -2   34.30    3.20
 -12  -7   2    2.30    1.60
 -12  -7   2    3.60    1.50
 -11  -7   2    0.10    1.50
 -11  -7   2   -1.10    1.80
  11  -7  -2    1.20    3.20
  11  -7  -2    1.80    3.60
  10  -7  -2    1.20    3.20
 -10  -7   2    0.90    2.00
 -10  -7   2   -1.60    1.70
  10  -7  -2    0.50    3.00
   9  -7  -2   81.89    5.90
  -9  -7   2   76.29    4.70
   9  -7  -2   76.99    6.40
  -9  -7   2   78.69    5.10
   8  -7  -2   -1.60    2.80
   8  -7  -2    3.40    5.10
  -8  -7   2    1.90    2.00
  -8  -7   2   -1.40    2.10
   8  -7  -2   -6.00    4.00
  -7  -7   2  189.08    8.20
   7  -7  -2  189.98    9.60
  -7  -7   2  202.58    8.60
   7  -7  -2  201.48    9.20
   7  -7  -2  205.48    8.90
   6  -7  -2    2.20    3.20
   6  -7  -2    6.80    2.80
  -6  -7   2   12.70    2.80
  -6  -7   2   11.10    2.40
  -6   7   2   21.80   19.50
  -5  -7   2  160.88    7.30
  -5  -7   2  167.48    8.00
  -5  -7   2  158.68    7.60
   5  -7  -2  154.58    8.20
  -5   7   2  153.18   26.90
  -4  -7   2   10.50    4.20
   4  -7  -2   18.10    2.70
  -4  -7   2   19.10    3.50
   4  -7  -2    9.60    2.90
  -4  -7   2   15.10    2.80
   4  -7  -2   22.10    3.10
  -4   7   2   -2.00   13.80
  -3  -7   2    3.50    2.60
  -3  -7   2    1.40    4.10
  -3  -7   2    3.80    3.50
  -3  -7   2    7.40    3.40
   3  -7  -2    4.30    2.50
  -3  -7   2    0.70    3.20
  -3   7   2   -3.80   12.30
   2  -7  -2   39.10    5.20
  -2  -7   2   39.90    4.50
  -2  -7   2   34.50    4.00
  -2  -7   2   36.20    4.40
  -2   7   2    6.40   14.40
   2   7  -2   30.90   17.10
   2   7  -2   16.30   17.60
  -1  -7   2  459.65   17.80
  -1  -7   2  424.86   15.90
   1  -7  -2  463.75   15.90
  -1  -7   2  433.26   15.80
   1  -7  -2  468.25   15.50
   1  -7  -2  458.95   16.60
  -1   7   2  448.46   29.90
  -1   7   2  429.06   26.00
   1   7  -2  425.86   31.30
   0  -7  -2  149.59    7.20
   0  -7   2  182.68   10.10
   0  -7   2  142.89    7.80
   0  -7   2  141.99    7.50
   0  -7  -2  144.69    7.90
   0  -7  -2  152.08    7.60
   0   7   2  186.78   20.50
   0   7  -2  122.49   18.90
   0   7   2  140.79   18.70
  -1  -7  -2    4.10    2.30
  -1  -7  -2   -0.50    3.40
   1  -7   2    3.70    3.10
   1   7   2   17.80   11.70
   1   7   2   11.20   16.50
  -2  -7  -2    3.00    3.00
   2  -7   2    1.10    2.60
  -2  -7  -2    5.10    2.90
   2  -7   2    1.70    2.80
  -2  -7  -2    2.90    7.00
  -2  -7  -2   -2.20    2.20
  -2  -7  -2    2.60    3.00
  -3  -7  -2  358.16   13.30
  -3  -7  -2  339.77   13.10
  -3  -7  -2  373.46   25.60
  -3  -7  -2  366.06   13.10
   3  -7   2  375.46   13.40
  -3  -7  -2  361.66   13.80
  -4  -7  -2   13.50    8.80
  -4  -7  -2    4.60    2.90
  -4  -7  -2    2.70    2.20
  -4  -7  -2    1.80    3.20
   4  -7   2    0.40    3.10
  -4  -7  -2   -0.90    2.40
  -5  -7  -2  210.98    8.90
  -5  -7  -2  209.88    9.10
  -5  -7  -2  211.28    8.40
  -5  -7  -2  200.38    9.40
  -6  -7  -2  118.29    5.80
  -6  -7  -2  121.39    6.70
  -6  -7  -2  148.99   23.00
  -6  -7  -2  119.69    7.40
   6  -7   2  113.09    9.80
  -6  -7  -2  125.69    6.70
  -7  -7  -2   37.30    4.50
   7  -7   2   33.40    5.50
  -7  -7  -2   37.40    4.50
  -7  -7  -2   42.60    5.00
  -7  -7  -2    7.70   18.90
  -7  -7  -2   45.60    3.80
  -8  -7  -2   12.10    2.50
  -8  -7  -2   14.50    2.80
   8  -7   2    8.80    4.80
  -8  -7  -2   14.00    2.30
   8  -7   2    5.10    2.60
  -9  -7  -2  125.89    6.10
   9  -7   2  113.59    9.00
   9  -7   2  129.19    9.00
  -9  -7  -2   92.09    6.60
 -10  -7  -2    6.40    1.70
 -10  -7  -2    4.00    2.50
  10  -7   2    2.80    2.50
 -10  -7  -2    4.30    1.80
  11  -7   2   61.79    4.80
 -11  -7  -2   57.89    3.30
 -11  -7  -2   56.29    3.60
 -12  -7  -2   -1.50    1.40
  12  -7   2   -6.40    3.70
 -12  -7  -2    0.00    1.20
 -12  -8   2    5.90    1.40
 -12  -8   2   10.00    1.70
  12  -8  -2    8.90    1.80
  11  -8  -2   16.60    3.60
 -11  -8   2   16.60    2.30
 -11  -8   2   21.40    2.80
  11  -8  -2   22.30    3.10
  10  -8  -2   17.80    3.00
  10  -8  -2   14.80    2.20
 -10  -8   2   19.00    2.60
 -10  -8   2   16.50    2.40
  -9  -8   2  128.49    5.90
   9  -8  -2  134.39    6.40
  -9  -8   2  143.19    6.30
   9  -8  -2  140.49    6.70
   8  -8  -2  233.88   10.50
   8  -8  -2  240.28    9.60
  -8  -8   2  237.98    9.40
   8  -8  -2  244.18    9.40
  -8  -8   2  227.78    9.10
   7  -8  -2   27.60    3.70
   7  -8  -2   34.50    4.60
  -7  -8   2   23.40    3.10
   7  -8  -2   25.40    3.00
  -7  -8   2   27.10    3.70
   6  -8  -2   18.50    3.40
   6  -8  -2   32.40    4.40
  -6  -8   2   24.50    3.30
  -6  -8   2   17.70    2.80
   6  -8  -2   30.90    4.40
  -5  -8   2   15.70    2.90
   5  -8  -2   11.20    2.90
   5  -8  -2    6.60    2.80
  -5  -8   2    4.10    2.90
   5  -8  -2   11.90    2.60
   4  -8  -2    0.50    2.20
  -4  -8   2   -1.70    3.00
   4  -8  -2    0.30    2.20
  -4  -8   2   -1.10    3.20
   4  -8  -2    0.90    2.60
  -4  -8   2    6.70    4.00
  -4  -8   2   -2.90    2.30
  -3  -8   2   13.40    3.70
   3  -8  -2   14.50    2.90
   3  -8  -2   14.10    2.60
   3  -8  -2   12.60    3.10
  -3  -8   2   11.40    2.70
  -3  -8   2   15.00    3.80
  -2  -8   2  322.77   12.60
  -2  -8   2  328.87   12.60
   2  -8  -2  326.17   12.50
   2  -8  -2  322.77   12.20
   2  -8  -2  332.47   12.40
  -1  -8   2    0.70    2.90
   1  -8  -2   -1.20    2.70
   1  -8  -2    2.90    2.30
  -1  -8   2   -0.70    2.50
   1  -8  -2   -0.90    2.30
   0  -8  -2  169.88    8.00
   0  -8   2  167.28    8.30
   0  -8  -2  169.68    7.90
   0  -8   2  157.88    7.90
   0  -8  -2  175.38    7.70
  -1  -8  -2    8.40    2.60
   1  -8   2    6.60    3.10
   1  -8   2    0.50    2.50
   1  -8   2    4.70    2.50
  -1  -8  -2    5.10    2.70
  -1  -8  -2    5.60    2.60
  -2  -8  -2   65.59    5.20
   2  -8   2   65.59    5.70
  -2  -8  -2   65.49    5.20
  -2  -8  -2   63.59    5.50
   2  -8   2   70.49    5.80
   2  -8   2   69.09    5.70
  -3  -8  -2    7.60    2.90
  -3  -8  -2    2.90    2.50
   3  -8   2    0.50    2.60
   3  -8   2    3.90    2.90
  -3  -8  -2    1.10    2.80
   4  -8   2  390.56   14.30
   4  -8   2  389.86   14.00
  -4  -8  -2  398.66   14.20
  -4  -8  -2  382.76   13.90
  -4  -8  -2  387.66   13.80
  -4  -8  -2  383.76   14.20
  -5  -8  -2  144.89    7.30
   5  -8   2  144.59    7.50
  -5  -8  -2  144.19    6.70
  -5  -8  -2  151.08    7.90
  -5  -8  -2  148.39    7.50
   6  -8   2   -1.60    2.40
  -6  -8  -2    1.70    2.60
  -6  -8  -2    0.40    2.60
  -6  -8  -2   -0.10    1.90
  -6  -8  -2   -6.30    3.20
   7  -8   2   -2.70    2.50
  -7  -8  -2   -0.80    2.60
  -7  -8  -2    0.30    1.80
  -8  -8  -2    6.90    1.80
  -8  -8  -2    9.90    2.30
  -8  -8  -2   13.30    2.70
   8  -8   2   10.80    2.90
   8  -8   2   12.20    2.60
  -9  -8  -2   17.40    2.90
   9  -8   2   12.20    2.50
  -9  -8  -2   17.00    2.30
   9  -8   2   19.70    3.30
  -9  -8  -2   13.80    1.90
  10  -8   2   78.29    4.70
 -10  -8  -2   80.69    4.20
 -10  -8  -2   77.19    3.70
 -11  -8  -2    2.60    1.30
  11  -8   2    2.40    2.00
  11  -8   2    5.90    2.70
  11  -9  -2   -1.90    1.90
 -11  -9   2    0.30    1.50
 -11  -9   2   -0.70    1.70
  10  -9  -2    6.00    4.10
 -10  -9   2    7.40    2.00
 -10  -9   2    7.40    1.70
  10  -9  -2    5.50    1.70
   9  -9  -2   -1.10    2.30
  -9  -9   2    0.60    2.00
  -9  -9   2    1.60    1.70
   9  -9  -2    1.80    1.70
  -8  -9   2   44.00    3.90
   8  -9  -2   48.80    3.90
  -8  -9   2   38.70    3.90
   8  -9  -2   46.10    4.30
   7  -9  -2   22.40    3.50
   7  -9  -2   25.70    3.10
  -7  -9   2   22.70    2.80
  -7  -9   2   22.50    2.90
   7  -9  -2   20.60    2.60
  -6  -9   2   21.10    3.00
  -6  -9   2   20.10    3.00
   6  -9  -2   20.60    3.10
   6  -9  -2   24.80    4.10
   6  -9  -2   29.90    4.30
   5  -9  -2    3.00    2.30
  -5  -9   2    0.40    3.10
   5  -9  -2    1.40    2.50
   5  -9  -2    5.80    2.40
  -4  -9   2   37.10    4.20
  -4  -9   2   37.30    4.70
   4  -9  -2   48.50    4.90
   4  -9  -2   44.70    4.90
   4  -9  -2   44.90    4.80
  -3  -9   2   38.70    4.30
   3  -9  -2   38.50    4.80
   3  -9  -2   35.10    4.70
  -3  -9   2   38.00    4.70
   3  -9  -2   45.30    4.90
   2  -9  -2    4.50    2.50
   2  -9  -2   11.40    2.90
  -2  -9   2    4.20    2.50
  -2  -9   2    6.80    3.30
   2  -9  -2    3.30    2.40
  -1  -9   2   37.90    5.20
  -1  -9   2   36.30    4.80
   1  -9  -2   34.30    4.80
  -1  -9   2   35.20    4.30
   1  -9  -2   33.00    4.50
   1  -9  -2   41.80    4.70
   0  -9  -2   19.30    3.20
   0  -9  -2   14.50    3.00
   0  -9  -2   21.10    3.10
   0  -9   2   24.20    3.40
   0  -9   2   18.00    3.70
   0  -9   2   19.50    3.20
  -1  -9  -2   21.90    3.20
  -1  -9  -2   31.00    4.50
   1  -9   2   41.30    6.00
   1  -9   2   36.40    4.80
   1  -9   2   24.10    3.40
  -2  -9  -2   40.90    5.00
   2  -9   2   40.40    4.90
   2  -9   2   51.59    5.80
  -2  -9  -2   38.90    4.90
   3  -9   2   13.60    2.90
   3  -9   2   13.10    3.10
  -3  -9  -2    6.20    2.90
  -3  -9  -2   10.40    2.70
   3  -9   2   13.30    2.90
   4  -9   2   18.70    3.20
  -4  -9  -2   14.10    3.50
   4  -9   2   14.80    2.90
  -4  -9  -2   14.70    3.00
   4  -9   2   13.40    3.10
  -4  -9  -2   17.70    3.10
  -5  -9  -2   98.89    5.40
  -5  -9  -2   91.09    6.60
   5  -9   2  108.79    8.10
  -5  -9  -2   95.89    6.40
   5  -9   2   99.89    8.40
  -5  -9  -2  105.89    5.90
   5  -9   2  101.39    5.90
  -6  -9  -2   69.49    7.00
   6  -9   2   73.19    5.10
   6  -9   2   81.19    5.40
  -6  -9  -2   74.99    5.30
   6  -9   2   73.79    5.00
  -6  -9  -2   71.79    4.40
  -6  -9  -2   73.59    5.50
  -7  -9  -2   21.10    3.10
  -7  -9  -2   19.30    2.30
  -7  -9  -2   14.50    2.90
   7  -9   2   16.00    2.80
   7  -9   2   19.80    2.80
   7  -9   2   16.80    2.60
  -8  -9  -2   32.20    4.10
   8  -9   2   26.10    3.20
   8  -9   2   25.20    2.80
   8  -9   2   29.70    3.40
  -8  -9  -2   30.70    2.90
   9  -9   2   72.69    4.30
  -9  -9  -2   79.19    4.60
   9  -9   2   77.59    4.30
  -9  -9  -2   75.09    3.70
 -10  -9  -2    2.70    1.50
  10  -9   2    2.80    2.40
  10  -9   2    3.50    2.10
   9 -10  -2   39.80    4.10
   9 -10  -2   42.50    3.20
   8 -10  -2    6.70    2.20
  -8 -10   2    7.90    3.20
   8 -10  -2    9.80    1.90
   7 -10  -2   -1.00    2.00
   7 -10  -2    0.70    1.80
  -7 -10   2    5.70    4.00
   6 -10  -2   17.50    2.60
   6 -10  -2   15.90    2.30
   5 -10  -2    0.40    2.10
   5 -10  -2    3.00    2.20
   5 -10  -2    2.10    2.40
   4 -10  -2  103.79    5.60
   4 -10  -2  102.79    5.70
   4 -10  -2   98.39    5.50
   3 -10  -2   34.20    4.10
   3 -10  -2   35.50    4.30
   3 -10  -2   30.00    4.20
  -3 -10   2   29.40    4.10
  -2 -10   2   48.40    4.60
   2 -10  -2   43.00    4.40
   2 -10  -2   40.10    4.50
  -2 -10   2   43.50    5.50
   2 -10  -2   44.70    4.40
  -1 -10   2  108.79    6.40
   1 -10  -2  102.49    5.80
  -1 -10   2  107.59    5.90
   1 -10  -2  105.49    5.80
   0 -10  -2   33.10    4.10
   0 -10   2   21.80    3.20
   0 -10   2   15.80    2.70
   0 -10  -2   24.20    3.00
   1 -10   2    7.60    2.40
   1 -10   2    6.70    3.90
   1 -10   2    7.70    2.80
  -1 -10  -2    7.90    2.50
  -1 -10  -2    4.90    2.50
   2 -10   2    5.50    2.30
   2 -10   2    9.70    3.50
   2 -10   2    3.60    2.60
  -2 -10  -2    6.20    2.60
  -2 -10  -2    8.40    2.50
  -3 -10  -2   69.79    5.40
   3 -10   2   67.69    4.80
   3 -10   2   70.39    5.80
  -3 -10  -2   68.09    4.90
   3 -10   2   64.89    4.80
   4 -10   2  114.69    5.80
  -4 -10  -2  115.69    6.20
   4 -10   2  109.69    5.80
  -4 -10  -2  113.19    6.40
   4 -10   2  117.59    6.50
   5 -10   2   19.40    3.10
  -5 -10  -2   21.40    4.10
   5 -10   2   17.10    2.60
  -5 -10  -2   21.70    3.30
   5 -10   2   19.10    2.50
   6 -10   2   32.10    4.50
   6 -10   2   40.40    3.60
   6 -10   2   36.00    4.00
   7 -10   2   12.10    2.60
   7 -10   2   17.10    2.30
   7 -10   2   15.80    2.80
   8 -10   2   13.90    2.20
   6 -11  -2    2.30    2.10
   6 -11  -2    3.00    2.80
   5 -11  -2    3.60    1.80
   5 -11  -2    4.70    2.80
   4 -11  -2   35.30    3.90
   4 -11  -2   35.60    3.30
   3 -11  -2    7.40    2.30
   3 -11  -2    4.10    1.90
   2 -11  -2    2.00    2.00
  -2 -11   2    0.90    5.20
   2 -11  -2    6.20    2.50
  -1 -11   2    5.20    3.10
   1 -11  -2    5.10    2.50
   1 -11  -2    3.70    2.10
   0 -11  -2   47.40    4.60
   0 -11  -2   50.09    4.20
   0 -11   2   49.70    4.00
   0 -11   2   50.19    4.80
  -1 -11  -2   55.09    5.20
  -1 -11  -2   60.99    4.70
   1 -11   2   57.59    4.20
   1 -11   2   63.29    4.80
  -2 -11  -2   15.30    3.40
   2 -11   2   12.70    2.20
   2 -11   2   12.80    2.60
  -2 -11  -2   15.20    2.90
  -3 -11  -2   35.20    5.60
   3 -11   2   27.20    3.60
   3 -11   2   33.70    3.80
   4 -11   2    0.50    2.00
   4 -11   2   -1.90    1.90
   5 -11   2   21.40    2.50
   5 -11   2   19.80    4.50
  17   0  -3    4.30    1.50
  16   0  -3    0.20    1.50
  16   0  -3    1.90    3.10
  15   0  -3   26.00    3.50
  15   0  -3   34.60    3.30
  14   0  -3    0.40    1.90
  14   0  -3   -0.60    2.60
  13   0  -3  140.59    7.40
  13   0  -3  141.49    6.60
  12   0  -3    0.30    2.40
  12   0  -3   -2.60    1.90
 -11   0   3   77.79   10.10
 -11   0   3   70.19    8.10
 -11   0   3   57.29    6.40
  11   0  -3   61.89    5.20
  11   0  -3   64.19    4.70
  10   0  -3    1.70   13.90
  10   0  -3    0.10    2.20
 -10   0   3    2.50    3.40
  10   0  -3    0.30    2.00
 -10   0   3   -5.10    3.50
  10   0  -3   10.10   13.40
 -10   0   3    3.10    5.70
  -9   0   3 2059.79   63.79
   9   0  -3 1947.51   61.69
   9   0  -3 1979.40   62.09
   9   0  -3 2005.70   68.39
   8   0  -3    2.30    5.50
   8   0  -3    0.80    1.90
  -8   0   3    0.00    3.00
  -7   0   3  182.58   10.50
   7   0  -3  178.78    7.30
   7   0  -3  163.98   11.50
  -6   0   3    0.70    2.50
   6   0  -3   -0.40    2.80
  -6   0   3   -0.20    2.70
  -5   0   3  442.46   17.60
  -5   0   3  397.56   17.30
  -5   0   3  443.06   14.90
   5   0  -3  431.16   16.60
   4   0  -3    1.90    2.00
   4   0  -3    3.70    2.80
  -4   0   3    1.20    1.60
  -4   0   3    2.70    1.80
  -4   0   3    0.00    2.60
  -3   0   3 1338.27   42.00
  -3   0   3 1261.87   41.00
   3   0  -3 1369.86   42.30
  -3   0   3 1377.06   41.80
  -3   0   3 1369.56   42.70
   3   0  -3 1306.27   42.40
  -2   0   3    2.10    1.00
   2   0  -3    1.20    1.40
   2   0  -3    1.70    0.60
  -2   0   3    0.50    1.30
  -2   0   3    0.60    1.10
  -2   0   3   -1.60    1.30
   2   0  -3   -0.40    1.20
  -1   0   3   41.40    2.70
   1   0  -3   39.20    2.40
   1   0  -3   37.40    2.80
   1   0  -3   41.70    2.80
  -1   0   3   41.10    2.80
  -1   0   3   37.80    2.50
   1   0  -3   37.40    2.00
   0   0  -3    1.40    1.10
   0   0  -3    0.00    1.10
   0   0  -3   -0.20    0.80
   0   0   3   -0.70    0.90
   0   0   3    1.90    1.30
  -1   0  -3 2232.68   69.59
   1   0   3 2151.88   69.49
  -1   0  -3 2274.77   69.19
   1   0   3 2315.17   69.29
  -1   0  -3 2260.47   68.89
   2   0   3    2.80    1.80
  -2   0  -3    0.70    1.10
  -2   0  -3    3.10    1.90
   2   0   3    1.10    1.60
  -2   0  -3    0.60    1.40
  -2   0  -3    0.20    1.70
   3   0   3  365.36   13.80
  -3   0  -3  356.26   13.50
  -3   0  -3  366.26   14.40
  -3   0  -3  351.66   12.80
  -3   0  -3  360.66   12.80
   4   0   3   -2.10    2.10
   4   0   3    1.60    2.60
  -4   0  -3    0.40    1.70
  -4   0  -3    0.20    2.20
  -4   0  -3   -3.70    3.40
   5   0   3  699.53   23.70
  -5   0  -3  653.13   23.80
  -5   0  -3  726.53   23.50
   5   0   3  698.53   25.40
  -5   0  -3  665.23   26.10
   6   0   3   -3.20    4.50
  -6   0  -3    0.30    4.00
  -6   0  -3    0.90    2.60
  -7   0  -3  600.14   22.30
  -7   0  -3  580.74   19.60
   7   0   3  585.64   25.60
   7   0   3  575.04   19.20
   8   0   3    0.30    1.90
  -8   0  -3   -3.80    1.90
  -8   0  -3    2.70    3.00
   8   0   3  -16.80   10.10
  -8   0  -3   -6.20    3.90
  -9   0  -3   16.00    5.00
  -9   0  -3   11.50    6.20
  -9   0  -3    7.10    2.30
   9   0   3   12.90    2.60
   9   0   3   12.80    2.30
  10   0   3   -0.10    1.70
  10   0   3    1.30    2.10
 -10   0  -3   -0.20    2.00
  11   0   3   -0.90    1.80
 -11   0  -3    3.50   10.00
 -11   0  -3    2.70    2.10
  11   0   3   -1.10    2.30
  12   0   3   -0.60    2.40
 -12   0  -3    2.50    2.20
  12   0   3   -0.60    1.80
 -13   0  -3  333.37   12.00
  13   0   3  344.47   12.90
  13   0   3  334.97   11.90
  14   0   3   -0.10    1.40
  14   0   3   -2.00    2.30
  15   0   3   -1.00    2.50
  15   0   3    2.70    1.50
  16  -1  -3   61.59    5.10
  16  -1  -3   61.09    3.50
  16   1  -3   49.70    6.80
  16   1  -3   62.19    3.60
  15  -1  -3    3.70    1.80
  15  -1  -3    0.50    2.50
  15   1  -3    3.80    3.10
  15   1  -3    6.10    1.90
  14  -1  -3   -0.20    2.50
  14  -1  -3   -0.20    1.80
 -14  -1   3    2.10    3.50
  14   1  -3    0.60    2.80
  14   1  -3    2.40    2.00
 -13  -1   3   24.80    3.20
  13  -1  -3   25.70    3.80
 -13  -1   3   21.20    3.50
  13  -1  -3   26.60    3.50
  13   1  -3   20.20    3.50
  13   1  -3   23.20    2.90
  12  -1  -3   11.30    2.30
  12  -1  -3   18.10    3.30
 -12  -1   3   21.30    3.20
 -12  -1   3   15.70    3.00
  12   1  -3   16.00    2.60
  12   1  -3   21.70    3.60
  11  -1  -3  200.98    8.10
 -11  -1   3  200.98    8.30
 -11  -1   3  183.68    8.30
  11  -1  -3  197.78    8.60
  11   1  -3  186.88    8.60
  11   1  -3  193.58    8.20
 -11   1   3  196.88   15.80
  10  -1  -3 1194.98   36.50
  10  -1  -3 1165.08   37.00
  10  -1  -3 1056.09   48.00
 -10  -1   3 1198.58   36.50
 -10  -1   3 1130.89   36.50
 -10  -1   3 1158.68   39.30
 -10   1   3 1199.28   39.80
  10   1  -3 1163.88   36.90
  10   1  -3 1178.48   36.60
  10   1  -3 1130.29   50.09
  10   1  -3 1066.09   48.00
   9  -1  -3   98.19    5.30
  -9  -1   3   78.69    5.70
   9  -1  -3  106.69   14.60
   9  -1  -3   95.39    5.10
   9  -1  -3  108.79   15.30
  -9  -1   3   72.59    5.40
   9   1  -3   90.39   11.60
   9   1  -3   87.59   13.10
   9   1  -3   81.49    5.30
   9   1  -3   74.89    5.50
   8  -1  -3  315.17   16.60
   8  -1  -3  306.57   11.20
   8  -1  -3  302.27   11.10
  -8  -1   3  311.17   12.50
   8  -1  -3  301.67   17.90
  -8   1   3  304.87   16.20
  -8   1   3  323.17   13.60
   8   1  -3  291.97   17.30
   8   1  -3  307.57   11.30
   7  -1  -3    6.10    2.20
   7  -1  -3    7.30    5.10
  -7  -1   3   12.60    3.00
  -7   1   3    7.40    3.50
  -7   1   3    2.80    3.60
   7   1  -3    3.20    4.30
   7   1  -3   10.10    2.70
   6  -1  -3    0.90    2.80
  -6  -1   3    2.00    2.00
  -6   1   3    0.40    2.90
   6   1  -3    1.40    3.00
  -5  -1   3    7.10    2.40
   5  -1  -3    6.00    2.70
  -5  -1   3    3.80    4.10
  -5   1   3    1.40    4.10
   5   1  -3   10.80    2.90
  -5   1   3    5.00    2.30
   4  -1  -3 1529.15   48.60
  -4  -1   3 1559.64   49.10
  -4  -1   3 1466.85   46.30
  -4  -1   3 1551.94   46.80
  -4  -1   3 1511.35   47.70
  -4   1   3 1491.65   48.40
   4   1  -3 1529.85   48.00
   4   1  -3 1549.34   48.70
  -4   1   3 1435.46   48.60
   3  -1  -3  337.17   12.70
  -3  -1   3  305.07   11.00
   3  -1  -3  340.77   12.00
  -3  -1   3  298.37   10.90
  -3  -1   3  305.47   12.30
  -3   1   3  338.37   12.00
   3   1  -3  300.37   10.90
   3   1  -3  303.57   12.00
   3   1  -3  331.77   11.20
  -3   1   3  343.17   12.10
  -2  -1   3 2338.47   71.49
   2  -1  -3 2446.16   73.19
   2  -1  -3 2362.66   72.29
   2  -1  -3 2389.86   71.79
   2  -1  -3 2373.56   72.19
  -2  -1   3 2325.37   72.19
  -2   1   3 2433.26   72.39
   2   1  -3 2188.98   72.59
   2   1  -3 2304.27   72.09
  -2   1   3 2336.57   72.59
  -1  -1   3 2856.91   85.49
   1  -1  -3 2715.93   84.99
   1  -1  -3 2815.82   85.39
   1  -1  -3 2847.42   84.79
  -1  -1   3 2872.81   84.29
  -1   1   3 2836.12   85.29
   1   1  -3 2848.71   85.79
   1   1  -3 2703.63   85.29
  -1   1   3 2703.73   84.79
  -1   1   3 2661.23   85.69
   0  -1  -3  498.35   15.30
   0  -1   3  442.56   15.70
   0  -1   3  438.76   15.50
   0  -1  -3  474.45   15.70
   0  -1   3  454.85   15.00
   0   1   3  488.35   15.70
   0   1   3  482.85   15.90
   0   1  -3  449.56   15.70
   0   1  -3  450.85   15.60
   1  -1   3  761.42   24.00
   1  -1   3  738.93   23.90
  -1  -1  -3  736.33   23.50
   1  -1   3  698.93   24.80
  -1  -1  -3  687.93   25.10
   1   1   3  732.43   23.80
  -1   1  -3  746.13   23.90
  -1   1  -3  772.52   24.10
   1   1   3  716.33   24.10
  -2  -1  -3  121.89    6.00
  -2  -1  -3  134.69    7.50
   2  -1   3  171.28    8.10
   2  -1   3  168.38    7.00
   2  -1   3  169.68    6.90
  -2  -1  -3  130.59    5.60
  -2   1  -3  170.68    6.70
   2   1   3  123.29    6.70
  -2   1  -3  159.98    7.20
   2   1   3  130.99    6.20
  -3  -1  -3  150.68    6.50
   3  -1   3  136.69    7.00
  -3  -1  -3  145.29    6.40
   3  -1   3  120.59    7.00
  -3  -1  -3  131.19    8.30
  -3   1  -3  131.29    8.10
  -3   1  -3  137.09    8.00
   3   1   3  146.59    6.40
   3   1   3  147.19    7.40
  -3   1  -3  133.89    6.70
   4  -1   3  744.53   25.30
  -4  -1  -3  736.23   24.80
   4  -1   3  719.83   25.60
  -4  -1  -3  721.43   25.10
   4   1   3  724.73   26.00
   4   1   3  742.93   24.10
  -4   1  -3  761.62   25.00
  -4   1  -3  748.53   27.10
  -4   1  -3  717.43   26.40
   5  -1   3  147.69    9.10
  -5  -1  -3  148.19   10.70
  -5   1  -3  147.19    8.20
   5   1   3  144.89    9.70
   5   1   3  149.19    7.50
  -6  -1  -3   45.80    5.60
   6  -1   3   55.79    8.50
   6   1   3   49.99    7.30
  -6   1  -3   55.59    7.30
  -7  -1  -3   80.49    5.10
  -7  -1  -3   72.59    7.50
   7  -1   3   80.99   10.40
  -7  -1  -3   71.79    5.00
   7  -1   3   75.49    4.60
  -7  -1  -3   73.59    6.50
  -7   1  -3   77.69    5.20
  -7   1  -3   71.49    7.40
   7   1   3   79.89   12.60
  -7   1  -3   95.59   11.00
   8  -1   3  927.61   30.10
  -8  -1  -3  966.10   34.10
  -8  -1  -3  941.11   30.50
   8  -1   3  921.51   40.00
  -8  -1  -3  953.70   30.20
   8  -1   3  957.80   30.80
  -8   1  -3  996.40   34.30
   8   1   3  923.31   40.20
   8   1   3  934.51   30.20
  -9  -1  -3   47.90    4.40
   9  -1   3   42.30    4.50
   9  -1   3   48.70    3.80
  -9  -1  -3   43.70    4.10
  -9  -1  -3   84.59   12.30
  -9  -1  -3   54.29    4.70
  -9   1  -3   55.09   12.10
   9   1   3   43.10    4.20
  10  -1   3   67.99    5.30
 -10  -1  -3   63.09    5.40
 -10  -1  -3   62.69    5.10
  10  -1   3   69.99    4.40
 -10  -1  -3   62.89    4.60
 -10  -1  -3   59.29   11.20
 -10   1  -3   66.69    5.30
  10   1   3   67.99    4.50
  10   1   3   65.09    5.30
 -10   1  -3   66.29    9.70
 -11  -1  -3  216.18    8.80
  11  -1   3  220.98   10.00
  11  -1   3  233.68    8.90
 -11  -1  -3  219.58    9.10
 -11  -1  -3  229.08   20.40
  11   1   3  215.98   10.00
 -11   1  -3  232.08   20.40
 -11   1  -3  224.88    9.30
  11   1   3  210.38    8.70
  12  -1   3  158.38    7.80
 -12  -1  -3  170.08    7.20
  12  -1   3  169.28    7.10
  12   1   3  159.38    8.00
  12   1   3  163.68    7.10
 -13  -1  -3   -3.40    1.90
  13  -1   3    0.00    1.60
  13  -1   3    2.70    2.50
  13   1   3    0.40    1.70
  13   1   3    2.70    2.30
 -14  -1  -3  126.49    5.90
  14  -1   3  125.09    5.40
  14  -1   3  136.39    6.60
  14   1   3  134.59    6.60
  14   1   3  134.49    5.60
  15  -1   3   14.60    2.70
  15  -1   3    5.50    1.50
  15   1   3   10.30    3.10
  16  -2  -3    7.00    2.80
  16  -2  -3    6.80    1.70
  16   2  -3    9.20    1.90
  15  -2  -3   22.30    3.30
 -15  -2   3   17.70    3.40
  15  -2  -3   21.10    2.90
  15   2  -3   25.60    6.60
  15   2  -3   21.60    2.50
  14  -2  -3   34.40    4.60
 -14  -2   3   31.00    4.60
 -14  -2   3   30.80    4.00
  14  -2  -3   24.50    3.40
  14   2  -3   31.30    4.00
  14   2  -3   28.30    3.00
  13  -2  -3   -0.40    1.80
 -13  -2   3    0.10    2.20
  13  -2  -3   -0.70    2.40
 -13  -2   3    1.50    2.30
  13   2  -3    1.00    2.90
  13   2  -3    1.70    2.20
 -12  -2   3    4.30    2.40
  12  -2  -3    2.80    2.50
  12  -2  -3    5.20    2.00
 -12  -2   3    3.00    2.10
  12   2  -3    2.40    2.30
 -12   2   3   16.50   12.90
  12   2  -3    6.70    3.10
 -11  -2   3   60.79    4.80
 -11  -2   3   56.39    4.30
  11  -2  -3   58.89    5.10
  11  -2  -3   56.89    4.80
  11   2  -3   61.79    5.40
 -11   2   3   67.19   10.40
  11   2  -3   60.49    5.00
 -10  -2   3   -2.20    2.00
 -10  -2   3    0.50    1.80
  10  -2  -3    5.70    2.40
  10   2  -3    3.50    2.70
  10   2  -3    2.50    2.70
  10   2  -3   -0.40   19.90
  -9  -2   3  337.67   16.10
   9  -2  -3  357.76   12.30
  -9  -2   3  357.76   12.40
   9  -2  -3  320.97   22.50
  -9  -2   3  347.17   12.40
  -9   2   3  354.06   20.00
   9   2  -3  359.96   12.90
  -9   2   3  350.96   19.80
   9   2  -3  338.97   12.90
   9   2  -3  338.67   23.20
   9   2  -3  325.27   22.70
   8  -2  -3  638.74   20.50
   8  -2  -3  598.34   20.10
  -8  -2   3  583.64   21.50
  -8  -2   3  637.04   20.60
  -8  -2   3  647.24   21.60
  -8   2   3  630.14   25.20
   8   2  -3  566.14   26.50
   8   2  -3  612.54   20.50
  -8   2   3  623.14   26.20
   7  -2  -3   32.40    7.60
   7  -2  -3   35.40    3.40
  -7  -2   3   28.30    3.80
   7  -2  -3   27.80    5.30
   7   2  -3   33.00    6.70
   7   2  -3   30.00    3.70
  -7   2   3   37.00    5.70
  -7   2   3   31.10    5.60
   6  -2  -3    3.80    6.90
   6   2  -3   21.60    4.90
  -6   2   3   13.00    4.10
  -5  -2   3 2141.39   67.59
   5  -2  -3 2166.78   70.69
   5   2  -3 2227.68   70.49
  -5   2   3 2183.78   71.19
  -5   2   3 2185.18   70.49
   5   2  -3 2321.87   70.69
  -4  -2   3   18.10    2.30
   4  -2  -3   18.50    2.70
   4  -2  -3   11.60    3.00
  -4  -2   3   20.60    2.30
   4   2  -3   20.70    2.90
   4   2  -3   22.30    3.20
   4   2  -3   17.10    3.20
  -4   2   3   13.50    3.80
  -4   2   3   11.90    2.80
  -3  -2   3  307.27   10.40
  -3  -2   3  339.77   11.50
   3  -2  -3  320.37   12.30
   3  -2  -3  334.97   11.30
   3   2  -3  307.97   12.40
   3   2  -3  311.97   11.20
   3   2  -3  300.97   10.80
   3   2  -3  341.47   11.00
  -3   2   3  335.27   12.50
   2  -2  -3 1126.59   35.10
  -2  -2   3 1123.69   35.60
   2  -2  -3 1132.89   35.50
   2   2  -3 1086.49   36.20
  -2   2   3 1140.19   35.60
   2   2  -3 1133.79   35.50
  -2   2   3 1110.29   36.30
  -1  -2   3 1002.60   33.10
   1  -2  -3 1017.40   32.30
   1  -2  -3 1047.90   32.50
  -1   2   3 1043.10   33.30
  -1   2   3 1004.50   31.90
   1   2  -3 1027.30   33.00
   1   2  -3 1024.30   32.70
  -1   2   3 1029.00   32.30
   0  -2   3  915.31   28.50
   0  -2  -3  942.61   29.30
   0  -2   3  903.81   29.80
   0  -2  -3  944.81   29.50
   0   2  -3  873.61   29.40
   0   2  -3  867.11   29.60
   0   2   3  956.00   29.40
  -1  -2  -3   86.89    5.50
   1  -2   3   90.89    5.80
   1  -2   3   90.19    5.20
   1  -2   3   85.49    4.70
  -1  -2  -3   86.49    4.60
  -1   2  -3   94.69    5.20
   1   2   3   77.89    4.80
  -1   2  -3   88.59    5.10
  -2  -2  -3  160.98    7.00
   2  -2   3  144.09    8.20
  -2  -2  -3  158.18    8.40
   2  -2   3  156.18    8.80
   2  -2   3  152.18    6.90
  -2   2  -3  154.48    7.50
   2   2   3  164.78    7.30
   2   2   3  159.68    7.70
   3  -2   3  166.48    8.10
  -3  -2  -3  188.78    7.90
   3  -2   3  165.58    9.40
   3   2   3  191.28    7.80
  -3   2  -3  162.48    8.40
  -3   2  -3  142.79   10.80
  -3   2  -3  169.58    9.10
   3   2   3  186.38    9.10
   4  -2   3 1281.57   42.00
  -4  -2  -3 1278.97   41.70
  -4  -2  -3 1319.67   41.30
   4   2   3 1295.67   40.60
  -4   2  -3 1265.57   42.20
   4   2   3 1274.47   43.10
  -5  -2  -3    4.80    2.60
  -5  -2  -3    3.90    5.20
   5  -2   3    1.90    3.90
   5  -2   3   -1.20    2.00
  -5   2  -3    3.50    3.70
   5   2   3    1.70    4.00
   6  -2   3  930.91   30.60
  -6  -2  -3  949.51   30.30
  -6  -2  -3  996.70   33.00
   6  -2   3  992.00   31.10
   6  -2   3  945.71   34.50
  -6  -2  -3  936.71   30.70
  -6   2  -3  954.90   33.80
   6   2   3  942.51   35.50
  -7  -2  -3  540.95   18.40
   7  -2   3  558.04   18.40
   7  -2   3  575.64   26.00
  -7  -2  -3  552.34   18.60
  -7  -2  -3  564.74   22.40
  -7  -2  -3  537.75   21.60
   7  -2   3  568.34   19.00
   7  -2   3  576.74   19.10
  -7   2  -3  555.14   24.00
   7   2   3  544.65   18.90
   7   2   3  548.25   26.10
  -8  -2  -3   53.29    4.50
   8  -2   3   56.09    4.00
  -8  -2  -3   56.39    4.10
   8  -2   3   59.79   15.20
  -8  -2  -3   52.49    4.20
  -8  -2  -3   47.10    6.10
  -8  -2  -3   55.19    9.00
   8  -2   3   62.19    4.60
   8   2   3   39.60   12.30
   8   2   3   54.49    4.80
  -8   2  -3   42.90    6.40
   9  -2   3  475.45   16.30
  -9  -2  -3  471.45   16.40
  -9  -2  -3  493.15   16.70
   9  -2   3  483.35   17.20
  -9  -2  -3  501.25   22.20
  -9  -2  -3  490.25   16.40
   9   2   3  462.45   16.40
  -9   2  -3  468.95   22.00
  10  -2   3  260.77    9.50
 -10  -2  -3  245.98    9.80
 -10  -2  -3  237.98    9.50
 -10  -2  -3  224.48   18.30
  10  -2   3  256.57   10.40
 -10  -2  -3  240.38    9.40
  10   2   3  237.68    9.50
 -10   2  -3  238.08   10.20
 -10   2  -3  263.67   18.10
  11  -2   3   27.30    3.50
 -11  -2  -3   32.60   13.50
 -11  -2  -3   22.40    2.70
  11  -2   3   20.30    3.50
 -11  -2  -3   22.10    2.80
  11   2   3   16.30    2.60
  11   2   3   19.00    3.20
 -11   2  -3   11.80   10.70
 -12  -2  -3   52.49    5.20
  12  -2   3   57.29    5.10
  12  -2   3   67.29    4.20
 -12  -2  -3   61.39    4.30
  12   2   3   58.19    4.40
  12   2   3   55.69    5.00
 -13  -2  -3   98.79    5.00
  13  -2   3   96.59    5.90
 -13  -2  -3   91.19    5.50
  13  -2   3  100.89    4.90
  13   2   3  100.39    5.10
  13   2   3  107.09    6.00
 -14  -2  -3   48.10    3.50
  14  -2   3   44.90    3.20
  14  -2   3   44.40    5.80
  14   2   3   47.90    4.70
  14   2   3   50.09    3.50
  15  -2   3    0.70    3.00
  15  -2   3    4.20    1.50
  15   2   3   -0.90    1.80
  16  -3  -3    0.00    1.70
  16  -3  -3    1.70    2.70
  16   3  -3   -0.20    2.30
 -15  -3   3    7.10    2.30
 -15  -3   3   12.20    2.30
  15  -3  -3    9.40    1.80
  15  -3  -3    3.30    2.60
  15   3  -3    7.40    2.30
 -14  -3   3   15.10    2.40
  14  -3  -3   23.20    3.10
 -14  -3   3   17.70    2.30
  14  -3  -3   19.40    3.20
  14   3  -3   19.10    2.80
 -13  -3   3   47.90    3.90
  13  -3  -3   48.60    3.90
 -13  -3   3   39.30    4.10
  13  -3  -3   43.60    4.70
  13   3  -3   36.80    4.70
  13   3  -3   38.10    4.80
  12  -3  -3    3.10    1.90
 -12  -3   3    0.60    2.00
 -12  -3   3    0.40    2.20
  12  -3  -3    3.10    2.60
  12   3  -3    5.50    4.10
  12   3  -3    0.70    2.80
 -12   3   3    3.90   14.40
  11  -3  -3  154.48    6.70
 -11  -3   3  141.69    6.70
  11  -3  -3  158.08    7.70
 -11  -3   3  144.69    6.90
  11   3  -3  153.78    8.90
  11   3  -3  159.08    8.20
 -10  -3   3   -1.20    2.00
 -10  -3   3   -3.00    1.90
  10  -3  -3    1.30    2.10
  10  -3  -3    0.50    1.90
  10   3  -3   -5.20    3.20
 -10   3   3   10.80   11.80
  10   3  -3    0.60    3.30
   9  -3  -3  173.48    7.20
  -9  -3   3  174.98    7.40
  -9  -3   3  179.18    7.30
   9  -3  -3  182.78    7.80
  -9   3   3  200.88   22.40
  -9   3   3  153.08   17.00
   9   3  -3  166.88    8.50
   9   3  -3  172.18   22.60
   9   3  -3  159.68   23.60
   8  -3  -3  131.49    6.20
  -8  -3   3  115.39    6.00
  -8  -3   3  117.99    5.80
   8  -3  -3  127.29    5.80
  -8  -3   3  108.89    9.00
   8  -3  -3  142.09   13.60
   8   3  -3  119.89    7.30
   8   3  -3  135.89   15.60
  -8   3   3  127.79   12.80
  -8   3   3  124.79   14.30
   8   3  -3  131.49   15.10
   7  -3  -3   72.89    4.80
   7  -3  -3   80.69    4.60
  -7  -3   3   82.49    6.00
  -7  -3   3   79.89    6.70
   7  -3  -3   84.49    9.30
  -7   3   3   74.19    9.80
  -7   3   3   74.09   10.40
   7   3  -3   89.09    6.90
   7   3  -3   78.19   11.10
   6  -3  -3  727.63   23.30
   6  -3  -3  710.63   24.70
  -6  -3   3  694.83   23.80
   6  -3  -3  705.53   24.10
   6   3  -3  719.43   27.40
  -6   3   3  750.22   27.70
  -5  -3   3  273.77   10.50
   5  -3  -3  279.27   10.80
   5  -3  -3  321.97   13.20
   5   3  -3  306.27   16.40
  -5   3   3  280.87   13.50
  -5   3   3  272.77   18.20
   5   3  -3  287.77   13.80
  -4  -3   3 1357.96   44.80
  -4   3   3 1485.05   48.10
   4   3  -3 1459.05   45.20
   4   3  -3 1454.25   45.90
   4   3  -3 1417.46   47.50
  -4   3   3 1476.95   47.90
  -3  -3   3   50.09    3.50
   3   3  -3   54.19    5.40
  -3   3   3   52.99    5.10
  -3   3   3   56.89    6.70
   3   3  -3   56.79    3.70
   3   3  -3   57.89    4.50
   2  -3  -3  729.13   24.70
   2  -3  -3  722.53   23.40
  -2   3   3  744.03   25.10
   2   3  -3  770.82   24.80
  -2   3   3  744.93   25.60
  -1  -3   3  131.19    7.60
   1  -3  -3  141.29    6.60
   1  -3  -3  133.89    6.10
   1   3  -3  140.49    7.50
  -1   3   3  146.19    5.90
  -1   3   3  140.29    6.30
  -1   3   3  143.59    7.40
   1   3  -3  136.49    6.90
   0  -3  -3 1764.52   55.59
   0   3  -3 1754.52   54.39
   0   3  -3 1737.63   55.99
   0   3   3 1823.92   55.39
   0   3  -3 1756.82   55.49
  -1  -3  -3 1071.79   34.40
   1  -3   3 1037.20   34.30
  -1   3  -3 1009.70   33.70
  -1   3  -3 1056.49   34.10
   1   3   3 1119.49   34.60
   2  -3   3  110.09   12.90
  -2  -3  -3   97.49    5.80
  -2   3  -3  106.19    6.80
   2   3   3  100.19    6.60
  -2   3  -3  105.29    6.00
  -2   3  -3   95.89    6.30
   3  -3   3 3495.35  106.49
  -3  -3  -3 3415.36  107.09
   3   3   3 3504.35  108.09
  -3   3  -3 3473.25  107.89
  -3   3  -3 3453.75  106.79
   3   3   3 3371.16  106.69
  -4  -3  -3  228.78   10.30
   4  -3   3  214.78   10.50
   4   3   3  225.58   10.60
   4   3   3  234.18   12.40
  -4   3  -3  218.28   11.80
  -5  -3  -3  340.67   14.20
   5  -3   3  347.37   12.40
   5  -3   3  357.66   15.40
  -5  -3  -3  334.37   12.20
  -5  -3  -3  322.47   11.80
  -5   3  -3  351.76   16.40
   5   3   3  348.37   17.10
  -6  -3  -3  281.27   10.10
  -6  -3  -3  265.97   13.00
  -6  -3  -3  284.07   10.50
   6  -3   3  288.87   10.70
  -6  -3  -3  287.57   11.40
   6  -3   3  271.57   16.20
   6  -3   3  278.57   10.10
  -6   3  -3  275.67   16.30
   6   3   3  273.87   17.40
  -7  -3  -3  118.59    5.90
  -7  -3  -3  123.79    6.10
  -7  -3  -3  109.19    7.30
   7  -3   3  128.59    5.80
   7  -3   3  107.89   15.50
  -7  -3  -3  121.89    9.60
  -7  -3  -3  124.39    5.60
  -7   3  -3  104.59   13.20
   7   3   3   96.49   12.60
  -8  -3  -3  409.06   14.80
  -8  -3  -3  427.06   14.50
   8  -3   3  428.26   15.30
  -8  -3  -3  391.96   15.30
   8  -3   3  431.46   14.50
  -8  -3  -3  433.96   14.70
  -8  -3  -3  427.06   19.70
   8   3   3  420.06   15.00
   9  -3   3   10.40    2.70
  -9  -3  -3   12.50    2.00
  -9  -3  -3   14.10    8.10
  -9  -3  -3   12.80    2.60
   9  -3   3   10.20    2.20
  -9  -3  -3   13.20    2.30
   9   3   3   13.50    3.00
  -9   3  -3   17.00    7.40
  10  -3   3    5.60    2.00
 -10  -3  -3   19.00   11.70
 -10  -3  -3    5.80    2.00
 -10  -3  -3    5.60    1.90
 -10  -3  -3    2.80    2.20
  10  -3   3    4.70    2.80
 -10   3  -3   -6.10    9.20
  10   3   3    5.60    2.60
  11  -3   3    8.60    2.10
 -11  -3  -3   11.70    2.50
 -11  -3  -3   10.00    2.10
 -11  -3  -3    7.90    2.30
 -11  -3  -3   50.99   19.70
  11  -3   3    7.60    2.70
  11   3   3    6.40    2.80
  11   3   3    6.90    2.70
 -11   3  -3   31.30   18.40
  12  -3   3   88.09    5.90
 -12  -3  -3   91.69    4.80
 -12  -3  -3   97.99    5.70
  12   3   3   82.89    5.20
  12   3   3   86.99    5.90
 -13  -3  -3    0.00    1.60
 -13  -3  -3   -1.30    1.80
  13  -3   3    1.00    1.60
  13  -3   3   -2.20    2.50
  13   3   3    0.20    2.10
  13   3   3    5.30    2.70
 -14  -3  -3   19.80    2.60
  14  -3   3   17.00    3.00
  14  -3   3   16.40    2.00
  14   3   3   18.40    2.90
  14   3   3   20.80    3.60
  16  -4  -3    9.70    3.10
 -15  -4   3   19.80    2.30
  15  -4  -3   28.70    3.40
 -15  -4   3   23.40    2.80
  15  -4  -3   20.30    4.00
  14  -4  -3   83.39    5.50
  14  -4  -3   81.89    4.50
 -14  -4   3   81.29    4.50
 -14  -4   3   77.39    4.20
  14   4  -3   84.69    6.40
  13  -4  -3   93.89    6.00
 -13  -4   3   94.89    7.20
  13   4  -3   79.99    6.40
 -12  -4   3   61.39    4.70
 -12  -4   3   62.59    4.20
  12  -4  -3   57.39    5.10
  12  -4  -3   53.49    4.40
  12   4  -3   69.29    6.60
 -11  -4   3   45.50    4.40
  11  -4  -3   37.50    4.00
  11  -4  -3   42.50    4.60
 -11  -4   3   40.80    3.80
 -10  -4   3    1.20    2.20
 -10  -4   3    4.70    2.10
  10  -4  -3    2.10    2.20
  10  -4  -3    6.20    2.40
 -10   4   3   -0.50   15.90
   9  -4  -3   25.90    5.20
   9  -4  -3   26.40    4.10
   9  -4  -3   21.00    3.60
  -9  -4   3   18.60    2.60
  -9  -4   3   30.00    4.00
  -9   4   3   20.70   10.60
  -9   4   3   27.50   19.50
   8  -4  -3  377.76   13.00
  -8  -4   3  372.26   13.30
  -8  -4   3  386.36   13.20
   8  -4  -3  390.16   13.70
  -8   4   3  373.36   21.90
  -8   4   3  321.87   24.90
   8   4  -3  392.16   31.80
   8   4  -3  342.17   25.70
  -7  -4   3  540.25   18.10
  -7  -4   3  504.15   19.80
   7  -4  -3  544.35   17.90
   7  -4  -3  540.15   18.30
  -7  -4   3  550.34   18.00
  -7   4   3  556.04   26.10
  -7   4   3  537.55   25.40
   7   4  -3  542.85   25.60
   6  -4  -3  449.76   17.60
  -6  -4   3  488.45   17.80
  -6  -4   3  510.25   16.40
  -6  -4   3  492.75   16.50
  -6   4   3  494.55   21.90
  -6   4   3  484.45   22.00
   6   4  -3  500.45   22.20
   5  -4  -3  440.86   14.80
  -5  -4   3  418.16   15.60
  -5   4   3  443.66   19.30
   5   4  -3  423.76   19.40
  -4  -4   3  908.41   30.80
   4  -4  -3  961.90   30.30
  -4   4   3  955.50   36.60
   4   4  -3  974.20   31.60
   4   4  -3  921.51   33.70
  -4   4   3 1002.50   34.40
   3  -4  -3    2.60    2.00
   3   4  -3    4.00    3.30
  -3   4   3    7.50    3.60
   3   4  -3   -2.10    3.80
  -3   4   3    2.00    6.10
   3   4  -3    5.00    2.10
   3   4  -3    3.30    3.10
   2  -4  -3   78.69    5.80
   2   4  -3   77.29    6.50
  -2   4   3   79.39    6.90
  -2   4   3   85.69    8.70
   1  -4  -3    1.00    2.40
   1   4  -3    8.00    4.20
  -1   4   3    3.80    3.10
   1   4  -3    2.80    2.80
   0  -4  -3  136.99    7.50
   0   4  -3  153.08    8.60
   0   4  -3  146.59   12.50
   0   4   3  134.49    7.00
   0   4  -3  141.39    6.40
   0   4   3  145.39    8.80
  -1  -4  -3  740.53   26.30
  -1   4  -3  781.82   27.90
  -1   4  -3  784.92   25.60
  -1   4  -3  752.92   25.60
   1   4   3  764.42   26.30
  -2  -4  -3   57.79    5.70
  -2   4  -3   68.49    6.40
  -2   4  -3   58.89    6.60
   2   4   3   58.19    6.80
  -3  -4  -3  118.29    7.50
   3  -4   3  123.19    6.80
   3   4   3  126.19   11.90
  -3   4  -3  115.39   10.00
   3   4   3   98.99    9.40
  -3   4  -3  137.09    8.70
   4  -4   3   11.80    3.20
  -4  -4  -3   11.40    2.10
   4  -4   3   13.50    2.70
  -4  -4  -3   17.40    4.00
  -4  -4  -3    7.60    2.80
  -4  -4  -3   14.30    2.70
   4   4   3   14.50    6.00
  -4   4  -3   11.80    5.80
   5  -4   3  214.68    8.80
  -5  -4  -3  222.88    8.70
  -5  -4  -3  211.78    8.20
   5  -4   3  216.28    8.90
  -5  -4  -3  211.08    8.60
  -5  -4  -3  220.58   11.60
   5   4   3  205.48   15.90
  -5   4  -3  217.08   15.50
  -6  -4  -3  482.45   15.70
  -6  -4  -3  442.06   16.10
  -6  -4  -3  478.15   15.50
  -6  -4  -3  462.25   19.50
  -6  -4  -3  449.26   15.70
   6  -4   3  459.45   15.50
   6  -4   3  427.16   15.90
   6   4   3  446.46   25.40
  -6   4  -3  453.05   25.10
  -7  -4  -3  254.77   14.90
  -7  -4  -3  275.17   11.50
   7  -4   3  248.48   10.20
  -7  -4  -3  245.58    9.90
   7  -4   3  255.87    9.50
  -7  -4  -3  220.18   10.20
  -7   4  -3  267.57   27.90
  -8  -4  -3   29.00    3.30
  -8  -4  -3   29.50    3.90
  -8  -4  -3   40.00    8.90
   8  -4   3   34.10    4.10
  -8  -4  -3   27.50    3.90
   8  -4   3   23.40    3.50
  -8  -4  -3   34.30    4.40
  -9  -4  -3   10.40    2.20
  -9  -4  -3   16.30    5.30
   9  -4   3   11.70    2.40
  -9  -4  -3   10.70    2.60
   9  -4   3   17.70    3.30
  -9  -4  -3    9.00    2.10
  -9  -4  -3    9.30   10.40
 -10  -4  -3   43.90   16.80
  10  -4   3   27.70    3.80
 -10  -4  -3   28.40    3.30
 -10  -4  -3   32.90    3.70
  10  -4   3   25.40    3.80
 -10  -4  -3   32.10    4.20
  10   4   3   25.30    5.20
 -10   4  -3   32.90   12.00
 -11  -4  -3   45.50    4.30
  11  -4   3   34.50    4.80
  11  -4   3   41.30    4.00
 -11  -4  -3   44.20    3.50
 -11  -4  -3   40.20    3.70
  11   4   3   40.90    5.10
  11   4   3   41.70    5.60
  12  -4   3   77.69    4.40
 -12  -4  -3   80.29    4.20
 -12  -4  -3   79.39    4.40
  12  -4   3   72.19    5.60
  12   4   3   85.29    5.90
  12   4   3   78.89    6.20
 -13  -4  -3   14.10    2.00
 -13  -4  -3   13.20    2.00
  13  -4   3   18.20    2.20
  13   4   3   18.90    3.60
  13   4   3   21.20    4.40
  14  -4   3    0.60    2.40
  14  -4   3   10.90    3.60
 -14  -4  -3    5.60    1.90
 -14  -4  -3    7.90    2.30
  15  -5  -3    4.50    3.00
 -15  -5   3   11.10    2.30
  14  -5  -3    1.70    2.60
 -14  -5   3    5.00    1.80
 -14  -5   3    6.40    1.60
  13  -5  -3   11.90    2.90
  13  -5  -3   13.20    2.60
 -13  -5   3   11.60    2.00
 -13  -5   3   12.80    2.20
 -12  -5   3   49.80    3.60
 -12  -5   3   48.00    4.00
  12  -5  -3   42.10    5.00
  11  -5  -3   99.59    6.30
  11  -5  -3   98.29    5.80
 -11  -5   3   99.99    5.20
 -11  -5   3   99.09    5.50
  10  -5  -3    2.50    2.60
 -10  -5   3    0.80    1.70
 -10  -5   3   -0.80    2.10
  10  -5  -3   -6.20    4.40
  10  -5  -3   -0.50    2.60
   9  -5  -3  107.79    6.20
   9  -5  -3   97.89    7.40
  -9  -5   3  106.09    5.80
  -9  -5   3  111.09    5.60
   9  -5  -3   89.59    6.20
  -9   5   3  102.39   17.90
   8  -5  -3   32.80    4.90
   8  -5  -3   34.90    3.80
   8  -5  -3   38.50    4.30
  -8  -5   3   28.20    3.60
  -8  -5   3   30.70    4.00
  -8   5   3   17.90   11.20
  -7  -5   3    2.50    2.00
  -7  -5   3    2.40    2.20
   7  -5  -3    4.10    2.50
   7  -5  -3    2.90    3.40
   7   5  -3  -15.00   13.50
   7   5  -3  -22.30   13.10
  -7   5   3    8.40    8.70
  -6  -5   3  343.47   15.70
  -6  -5   3  355.46   12.80
   6  -5  -3  365.36   13.00
   6  -5  -3  369.26   13.40
  -6  -5   3  364.56   12.60
  -6  -5   3  336.47   13.70
  -6   5   3  376.96   22.50
   6   5  -3  329.97   22.40
   6   5  -3  363.56   22.10
  -6   5   3  372.96   20.60
  -5  -5   3   88.89    8.80
  -5  -5   3   82.79    8.00
   5  -5  -3   68.59    6.40
  -5  -5   3   80.59    5.20
  -5  -5   3   79.29    5.00
   5  -5  -3   83.59    5.00
   5   5  -3   66.69   10.50
   5   5  -3   88.59    8.30
  -5   5   3   90.29   13.20
  -5   5   3   68.89   10.80
  -4  -5   3   27.90    3.90
  -4  -5   3   29.40    3.40
   4  -5  -3   33.80    4.00
  -4  -5   3   39.20    5.60
   4   5  -3   16.10    6.00
  -4   5   3   33.90    6.80
   4   5  -3   24.80    6.30
   4   5  -3   32.50    8.10
   3  -5  -3  210.58    9.00
   3  -5  -3  217.48    8.50
   3   5  -3  216.98   12.60
  -3   5   3  212.68   12.80
   3   5  -3  217.48   13.80
   2   5  -3  756.22   27.30
  -2   5   3  732.53   28.10
   2   5  -3  732.23   30.30
   2   5  -3  734.43   28.30
  -2   5   3  755.72   31.10
   1  -5  -3   78.89    6.90
  -1   5   3   99.89   13.20
   1   5  -3   82.49    9.10
  -1   5   3   81.99    8.20
   1   5  -3   68.69    5.70
   1   5  -3   85.99   11.90
   0  -5  -3  687.53   24.00
   0   5   3  634.34   24.90
   0   5  -3  615.74   24.90
   0   5   3  666.93   22.30
   0   5  -3  618.64   22.10
   0   5  -3  653.73   23.30
  -1  -5  -3   49.40    5.10
  -1  -5  -3   60.19    6.70
  -1  -5  -3   53.19    5.10
  -1  -5  -3   55.19    6.10
   1   5   3   53.89    8.00
  -1   5  -3   49.30    7.20
  -1   5  -3   64.59    7.40
   1   5   3   67.49    8.30
  -2  -5  -3   17.40    3.10
  -2  -5  -3   15.30    3.10
  -2  -5  -3   16.20    3.90
   2   5   3   21.00    7.50
  -2   5  -3   20.80    5.10
  -2   5  -3   15.10    6.70
   2   5   3   16.80    6.10
  -3  -5  -3   32.90    3.70
  -3  -5  -3   27.90    3.60
  -3  -5  -3   21.50    2.90
  -3  -5  -3   30.50    3.80
  -3  -5  -3   27.50    4.80
  -3   5  -3   30.90    7.80
   3   5   3   34.90    7.80
  -3   5  -3   22.20    6.20
  -4  -5  -3  455.45   18.70
  -4  -5  -3  434.66   14.60
  -4  -5  -3  411.46   15.20
  -4  -5  -3  410.76   14.80
  -4  -5  -3  423.66   14.90
   4  -5   3  419.26   15.40
   4   5   3  447.36   23.00
  -4   5  -3  448.26   23.30
   5  -5   3   80.09    6.20
  -5  -5  -3   78.09    9.60
  -5  -5  -3   78.99    6.20
  -5  -5  -3   75.29    5.20
  -5  -5  -3   73.89    4.40
  -5  -5  -3   79.79    5.10
   5   5   3   62.99   13.50
  -5   5  -3   70.79   13.50
  -6  -5  -3  160.28    8.20
   6  -5   3  169.48    8.00
  -6  -5  -3  166.58    7.00
  -6  -5  -3  183.98   13.70
  -6  -5  -3  163.38    8.60
   6  -5   3  157.08    8.20
   7  -5   3  110.79    7.10
  -7  -5  -3  113.69    6.30
  -7  -5  -3   99.59   14.80
  -7  -5  -3  121.49    7.10
  -7  -5  -3  112.19    7.40
  -7  -5  -3  120.69    6.30
   7  -5   3  108.89    6.50
  -8  -5  -3   -6.30   10.50
   8  -5   3    1.20    3.10
  -8  -5  -3   -0.70    2.10
  -8  -5  -3    0.50    2.10
  -8  -5  -3   -0.50    1.60
  -8  -5  -3    1.50    3.70
   8  -5   3    5.90    2.60
  -9  -5  -3  144.49   19.60
  -9  -5  -3  155.68    7.30
  -9  -5  -3  165.98    6.90
   9  -5   3  147.49    7.00
  -9  -5  -3  157.88    7.10
 -10  -5  -3  170.38    7.50
  10  -5   3  163.98    8.40
  10  -5   3  167.68    7.30
 -10  -5  -3  178.18    7.50
 -10  -5  -3  176.98    7.20
 -11  -5  -3   46.80    3.80
  11  -5   3   46.00    5.40
 -11  -5  -3   47.00    3.40
  11  -5   3   50.59    4.40
 -11  -5  -3   42.70    4.10
  11   5   3   42.80    5.40
  12  -5   3    0.70    3.30
 -12  -5  -3    3.50    1.50
  12  -5   3   -2.90    2.60
 -12  -5  -3    5.40    1.70
  12  -5   3    5.50    3.20
 -13  -5  -3   31.70    2.70
 -13  -5  -3   35.60    2.60
  13  -5   3   26.40    4.30
  14  -6  -3   14.90    3.10
 -14  -6   3   17.70    2.20
 -14  -6   3   13.90    1.90
 -13  -6   3   87.09    4.30
 -13  -6   3   85.19    4.40
  13  -6  -3   90.49    5.80
 -12  -6   3    2.50    1.80
  12  -6  -3    3.40    2.90
 -12  -6   3    0.80    1.60
  11  -6  -3   27.60    4.90
 -11  -6   3   25.10    3.20
 -11  -6   3   17.00    2.50
  11  -6  -3   25.20    3.60
 -10  -6   3    3.30    2.10
  10  -6  -3    2.80    3.80
 -10  -6   3   -1.80    1.90
  10  -6  -3    4.30    2.70
   9  -6  -3    4.10    3.00
  -9  -6   3    6.40    2.30
  -9  -6   3    6.80    2.10
   9  -6  -3    9.30    3.20
   8  -6  -3    5.40    3.10
   8  -6  -3   -0.60    2.60
  -8  -6   3    0.20    2.10
  -8  -6   3    2.50    1.90
  -8   6   3   -7.80   22.70
   7  -6  -3  428.36   15.10
  -7  -6   3  422.26   15.00
  -7  -6   3  422.56   14.70
   7  -6  -3  432.46   15.50
   7  -6  -3  425.56   17.60
  -7   6   3  391.76   28.70
   6  -6  -3   92.19    8.30
   6  -6  -3   85.79    6.00
  -6  -6   3   92.89    6.70
  -6  -6   3   93.79    5.80
   6   6  -3   65.19   19.50
  -6   6   3   98.79   15.00
   6   6  -3   83.29   19.60
  -5  -6   3    7.60    2.90
  -5  -6   3    9.70    2.50
  -5  -6   3   10.80    3.00
   5  -6  -3   10.80    2.90
   5  -6  -3   12.20    3.80
   5  -6  -3   11.90    2.90
   5   6  -3    8.00   13.40
   5   6  -3    6.00   14.70
  -5   6   3    5.50    9.30
  -5   6   3   19.10   12.10
   4  -6  -3   88.69    5.90
   4  -6  -3   90.49    7.00
  -4  -6   3  105.39    6.60
  -4  -6   3  101.79    6.00
  -4  -6   3  110.29    6.40
   4   6  -3  137.19   19.40
  -4   6   3   66.69   12.70
  -4   6   3   99.49   14.60
   4   6  -3  101.29   14.80
  -3  -6   3   66.39    6.20
  -3  -6   3   70.89    6.00
   3  -6  -3   66.79    6.10
   3  -6  -3   58.79    4.80
  -3  -6   3   63.19    5.80
   3  -6  -3   67.89    5.20
  -3   6   3   66.39   10.30
   3   6  -3   45.90   10.30
  -3   6   3   69.69   11.40
   3   6  -3   86.49   11.60
   3   6  -3   72.69   10.70
   2  -6  -3   11.20    2.30
  -2  -6   3   11.90    3.50
  -2  -6   3   19.10    3.70
   2  -6  -3    7.90    2.90
   2  -6  -3    9.30    2.60
   2   6  -3   23.10   11.60
   2   6  -3   21.80    9.40
  -2   6   3   16.00    8.40
   2   6  -3   19.20    8.30
  -2   6   3   15.00    7.40
   1  -6  -3  947.21   30.20
  -1  -6   3  886.81   30.10
  -1  -6   3  913.41   30.30
   1  -6  -3  936.81   30.10
   1  -6  -3  953.20   29.80
   1   6  -3  942.31   36.00
  -1   6   3  934.51   35.60
  -1   6   3  966.40   36.00
   0  -6  -3   18.90    2.70
   0  -6   3   23.30    3.30
   0  -6   3   13.70    5.40
   0  -6  -3   20.30    3.10
   0  -6  -3   27.80    4.30
   0  -6  -3   15.20    4.80
   0   6   3   24.00    7.40
   0   6  -3   27.10    8.70
   0   6   3   20.30    7.80
  -1  -6  -3   27.90    4.30
  -1  -6  -3   15.20    3.40
  -1  -6  -3   24.00    3.10
  -1  -6  -3   21.90    2.90
  -1  -6  -3   12.60    5.00
   1   6   3    9.20    7.70
  -1   6  -3   23.40    8.80
   1   6   3   12.00    8.80
  -2  -6  -3  125.69    6.50
  -2  -6  -3  122.89    6.50
  -2  -6  -3  119.69    6.20
  -2  -6  -3  133.19   10.40
  -2  -6  -3  127.89    6.30
   2   6   3  116.99   12.40
   2   6   3  107.19   13.90
  -2   6  -3  101.39   13.10
  -3  -6  -3    5.70    2.40
  -3  -6  -3    5.50    2.90
  -3  -6  -3    5.70    5.50
  -3  -6  -3    4.30    2.30
  -3  -6  -3   12.10    3.20
  -3   6  -3    8.40   10.30
   3   6   3   10.40   10.10
  -4  -6  -3   17.40    6.20
  -4  -6  -3    0.60    2.10
  -4  -6  -3    5.30    2.80
  -4  -6  -3    1.80    2.20
  -4  -6  -3    4.00    2.50
   4   6   3  -10.80   14.20
   5  -6   3  115.29    8.30
  -5  -6  -3  134.19    7.20
  -5  -6  -3  131.59    5.90
  -5  -6  -3  125.49    6.40
  -5  -6  -3  123.79    6.50
  -5  -6  -3  109.59   15.20
  -6  -6  -3  134.09    6.80
  -6  -6  -3  136.49    6.10
  -6  -6  -3  147.99   16.70
  -6  -6  -3  131.49    6.60
   6  -6   3  118.89    8.40
   7  -6   3   33.20    4.60
  -7  -6  -3   48.80   12.50
  -7  -6  -3   40.50    6.10
  -7  -6  -3   36.80    4.60
  -7  -6  -3   40.60    3.60
  -7  -6  -3   32.80    4.00
  -8  -6  -3    1.90    3.90
   8  -6   3    8.70    3.90
  -8  -6  -3    3.50    2.30
  -8  -6  -3    3.30    2.10
  -8  -6  -3   34.60   16.60
  -9  -6  -3   82.39    4.70
   9  -6   3   89.19    7.30
  -9  -6  -3   85.39    5.20
  -9  -6  -3   90.59    5.40
 -10  -6  -3   38.90    4.00
 -10  -6  -3   37.50    3.20
  10  -6   3   34.70    4.90
 -10  -6  -3   31.50    3.50
  10   6   3   41.20    4.70
  11  -6   3  182.58    8.10
 -11  -6  -3  199.28    7.80
 -11  -6  -3  202.48    7.70
 -11  -6  -3  201.68    7.60
  11   6   3  218.38   10.40
 -12  -6  -3    2.40    1.30
 -12  -6  -3    1.40    1.50
 -13  -6  -3   18.50    2.30
 -13  -6  -3   16.70    1.90
 -13  -7   3   -1.90    1.20
 -13  -7   3    1.20    1.50
  13  -7  -3   -4.10    1.70
 -12  -7   3   26.90    3.10
 -12  -7   3   27.70    2.70
 -11  -7   3   16.30    2.20
  11  -7  -3   18.30    4.00
  11  -7  -3   18.10    3.60
 -11  -7   3   17.10    2.40
  10  -7  -3   25.90    3.70
  10  -7  -3   16.80    3.50
 -10  -7   3   16.30    2.40
 -10  -7   3   18.10    2.60
   9  -7  -3    9.50    3.10
   9  -7  -3    9.30    3.20
  -9  -7   3    4.80    2.10
  -9  -7   3    6.70    2.40
   8  -7  -3  118.79    6.70
  -8  -7   3  122.19    6.00
  -8  -7   3  117.69    6.30
  -7  -7   3    3.50    2.00
  -7  -7   3    3.10    2.30
   7  -7  -3    0.50    2.80
   7  -7  -3   -3.20    3.90
  -6  -7   3  276.27   10.70
   6  -7  -3  287.67   10.90
   6  -7  -3  248.08   11.90
  -6  -7   3  261.97   10.30
  -6   7   3  315.77   34.40
  -5  -7   3    7.80    2.90
  -5  -7   3    8.00    2.80
  -5  -7   3   11.50    2.80
   5  -7  -3    9.60    3.20
  -5   7   3    4.70   15.90
  -4  -7   3  221.98   11.40
   4  -7  -3  255.87   10.40
   4  -7  -3  248.98    9.70
   4  -7  -3  260.97   10.60
  -4  -7   3  248.28   10.20
  -4  -7   3  256.17   10.20
  -4   7   3  218.48   24.90
  -3  -7   3   18.10    4.00
  -3  -7   3   15.00    2.90
  -3  -7   3   16.20    4.10
   3  -7  -3    9.70    2.50
   3  -7  -3    7.60    2.30
   3  -7  -3   10.00    3.80
  -3  -7   3    8.10    3.20
   3   7  -3    8.70   25.70
  -3   7   3    6.90   12.10
  -2  -7   3  247.88   10.20
   2  -7  -3  249.97    9.90
  -2  -7   3  237.78   10.60
  -2  -7   3  231.18   10.20
   2  -7  -3  249.97    9.60
   2   7  -3  256.47   29.80
  -2   7   3  219.78   21.70
   2   7  -3  226.48   30.70
  -1  -7   3   36.90    5.60
   1  -7  -3   42.70    4.80
  -1  -7   3   32.50    4.60
  -1  -7   3   35.30    5.40
   1   7  -3   32.70   19.30
   1   7  -3   68.69   18.60
  -1   7   3   39.90   12.10
   0  -7  -3  431.66   15.30
   0  -7   3  434.36   16.10
   0  -7   3  420.66   15.40
   0  -7  -3  453.35   15.80
   0   7   3  377.66   25.20
   0   7   3  433.26   32.10
  -1  -7  -3   34.00    4.70
  -1  -7  -3   39.10    4.30
  -1  -7  -3   43.60   10.70
   1  -7   3   37.70    5.20
   1  -7   3   43.90    6.50
  -1  -7  -3   38.60    4.90
   1   7   3   47.10   13.20
   1   7   3   39.20   17.60
  -2  -7  -3    1.60    2.30
  -2  -7  -3   -0.10    2.80
  -2  -7  -3    0.80    7.10
   2  -7   3    3.70    2.70
  -2  -7  -3    5.00    2.50
   2   7   3   -2.10   13.10
  -3  -7  -3   13.60    2.60
  -3  -7  -3   10.80    7.80
  -3  -7  -3   15.60    3.00
  -3  -7  -3   11.20    2.70
  -3  -7  -3   19.90    4.40
   3   7   3   -3.00   16.50
  -4  -7  -3  240.58    9.70
  -4  -7  -3  231.48   18.90
  -4  -7  -3  231.18    9.30
  -4  -7  -3  233.88    9.00
   4   7   3  165.48   24.10
  -5  -7  -3    8.10    3.00
  -5  -7  -3    6.70    2.80
  -5  -7  -3   11.30   10.60
  -5  -7  -3    5.90    1.90
  -5  -7  -3    2.10    2.30
  -6  -7  -3   17.00    2.40
  -6  -7  -3   17.60    3.50
  -6  -7  -3   44.90   14.30
  -6  -7  -3   21.20    3.10
  -6  -7  -3   17.30    3.10
  -7  -7  -3   19.80    3.70
  -7  -7  -3   12.20    2.20
  -7  -7  -3   17.90    2.80
  -7  -7  -3   39.60   26.30
  -7  -7  -3   17.00    2.70
  -8  -7  -3   13.20    2.50
  -8  -7  -3   11.80    2.70
  -8  -7  -3   14.80    2.20
  -9  -7  -3   13.00    2.50
  -9  -7  -3   11.50    2.00
   9  -7   3    5.10    2.60
  -9  -7  -3    9.70    2.10
 -10  -7  -3  184.18    7.10
 -10  -7  -3  184.68    7.30
  10  -7   3  190.38    7.70
 -10  -7  -3  179.38    7.50
 -11  -7  -3    1.70    1.30
  11  -7   3    2.70    2.50
 -11  -7  -3    2.90    1.50
 -12  -7  -3    7.20    1.60
 -12  -7  -3    7.50    1.70
 -12  -8   3   12.80    1.70
 -12  -8   3   11.70    1.80
  12  -8  -3   11.00    1.90
  11  -8  -3   15.00    2.10
  11  -8  -3   12.20    6.50
 -11  -8   3   14.10    1.90
 -11  -8   3   15.50    2.10
 -10  -8   3    4.30    1.90
 -10  -8   3    2.50    1.70
  10  -8  -3    4.40    2.90
  10  -8  -3    6.90    2.00
  -9  -8   3   35.00    3.30
   9  -8  -3   41.10    3.90
   9  -8  -3   43.40    4.70
  -9  -8   3   30.60    3.90
  -8  -8   3   14.80    2.40
  -8  -8   3   10.60    2.50
   8  -8  -3   10.70    2.40
   8  -8  -3    7.50    2.80
  -7  -8   3  163.48    7.40
  -7  -8   3  160.18    7.00
   7  -8  -3  135.49    8.20
   7  -8  -3  161.38    7.30
   7  -8  -3  153.98    7.50
  -6  -8   3   19.60    2.80
   6  -8  -3   14.80    2.90
   6  -8  -3   12.50    2.50
   6  -8  -3   18.40    3.60
  -6  -8   3   17.20    3.10
  -5  -8   3    1.70    2.80
  -5  -8   3    3.60    2.70
   5  -8  -3   -0.90    2.10
  -5  -8   3    4.10    2.80
   5  -8  -3    1.60    3.00
   5  -8  -3   -1.10    2.40
   4  -8  -3    2.30    2.20
  -4  -8   3    1.30    2.50
   4  -8  -3   -0.20    2.70
  -4  -8   3    3.90    3.60
  -4  -8   3   -1.00    4.20
   4  -8  -3    1.30    2.50
  -4  -8   3   -2.00    2.90
  -3  -8   3    3.70    3.30
   3  -8  -3    1.40    2.40
   3  -8  -3    0.90    2.40
   3  -8  -3   -3.10    2.50
  -3  -8   3    1.30    3.60
  -3  -8   3    2.10    2.50
   2  -8  -3   25.70    3.10
   2  -8  -3   27.10    3.40
  -2  -8   3   11.40    4.10
   2  -8  -3   17.80    2.90
  -2  -8   3   13.20    3.50
  -2  -8   3   19.10    3.10
   1  -8  -3  553.14   18.80
   1  -8  -3  545.05   18.60
   1  -8  -3  536.75   18.80
  -1  -8   3  535.65   18.80
  -1  -8   3  554.74   19.00
   0  -8  -3    2.00    2.30
   0  -8   3   -2.10    4.00
   0  -8   3   -0.20    2.70
   0  -8   3    0.70    2.50
   0  -8  -3   -0.70    2.40
   0  -8  -3   -2.80    2.50
   1  -8   3   48.80    5.30
   1  -8   3   52.79    6.60
  -1  -8  -3   41.80    4.80
  -1  -8  -3   53.89    4.80
   1  -8   3   35.20    5.10
   2  -8   3    2.20    3.20
   2  -8   3    3.30    2.70
  -2  -8  -3    3.40    3.40
  -2  -8  -3    4.10    2.30
  -2  -8  -3    3.90    2.70
   3  -8   3   48.20    5.20
  -3  -8  -3   47.80    4.70
   3  -8   3   47.50    5.70
  -3  -8  -3   50.29    4.90
  -3  -8  -3   48.10    5.20
  -4  -8  -3   11.00    2.60
  -4  -8  -3   11.20    3.70
  -4  -8  -3    9.50    2.50
  -4  -8  -3   22.20   14.90
   4  -8   3   12.50    3.00
  -4  -8  -3   17.10    3.30
   4  -8   3   14.90    3.00
  -5  -8  -3  302.77   42.80
  -5  -8  -3  357.46   13.50
  -5  -8  -3  374.86   13.30
   5  -8   3  393.46   13.70
  -5  -8  -3  364.36   13.10
  -5  -8  -3  366.06   13.40
  -6  -8  -3  133.39    6.70
  -6  -8  -3  128.19    6.60
  -6  -8  -3  125.59    6.10
  -6  -8  -3  140.49    7.60
   6  -8   3  134.09    6.90
  -7  -8  -3   14.10    2.20
  -7  -8  -3   17.10    3.80
  -7  -8  -3   18.80    2.70
  -7  -8  -3   14.60    2.70
  -8  -8  -3    4.20    2.30
  -8  -8  -3    5.10    1.70
  -8  -8  -3    7.80    2.20
   8  -8   3    5.20    2.40
   9  -8   3   13.30    2.40
  -9  -8  -3   11.40    2.20
   9  -8   3   10.10    2.80
  -9  -8  -3   10.00    1.70
  -9  -8  -3   10.50    2.50
 -10  -8  -3    7.80    1.50
 -10  -8  -3    6.70    1.80
  10  -8   3    5.30    2.00
  10  -8   3    4.70    2.20
 -11  -8  -3   14.90    1.90
  11  -8   3   13.30    2.10
  11  -8   3   17.00    2.80
 -11  -8  -3   10.50    1.80
  11  -9  -3   21.10    2.90
 -11  -9   3   16.50    2.30
 -11  -9   3   18.80    2.70
  10  -9  -3    6.20    1.80
 -10  -9   3    3.10    1.90
  10  -9  -3    3.90    5.30
 -10  -9   3    4.40    1.70
  -9  -9   3   55.79    3.70
   9  -9  -3   49.99    4.40
  -9  -9   3   58.79    4.10
   9  -9  -3   62.29    3.80
  -8  -9   3   85.49    5.00
   8  -9  -3   84.29    5.20
  -8  -9   3   79.09    4.50
   8  -9  -3   88.09    4.80
  -7  -9   3    4.50    2.40
   7  -9  -3   10.10    2.70
   7  -9  -3    7.70    3.70
   7  -9  -3    9.50    2.30
  -7  -9   3   11.40    2.60
   6  -9  -3   14.50    3.60
  -6  -9   3   15.80    2.90
   6  -9  -3   15.80    3.10
   6  -9  -3   16.40    3.30
  -6  -9   3   15.30    3.00
   5  -9  -3   26.30    3.30
   5  -9  -3   32.90    4.50
   5  -9  -3   34.20    4.50
   4  -9  -3    5.10    2.50
  -4  -9   3    4.40    2.60
   4  -9  -3    7.20    2.50
  -4  -9   3   -0.80    3.10
  -4  -9   3   -0.30    5.60
   4  -9  -3    2.70    2.60
   3  -9  -3   68.29    5.40
  -3  -9   3   83.79    7.20
  -3  -9   3   71.79    5.60
  -3  -9   3   64.09    7.00
   3  -9  -3   67.19    5.30
   3  -9  -3   76.49    5.70
   2  -9  -3   88.69    6.00
  -2  -9   3  107.79    6.80
   2  -9  -3   96.59    6.00
  -2  -9   3  104.49    6.30
   2  -9  -3   97.09    6.20
  -1  -9   3    8.10    2.50
  -1  -9   3   10.20    3.20
   1  -9  -3    9.40    2.70
   1  -9  -3    7.30    2.60
   1  -9  -3    7.90    2.40
   0  -9   3   16.50    3.30
   0  -9  -3   20.60    3.10
   0  -9   3   20.00    3.10
   0  -9  -3   18.80    2.90
   1  -9   3    5.70    2.60
  -1  -9  -3    9.20    2.50
  -1  -9  -3    8.50    2.70
   1  -9   3    5.50    2.70
   1  -9   3   10.60    3.90
   2  -9   3    2.00    3.40
   2  -9   3   -3.10    2.40
  -2  -9  -3    1.50    2.40
  -2  -9  -3   -3.00    2.40
   2  -9   3   -2.20    2.60
  -3  -9  -3   31.90    4.40
  -3  -9  -3   30.30    4.80
   3  -9   3   32.60    4.70
   3  -9   3   28.00    3.90
   3  -9   3   36.60    4.80
   4  -9   3   56.89    5.40
  -4  -9  -3   45.30    4.80
   4  -9   3   63.29    5.20
  -4  -9  -3   65.69    6.40
   4  -9   3   64.49    5.10
   5  -9   3   62.99    5.30
   5  -9   3   71.59    5.10
   5  -9   3   69.89    5.00
  -5  -9  -3   68.29    4.80
  -5  -9  -3   75.89    5.60
  -5  -9  -3   64.29    4.60
   6  -9   3   42.20    4.10
   6  -9   3   44.90    4.70
  -6  -9  -3   52.69    6.80
  -6  -9  -3   41.90    6.40
  -6  -9  -3   36.10    4.10
   6  -9   3   45.90    4.50
  -6  -9  -3   40.60    3.60
  -7  -9  -3    8.80    2.80
  -7  -9  -3    6.40    2.50
  -7  -9  -3    5.40    1.90
   7  -9   3    8.50    2.50
   7  -9   3    4.50    2.10
   7  -9   3    7.80    2.40
   8  -9   3    7.90    2.20
  -8  -9  -3    8.10    1.70
   8  -9   3    7.40    2.30
  -8  -9  -3    8.10    4.60
   8  -9   3    1.00    2.50
  -8  -9  -3    9.00    2.90
  -9  -9  -3    8.40    1.60
  -9  -9  -3    3.60    2.70
   9  -9   3    7.10    2.10
   9  -9   3    4.30    2.30
   9 -10  -3    8.10    2.60
  -9 -10   3    5.10    3.40
   8 -10  -3   22.80    3.00
   8 -10  -3   27.20    3.60
  -8 -10   3   23.60    3.20
   7 -10  -3   35.20    3.70
   7 -10  -3   37.80    3.40
   6 -10  -3   34.50    3.80
   6 -10  -3   38.20    3.60
  -6 -10   3   33.60    4.00
   5 -10  -3   48.70    4.10
   5 -10  -3   40.00    3.90
   4 -10  -3   -1.90    1.90
   4 -10  -3   -0.80    2.10
   3 -10  -3  122.09    6.10
   3 -10  -3  128.39    6.30
  -3 -10   3  130.09    7.90
  -3 -10   3  129.59    6.40
  -2 -10   3   23.80    3.70
   2 -10  -3   22.30    2.80
   2 -10  -3   19.70    2.90
   1 -10  -3    8.90    2.50
  -1 -10   3   12.30    3.20
   1 -10  -3   14.00    2.50
  -1 -10   3   14.70    2.70
   0 -10   3   55.89    4.70
   0 -10  -3   50.29    4.70
   0 -10  -3   58.39    4.70
   0 -10   3   63.09    5.20
   1 -10   3   29.30    4.10
  -1 -10  -3   23.70    2.90
  -1 -10  -3   29.60    4.10
   1 -10   3   29.30    4.50
   2 -10   3    1.80    2.10
  -2 -10  -3   -3.40    2.30
  -2 -10  -3    1.90    2.20
   2 -10   3    1.40    2.40
   3 -10   3   27.60    4.10
  -3 -10  -3   29.20    4.30
  -3 -10  -3   31.40    4.00
   3 -10   3   26.20    3.90
   3 -10   3   23.90    5.60
  -4 -10  -3   41.10    4.20
   4 -10   3   29.00    4.00
  -4 -10  -3   33.80    3.50
   4 -10   3   39.80    5.90
   4 -10   3   29.90    3.80
   5 -10   3   28.20    3.90
  -5 -10  -3   23.30    3.10
   5 -10   3   25.30    3.40
  -6 -10  -3   48.50    5.20
   6 -10   3   47.20    3.70
   6 -10   3   47.50    4.10
   6 -10   3   42.50    5.80
   7 -10   3    7.70    2.50
   7 -10   3    6.50    2.00
   6 -11  -3    5.40    2.00
   5 -11  -3    7.30    2.10
   5 -11  -3    4.80    1.90
   4 -11  -3   52.49    3.60
   4 -11  -3   48.50    4.00
   3 -11  -3   38.90    3.90
   3 -11  -3   36.80    3.50
   2 -11  -3    2.00    2.00
   2 -11  -3    2.60    2.20
   1 -11  -3    2.20    2.20
  -1 -11   3   -7.30    5.30
   1 -11  -3   -1.60    2.00
   0 -11  -3    4.30    2.40
   0 -11   3    3.20    2.90
   0 -11  -3    0.40    2.20
   0 -11   3    6.20    2.10
  -1 -11  -3   25.80    2.90
   1 -11   3   32.10    3.50
   1 -11   3   27.80    4.40
  -1 -11  -3   27.20    2.90
  -2 -11  -3   59.79    4.60
   2 -11   3   50.59    4.50
  -2 -11  -3   43.00    5.10
   2 -11   3   52.99    3.90
  -3 -11  -3   23.30    3.30
   3 -11   3   29.90    3.40
  -3 -11  -3   24.50    3.40
   3 -11   3   28.70    3.90
   4 -11   3   47.80    4.30
   4 -11   3   52.59    5.60
  17   0  -4    2.80    2.90
  17   0  -4    9.50    3.30
  16   0  -4   15.20    2.00
  16   0  -4   16.80    3.50
  15   0  -4    0.30    1.70
  15   0  -4    3.10    2.90
  14   0  -4   12.30    2.30
  14   0  -4   11.60    3.20
  13   0  -4   -0.70    3.00
  13   0  -4    1.20    2.00
  12   0  -4  103.19    5.60
  12   0  -4  104.69    6.40
  11   0  -4   -0.70    1.90
  11   0  -4    5.60    2.40
 -11   0   4    1.60    3.10
  10   0  -4  651.43   21.20
  10   0  -4  604.74   35.20
 -10   0   4  640.14   24.30
  10   0  -4  623.84   33.80
  10   0  -4  668.63   21.80
 -10   0   4  656.43   21.50
  -9   0   4    7.80    4.50
   9   0  -4   11.90    8.70
  -9   0   4    4.10    3.30
   9   0  -4    0.40    2.10
   8   0  -4  320.07   17.90
  -8   0   4  340.27   16.40
   8   0  -4  321.37   11.70
  -8   0   4  319.77   12.80
   7   0  -4    3.20    4.70
  -7   0   4   -5.00    3.30
   7   0  -4    2.10    2.40
  -6   0   4    1.00    4.80
  -6   0   4    5.40    3.10
   6   0  -4    0.00    3.40
  -5   0   4    2.50    4.40
   5   0  -4   -0.20    2.50
   4   0  -4 1198.68   39.00
  -4   0   4 1181.68   38.30
   4   0  -4 1203.58   39.00
  -4   0   4 1163.98   39.30
  -4   0   4 1212.58   38.20
  -3   0   4   -1.90    1.90
  -3   0   4    0.60    1.40
  -3   0   4    1.20    2.10
   3   0  -4    1.20    1.70
   3   0  -4    0.40    2.30
   2   0  -4    5.60    1.00
  -2   0   4    3.40    1.90
  -2   0   4    6.30    1.60
   2   0  -4    1.90    1.50
  -2   0   4    4.90    1.60
   1   0  -4    1.30    1.50
   1   0  -4    0.10    1.70
   1   0  -4    1.00    1.20
  -1   0   4    2.00    1.70
  -1   0   4    1.00    1.40
   1   0  -4    1.00    0.90
   0   0   4   40.20    3.80
   0   0   4   33.70    3.10
   0   0  -4   31.60    3.60
   0   0  -4   38.90    3.30
   0   0  -4   39.00    2.50
  -1   0  -4   -0.70    1.60
  -1   0  -4   -2.10    2.10
  -1   0  -4    0.80    1.20
   1   0   4    1.10    1.80
   1   0   4   -0.20    1.90
  -2   0  -4   73.49    6.40
   2   0   4   78.79    5.40
  -2   0  -4   92.89    5.10
  -2   0  -4   76.39    4.40
  -2   0  -4   76.79    5.10
   2   0   4   77.29    5.30
  -3   0  -4    0.10    3.20
   3   0   4    1.30    2.60
   3   0   4    0.40    2.80
  -3   0  -4   -1.50    2.00
  -3   0  -4   -0.10    1.60
  -3   0  -4   -0.10    4.50
  -4   0  -4   -0.10    4.40
  -4   0  -4    2.70    5.90
  -4   0  -4    1.20    2.90
   4   0   4    1.90    3.40
   4   0   4    2.10    3.80
  -4   0  -4   -1.50    2.10
   5   0   4   -0.50    5.30
  -5   0  -4    2.90    3.70
   5   0   4    2.40    4.20
  -5   0  -4   -5.10    6.80
  -5   0  -4    0.60    2.60
  -6   0  -4    9.00    5.50
  -6   0  -4    5.40    3.20
   6   0   4    3.40    5.50
  -7   0  -4    5.40    3.00
  -7   0  -4    2.40    3.90
  -7   0  -4   -2.10    1.90
   7   0   4   -9.60    8.40
   7   0   4    0.10    1.70
   8   0   4  781.02   25.10
  -8   0  -4  807.32   25.50
  -8   0  -4  793.12   29.50
  -8   0  -4  762.62   25.20
   8   0   4  711.33   37.90
  -9   0  -4   -0.60    3.10
   9   0   4    1.90    1.80
  -9   0  -4   -2.80    5.90
  10   0   4  364.56   12.70
 -10   0  -4  346.17   12.70
 -10   0  -4  343.57   20.90
  10   0   4  362.66   13.70
  11   0   4   -0.60    1.80
 -11   0  -4  -14.70   11.80
  11   0   4    1.20    2.30
 -11   0  -4   -0.50    2.10
 -12   0  -4    5.30    2.20
  12   0   4    3.20    2.00
  12   0   4    6.40    2.50
  13   0   4    0.40    1.60
 -13   0  -4    0.50    2.30
  13   0   4    1.50    2.30
  14   0   4  233.78    8.30
  14   0   4  227.08    9.20
  17  -1  -4   -0.80    1.60
  17   1  -4    1.60    1.50
  16  -1  -4    3.20    2.90
  16  -1  -4   -0.70    1.40
  16   1  -4   -1.10    4.70
  16   1  -4   -0.10    1.50
  15  -1  -4   24.70    3.50
  15  -1  -4   25.20    3.10
  15   1  -4   22.90    4.00
  15   1  -4   24.50    3.20
  14  -1  -4    6.80    2.70
  14  -1  -4    6.20    2.00
 -14  -1   4    9.90    3.40
  14   1  -4    7.80    3.10
  14   1  -4    6.40    2.20
  13  -1  -4    5.10    2.10
  13  -1  -4    5.00    2.70
 -13  -1   4    5.10    3.40
 -13  -1   4    8.00    2.80
  13   1  -4    3.20    2.10
  13   1  -4    6.20    3.00
 -12  -1   4    5.30    3.10
  12  -1  -4    2.10    2.60
  12  -1  -4    1.20    1.80
 -12  -1   4    3.30    2.60
  12   1  -4    2.20    2.80
  12   1  -4    1.70    2.10
 -11  -1   4    3.70    3.80
 -11  -1   4    8.40    2.60
  11  -1  -4   10.20    2.90
  11  -1  -4    9.20    2.20
  11   1  -4   11.40    2.40
  11   1  -4    9.30    2.90
 -11   1   4   23.20    9.00
  10  -1  -4   34.50    3.80
 -10  -1   4   32.20    4.30
  10  -1  -4   16.30   15.80
  10  -1  -4   47.60   15.00
  10  -1  -4   30.00    3.60
 -10  -1   4   28.00    3.50
 -10   1   4   27.30    6.80
  10   1  -4   18.30   13.40
  10   1  -4   27.60    3.70
  10   1  -4   12.20   14.00
  10   1  -4   27.00    3.00
   9  -1  -4 1163.18   45.50
   9  -1  -4 1138.99   36.20
   9  -1  -4 1164.98   36.60
  -9  -1   4 1152.78   36.30
   9  -1  -4 1126.59   42.80
  -9  -1   4 1130.19   37.70
  -9   1   4 1197.28   43.10
   9   1  -4 1143.99   36.30
   9   1  -4 1129.49   44.90
   8  -1  -4   23.00    3.40
   8  -1  -4   22.70    7.20
  -8  -1   4   24.10    4.00
   8  -1  -4   19.90    2.70
   8   1  -4   28.10    3.20
  -8   1   4   35.40    5.60
  -8   1   4   25.00    5.80
   8   1  -4   15.00    6.50
  -7  -1   4   37.60    4.50
   7  -1  -4   37.50    3.60
   7  -1  -4   38.60    6.70
   7   1  -4   37.70    6.50
  -7   1   4   42.10    7.00
  -6  -1   4   73.59    6.40
  -6  -1   4   68.39    4.00
   6  -1  -4   64.19    7.30
  -6   1   4   70.29   10.30
   6   1  -4   68.29    7.40
  -6   1   4   70.19    6.50
  -5  -1   4  169.58    7.80
   5  -1  -4  163.88    8.90
  -5  -1   4  137.39    6.50
  -5  -1   4  166.18    7.20
  -5  -1   4  151.88    6.20
   5   1  -4  153.38    8.70
   5   1  -4  168.28    9.90
  -5   1   4  166.68   10.70
  -5   1   4  164.08    8.50
  -4  -1   4    3.80    3.20
  -4  -1   4    1.10    1.70
   4  -1  -4    3.30    2.10
  -4  -1   4    1.40    2.20
   4   1  -4    1.50    2.10
   4   1  -4    7.20    2.80
  -4   1   4    6.40    3.00
  -3  -1   4 1435.56   44.70
   3  -1  -4 1448.96   45.70
   3  -1  -4 1407.36   46.60
  -3  -1   4 1458.25   45.40
   3  -1  -4 1443.16   44.70
   3   1  -4 1478.95   46.20
   3   1  -4 1465.45   45.30
   3   1  -4 1514.05   44.80
  -3   1   4 1400.66   45.80
  -3   1   4 1367.66   46.10
  -2  -1   4  978.80   29.30
  -2  -1   4  917.21   30.40
   2  -1  -4  978.50   30.10
   2  -1  -4  930.81   29.60
   2  -1  -4  952.40   30.50
   2   1  -4  940.21   30.30
   2   1  -4  950.50   31.10
  -2   1   4  946.01   30.50
   2   1  -4  876.31   30.50
  -2   1   4  971.00   30.30
  -1  -1   4    4.10    2.00
   1  -1  -4    5.00    1.20
   1  -1  -4    3.70    1.70
   1  -1  -4    7.10    1.50
   1   1  -4    1.10    1.40
  -1   1   4    7.20    2.10
   1   1  -4    2.50    1.00
   1   1  -4    4.50    2.10
  -1   1   4    7.00    1.60
   0  -1  -4  396.46   14.20
   0  -1  -4  384.26   13.20
   0  -1   4  392.36   14.10
   0  -1   4  384.26   13.80
   0   1   4  373.26   14.10
   0   1  -4  394.86   13.80
   0   1  -4  377.86   14.10
   0   1   4  405.16   14.00
  -1  -1  -4  355.06   12.70
   1  -1   4  364.56   13.70
   1  -1   4  374.36   13.80
   1  -1   4  367.66   13.40
  -1  -1  -4  343.17   13.80
  -1   1  -4  372.76   13.80
  -1   1  -4  368.06   13.30
   1   1   4  361.86   13.50
   2  -1   4  418.66   15.70
  -2  -1  -4  408.86   14.70
  -2  -1  -4  400.66   16.40
   2  -1   4  427.36   15.60
   2   1   4  437.56   16.00
  -2   1  -4  433.66   15.30
   2   1   4  407.56   15.20
  -2   1  -4  432.56   16.10
   3  -1   4  267.57   12.30
  -3  -1  -4  279.27   10.90
  -3  -1  -4  283.57   10.80
   3  -1   4  273.37   11.80
  -3   1  -4  275.07   13.20
   3   1   4  285.07   11.40
  -3   1  -4  282.57   13.20
   3   1   4  276.87   12.20
  -3   1  -4  283.07   11.40
  -4  -1  -4  954.10   31.60
   4  -1   4  907.21   32.70
  -4  -1  -4 1000.00   32.00
   4  -1   4  962.60   32.90
  -4   1  -4  950.60   34.60
  -4   1  -4  943.71   34.70
   4   1   4  972.90   31.60
  -4   1  -4  917.71   31.90
  -5  -1  -4  158.88    8.70
  -5  -1  -4  155.28   12.60
   5  -1   4  165.78   10.90
  -5   1  -4  185.38    8.80
  -5   1  -4  168.18    9.70
   5   1   4  152.68   10.20
   5   1   4  152.38   11.10
   6  -1   4   62.49    8.50
  -6  -1  -4   60.39    4.70
  -6  -1  -4   73.69    6.30
  -6  -1  -4   56.89    6.50
  -6  -1  -4   61.09    5.50
   6  -1   4   59.59    4.50
  -6   1  -4   65.39    6.60
   6   1   4   44.30    7.40
  -6   1  -4   66.39    7.80
  -6   1  -4   61.19    5.40
  -7  -1  -4  320.87   11.60
  -7  -1  -4  297.57   11.30
  -7  -1  -4  309.97   11.80
  -7  -1  -4  315.57   14.80
   7  -1   4  307.97   11.20
   7  -1   4  332.67   21.10
   7   1   4  306.67   11.30
   7   1   4  305.87   20.70
  -7   1  -4  308.27   11.60
  -7   1  -4  309.97   18.20
  -7   1  -4  328.87   15.00
  -8  -1  -4   27.40    3.90
  -8  -1  -4   18.10    5.70
  -8  -1  -4   23.90    2.90
   8  -1   4   26.00    3.60
   8  -1   4   26.30   27.20
   8  -1   4   24.60    3.30
   8  -1   4   21.50    3.90
  -8   1  -4   18.90    5.30
   8   1   4   23.90    2.80
  -9  -1  -4  939.71   35.80
  -9  -1  -4  940.11   30.20
   9  -1   4  975.40   30.70
   9  -1   4  945.41   31.10
   9   1   4  942.01   30.30
  -9   1  -4  915.71   35.70
  10  -1   4   41.20    4.80
 -10  -1  -4   38.10    9.30
 -10  -1  -4   38.10    4.40
  10  -1   4   41.90    3.80
 -10  -1  -4   35.70    4.30
 -10  -1  -4   35.80    3.80
 -10   1  -4   40.10    4.40
  10   1   4   30.30    4.50
  10   1   4   38.80    3.80
 -10   1  -4   51.99    9.80
  11  -1   4    3.70    1.90
 -11  -1  -4    6.60    2.20
 -11  -1  -4   17.70   13.20
  11  -1   4    5.10    2.60
 -11  -1  -4    6.90    2.60
  11   1   4    5.20    2.60
 -11   1  -4    3.80    2.50
 -11   1  -4   -6.20   11.30
  11   1   4    3.10    1.90
  12  -1   4   -1.10    1.80
 -12  -1  -4    1.50    2.00
  12  -1   4   -0.70    2.40
  12   1   4   -2.80    2.20
 -12   1  -4   -1.50    2.60
  12   1   4    1.70    2.80
  13  -1   4  194.58    7.40
  13  -1   4  191.38    8.30
 -13  -1  -4  183.78    7.30
  13   1   4  182.98    8.20
  13   1   4  191.58    7.40
 -14  -1  -4   12.60    2.40
  14  -1   4    8.20    2.60
  14  -1   4    8.20    1.60
  14   1   4    8.90    1.80
  14   1   4   15.30    2.90
  16  -2  -4   10.00    2.90
  16  -2  -4   11.30    1.70
  16   2  -4    8.00    1.90
  15  -2  -4    7.00    1.80
  15  -2  -4   10.10    2.80
 -15  -2   4    8.60    3.00
 -15  -2   4    3.40    4.10
  15   2  -4    8.30    2.10
  15   2  -4   13.10    5.60
 -14  -2   4   46.00    4.30
  14  -2  -4   47.30    4.80
 -14  -2   4   46.20    5.00
  14  -2  -4   49.99    3.90
  14   2  -4   57.99    6.60
  14   2  -4   46.00    5.10
 -13  -2   4   50.19    4.90
  13  -2  -4   50.49    4.10
 -13  -2   4   53.89    4.40
  13  -2  -4   49.50    5.00
  13   2  -4   59.99    6.10
  13   2  -4   58.79    4.70
 -12  -2   4   18.20    2.90
  12  -2  -4   16.30    2.50
 -12  -2   4   19.50    2.70
  12  -2  -4   17.80    3.40
  12   2  -4   15.80    2.80
  12   2  -4   20.50    3.60
 -11  -2   4  220.78    9.20
  11  -2  -4  235.78    9.80
 -11  -2   4  221.18    9.00
  11   2  -4  238.68   10.10
 -11   2   4  246.78   20.30
  11   2  -4  224.08    9.30
 -10  -2   4   93.99    5.30
 -10  -2   4   90.79    5.60
  10  -2  -4   97.49    5.80
  10   2  -4  102.29    6.40
 -10   2   4  101.09   14.70
  10   2  -4   97.09    6.00
   9  -2  -4  187.18   19.00
  -9  -2   4  155.48    7.30
  -9  -2   4  170.78    7.20
   9  -2  -4  162.38    7.00
  -9   2   4  167.68   15.30
   9   2  -4  176.28   19.30
   9   2  -4  166.28    8.30
   9   2  -4  164.38    8.10
  -9   2   4  208.68   16.70
   8  -2  -4  463.55   15.30
   8  -2  -4  434.56   14.80
  -8  -2   4  449.06   15.00
   8  -2  -4  464.25   24.10
   8  -2  -4  429.26   20.30
  -8  -2   4  420.56   16.10
  -8   2   4  450.75   19.60
   8   2  -4  421.46   15.40
  -8   2   4  471.75   21.20
   8   2  -4  399.46   21.80
   7  -2  -4  147.09   12.60
   7  -2  -4  150.18    6.40
  -7  -2   4  129.69    7.00
   7   2  -4  144.79   11.50
  -7   2   4  143.79   10.60
   7   2  -4  137.99    7.60
  -6  -2   4  144.99    6.20
   6  -2  -4  158.18    6.50
   6   2  -4  151.98   10.30
  -6   2   4  153.18    9.60
   5  -2  -4    7.60    3.60
  -5  -2   4    4.70    2.70
   5  -2  -4   -1.10    3.00
   5   2  -4    5.90    4.40
   5   2  -4    6.60    3.40
  -5   2   4    2.50    2.90
  -5   2   4   13.20    5.70
   4  -2  -4  987.00   33.90
   4  -2  -4  988.40   33.00
  -4  -2   4 1056.29   32.70
  -4   2   4 1046.80   34.40
   4   2  -4 1027.60   32.60
   4   2  -4 1003.40   32.30
  -4   2   4  988.10   34.20
   4   2  -4 1041.30   34.40
   3  -2  -4    5.10    1.80
   3  -2  -4    1.70    2.10
   3  -2  -4    1.30    2.20
  -3  -2   4    0.80    2.30
   3   2  -4   -1.60    1.80
  -3   2   4    2.20    2.60
  -3   2   4    2.70    2.30
   3   2  -4    0.60    2.20
   2  -2  -4  385.16   14.00
   2  -2  -4  387.56   14.20
  -2  -2   4  437.96   14.80
   2  -2  -4  393.16   13.90
  -2   2   4  372.36   16.10
   2   2  -4  433.66   15.20
   2   2  -4  419.96   14.40
   2   2  -4  433.66   15.60
  -2   2   4  387.56   14.00
   2   2  -4  395.66   13.20
  -1  -2   4    5.90    2.50
   1  -2  -4    3.20    2.10
   1  -2  -4    2.20    1.60
  -1   2   4    2.50    1.60
   1   2  -4    3.30    1.90
   1   2  -4    6.70    2.70
  -1   2   4    3.70    3.40
   0  -2   4   40.30    5.10
   0  -2   4   49.00    3.30
   0   2  -4   48.80    4.70
   0   2  -4   40.90    3.90
  -1  -2  -4  803.12   26.60
  -1  -2  -4  754.12   25.30
   1  -2   4  788.72   25.80
   1  -2   4  693.53   26.30
   1  -2   4  755.52   25.60
  -1   2  -4  756.42   25.90
  -1   2  -4  787.62   26.10
   1   2   4  801.32   26.20
   1   2   4  794.52   26.30
   2  -2   4  238.28   11.80
   2  -2   4  262.27   14.60
  -2  -2  -4  229.88   12.10
   2  -2   4  236.58   10.20
  -2  -2  -4  241.28    9.80
   2   2   4  245.98   10.80
   2   2   4  241.98   10.60
  -2   2  -4  252.87   10.60
  -2   2  -4  247.18   11.30
   3  -2   4  302.77   12.80
  -3  -2  -4  323.87   12.40
   3  -2   4  303.17   14.90
  -3   2  -4  294.57   12.90
   3   2   4  321.07   13.80
  -3   2  -4  293.07   14.40
   3   2   4  329.37   12.80
  -3   2  -4  326.77   17.00
  -4  -2  -4   19.30    3.20
   4  -2   4   18.70    4.40
  -4   2  -4   18.10    4.20
   4   2   4   18.20    4.80
  -4   2  -4   14.80    7.60
   4   2   4   18.80    4.50
  -5  -2  -4    1.30    2.80
  -5  -2  -4    3.70    6.10
  -5  -2  -4    1.80    2.20
   5  -2   4    6.10    5.10
   5   2   4    3.10    4.90
   5   2   4   -1.50    4.90
  -5   2  -4   -0.80    4.40
  -6  -2  -4   51.99    4.40
   6  -2   4   64.99    4.20
  -6  -2  -4   59.59    4.10
   6  -2   4   50.69    6.60
  -6  -2  -4   60.89    6.90
   6   2   4   53.69    8.30
  -6   2  -4   55.59    7.40
   7  -2   4  312.97   13.30
  -7  -2  -4  326.67   11.80
   7  -2   4  330.97   22.60
   7  -2   4  321.87   11.50
  -7  -2  -4  335.27   12.30
   7  -2   4  313.87   12.00
  -7  -2  -4  329.17   11.50
  -7  -2  -4  332.07   15.60
  -7   2  -4  321.37   15.20
  -7   2  -4  268.87   20.60
   7   2   4  332.67   23.40
   7   2   4  322.47   11.80
  -8  -2  -4  864.81   29.90
   8  -2   4  897.91   29.00
   8  -2   4  888.41   28.60
   8  -2   4  882.51   28.10
  -8  -2  -4  885.21   33.00
  -8  -2  -4  871.41   28.50
   8  -2   4  877.81   53.99
  -8   2  -4  883.91   33.40
   8   2   4  840.82   28.20
  -9  -2  -4    3.70    2.10
   9  -2   4    0.40    2.40
   9  -2   4    1.90    1.70
  -9  -2  -4    6.00    7.20
  -9  -2  -4    4.50    2.10
   9   2   4    1.30    2.60
  -9   2  -4    2.80    8.10
 -10  -2  -4    2.80    1.90
 -10  -2  -4    2.40    1.90
  10  -2   4    0.80    1.80
 -10  -2  -4    0.40    2.10
 -10  -2  -4    5.00   10.00
  10  -2   4    3.40    2.60
  10   2   4    1.30    2.00
 -10   2  -4   -1.00    8.90
 -10   2  -4    5.70    3.20
 -11  -2  -4    3.50    1.90
 -11  -2  -4    1.90    2.00
 -11  -2  -4  -17.80   16.10
  11  -2   4    4.90    2.80
  11  -2   4    1.40    1.80
  11   2   4    4.70    2.60
 -11   2  -4    1.90   12.00
  11   2   4    4.20    2.10
 -11   2  -4    4.30    3.30
 -12  -2  -4   71.89    4.40
  12  -2   4   65.49    5.20
 -12  -2  -4   67.29    4.70
  12  -2   4   79.59    5.90
  12   2   4   71.29    5.20
  12   2   4   70.79    4.50
 -13  -2  -4   -0.40    1.70
  13  -2   4    0.90    1.50
  13  -2   4   -0.70    2.50
  13   2   4   -1.50    2.30
  13   2   4   -1.00    1.70
  14  -2   4   48.40    3.20
  14  -2   4   45.80    4.50
  14   2   4   48.40    4.70
  14   2   4   46.70    3.40
  16  -3  -4   33.50    4.40
  16  -3  -4   29.90    3.00
  16   3  -4   30.40    2.80
 -15  -3   4   56.19    4.50
  15  -3  -4   57.49    3.60
 -15  -3   4   51.89    3.90
  15  -3  -4   68.49    4.90
  15   3  -4   56.49    4.40
  14  -3  -4   41.30    3.60
  14  -3  -4   42.30    4.70
 -14  -3   4   39.70    4.00
 -14  -3   4   43.00    3.60
  14   3  -4   37.80    4.30
 -13  -3   4   15.00    2.60
 -13  -3   4   15.90    2.60
  13  -3  -4   20.30    2.60
  13  -3  -4   18.00    3.10
  13   3  -4   23.00    3.10
 -12  -3   4    7.60    2.50
 -12  -3   4   10.20    2.20
  12  -3  -4   13.30    2.40
  12  -3  -4    7.80    2.80
  12   3  -4    4.10    2.90
  12   3  -4   12.90    4.30
  11  -3  -4    1.20    1.90
 -11  -3   4    2.10    2.20
  11  -3  -4    1.00    2.20
 -11  -3   4    2.10    2.00
  11   3  -4   -4.20    3.90
  10  -3  -4  217.88    8.40
  10  -3  -4  215.28    9.00
 -10  -3   4  208.68    8.40
 -10  -3   4  192.68    8.60
  10   3  -4  218.48    9.50
 -10   3   4  199.58   22.60
  10   3  -4  204.38    9.90
  -9  -3   4   23.60    2.70
   9  -3  -4   21.20    2.50
   9  -3  -4   32.80    3.80
  -9  -3   4   17.90    2.70
  -9   3   4   42.10   12.60
   9   3  -4    5.70   13.60
   9   3  -4   44.10   13.20
   9   3  -4   31.40    4.30
  -9   3   4   24.30    8.90
   9   3  -4   30.50    4.70
   8  -3  -4  556.14   18.30
   8  -3  -4  495.15   24.10
   8  -3  -4  576.54   18.80
  -8  -3   4  542.05   18.50
  -8  -3   4  570.04   18.50
   8   3  -4  548.85   26.90
  -8   3   4  577.94   25.50
   7  -3  -4  426.66   17.70
   7  -3  -4  415.86   14.50
  -7  -3   4  434.26   14.60
  -7   3   4  437.96   20.00
   7   3  -4  423.96   20.60
   6  -3  -4  169.28    6.80
   6  -3  -4  146.09   10.30
  -6  -3   4  161.58    7.20
   6   3  -4  176.88   11.70
  -6   3   4  152.38   10.60
   5  -3  -4  834.02   27.80
   5   3  -4  859.81   30.70
   5   3  -4  847.62   27.50
  -5   3   4  834.22   32.60
  -5   3   4  854.21   30.60
   5   3  -4  822.42   28.70
   4  -3  -4  174.68    7.90
  -4  -3   4  168.68    9.20
  -4   3   4  169.48    9.50
  -4   3   4  172.48   11.80
   4   3  -4  187.18    8.30
   4   3  -4  163.78    9.70
   3  -3  -4  811.72   26.20
   3  -3  -4  841.32   27.10
  -3  -3   4  778.12   27.40
  -3   3   4  809.32   28.30
   3   3  -4  808.32   27.00
   3   3  -4  804.32   28.40
  -3   3   4  824.62   27.90
   2  -3  -4   12.90    2.40
  -2  -3   4   16.90    4.10
   2  -3  -4   21.30    2.90
  -2   3   4   17.80    3.00
   2   3  -4   15.00    3.00
   2   3  -4   22.70    4.40
  -2   3   4   20.50    3.70
  -1  -3   4   59.99    7.30
   1  -3  -4   69.09    4.60
   1  -3  -4   58.39    6.60
   1   3  -4   50.19    6.30
  -1   3   4   63.79    4.50
  -1   3   4   71.99    5.70
   1   3  -4   54.89    5.10
   0  -3   4  208.48   11.30
   0  -3  -4  220.78   10.10
   0  -3  -4  215.18    9.10
   0  -3   4  225.48    8.00
   0   3  -4  203.58   10.00
   0   3  -4  209.78    9.90
   0   3   4  215.18    9.30
  -1  -3  -4    0.20    3.80
   1  -3   4    2.90    4.00
  -1  -3  -4   -0.10    1.60
  -1   3  -4    3.80    3.70
  -1   3  -4    2.60    2.80
   1   3   4    0.90    2.60
  -2  -3  -4  242.78   10.30
   2  -3   4  234.88   10.40
   2   3   4  244.88   12.20
   2   3   4  231.68   11.20
  -2   3  -4  232.78   11.50
  -2   3  -4  235.28   11.70
   3  -3   4  744.73   25.20
  -3  -3  -4  689.13   24.90
  -3   3  -4  722.23   26.20
   3   3   4  685.83   26.60
  -3   3  -4  727.83   26.50
   3   3   4  715.33   25.70
  -4  -3  -4  442.86   17.00
   4  -3   4  432.46   15.00
   4  -3   4  428.56   17.60
  -4   3  -4  410.26   21.60
   4   3   4  453.25   18.00
   4   3   4  427.76   19.20
  -4   3  -4  428.96   18.50
   5  -3   4  448.06   16.00
  -5  -3  -4  476.55   18.50
   5  -3   4  461.15   16.40
  -5  -3  -4  482.85   15.60
   5  -3   4  452.45   20.30
  -5  -3  -4  443.46   16.30
  -5  -3  -4  475.65   15.90
  -5   3  -4  452.35   20.60
   5   3   4  496.55   22.10
  -6  -3  -4  565.64   18.40
  -6  -3  -4  550.34   21.90
   6  -3   4  552.64   18.80
  -6  -3  -4  569.34   18.70
   6  -3   4  572.04   19.10
   6  -3   4  571.64   18.40
   6  -3   4  541.25   26.00
  -6  -3  -4  546.95   18.90
  -6   3  -4  535.85   25.50
   6   3   4  557.84   27.30
  -7  -3  -4  350.76   12.70
   7  -3   4  355.16   13.30
   7  -3   4  355.56   12.50
  -7  -3  -4  360.56   12.90
  -7  -3  -4  359.06   12.60
  -7  -3  -4  369.16   17.00
   7  -3   4  352.96   13.00
  -7  -3  -4  361.96   13.20
   7   3   4  338.37   13.20
   7   3   4  395.46   28.60
  -7   3  -4  335.17   25.50
  -8  -3  -4    2.80    1.70
   8  -3   4    7.20    2.00
  -8  -3  -4    3.30    2.00
  -8  -3  -4    6.20    6.50
  -8  -3  -4    1.60    1.90
   8  -3   4    4.00    2.90
  -8  -3  -4    3.30    2.90
  -8   3  -4    1.30    6.20
  -9  -3  -4   30.80    9.40
  -9  -3  -4   40.90    3.60
   9  -3   4   36.70    3.70
  -9  -3  -4   35.80    3.90
  -9  -3  -4   39.20    4.40
   9  -3   4   39.10    4.80
   9   3   4   40.30    5.00
  -9   3  -4   42.60    9.50
  10  -3   4  106.49    5.50
  10  -3   4   98.99    9.10
 -10  -3  -4  107.29    5.60
 -10  -3  -4  141.69   16.80
 -10  -3  -4  106.29    6.00
 -10  -3  -4  109.19    5.40
  10   3   4  102.09    5.90
 -10   3  -4   79.69   12.30
 -11  -3  -4    8.40    2.10
  11  -3   4    3.30    2.60
 -11  -3  -4    7.90    2.00
 -11  -3  -4    5.20    2.20
  11  -3   4    5.00    1.90
  11   3   4    4.30    2.30
  11   3   4    8.20    2.80
 -12  -3  -4   15.80    2.20
  12  -3   4   15.20    3.20
  12  -3   4   14.80    2.20
 -12  -3  -4   15.40    2.10
  12   3   4   16.90    3.20
  12   3   4   19.60    2.60
 -13  -3  -4   48.00    3.30
  13  -3   4   53.79    3.40
 -13  -3  -4   45.10    3.60
  13  -3   4   43.90    4.80
  13   3   4   50.19    4.70
  13   3   4   49.50    4.00
  14  -3   4   19.90    3.40
 -14  -3  -4   18.50    2.70
  14  -3   4   15.20    3.20
  14   3   4   14.90    2.50
  14   3   4   28.00    3.80
  16  -4  -4    2.40    3.00
 -15  -4   4   14.70    2.10
 -15  -4   4   14.20    2.20
  15  -4  -4   16.80    2.20
  15  -4  -4   14.30    3.00
 -14  -4   4   44.30    3.70
 -14  -4   4   44.00    3.30
  14  -4  -4   40.20    4.50
  14  -4  -4   45.60    3.70
  14   4  -4   55.29    5.50
 -13  -4   4   70.09    4.50
  13  -4  -4   77.49    6.60
  13  -4  -4   70.49    5.70
 -13  -4   4   85.59    5.30
  13   4  -4   75.49    6.40
  12  -4  -4   82.49    5.10
  12  -4  -4   89.29    6.00
 -12  -4   4   89.49    5.30
 -12  -4   4   84.29    5.00
  12   4  -4   90.39    6.80
 -11  -4   4   79.49    5.20
  11  -4  -4   78.09    5.00
 -11  -4   4   77.99    4.80
  11  -4  -4   70.99    5.50
 -10  -4   4   11.90    2.50
 -10  -4   4    9.70    2.30
  10  -4  -4   10.10    2.90
 -10   4   4   13.70   14.40
  -9  -4   4   45.60    3.90
  -9  -4   4   39.90    4.30
   9  -4  -4   43.10    4.40
  -9   4   4   -2.90   18.90
  -9   4   4   27.00   10.60
   8  -4  -4   25.80    3.90
   8  -4  -4   24.00    2.90
  -8  -4   4   16.90    2.60
   8  -4  -4   28.30    5.30
  -8  -4   4   27.40    3.00
  -8   4   4   35.20    9.90
  -8   4   4   15.10   13.10
   8   4  -4   39.60   13.60
  -7  -4   4  222.88    8.70
  -7  -4   4  218.78    8.80
   7  -4  -4  216.68    8.90
   7  -4  -4  210.18    9.10
   7  -4  -4  268.37   12.40
  -7   4   4  213.28   17.50
   7   4  -4  234.28   18.40
  -7   4   4  212.28   15.30
  -6  -4   4  952.20   30.10
   6  -4  -4  947.81   30.50
  -6  -4   4  897.31   30.10
  -6   4   4  964.60   35.80
   6   4  -4  967.60   36.60
  -5  -4   4  396.46   13.70
   5  -4  -4  360.36   13.30
   5   4  -4  396.76   20.10
   5   4  -4  397.26   15.30
  -5   4   4  359.16   17.60
   4  -4  -4  409.76   14.40
   4   4  -4  433.56   18.70
  -4   4   4  400.26   18.20
   4   4  -4  440.66   16.50
  -4   4   4  431.46   22.80
   3  -4  -4   59.39    4.10
  -3   4   4   70.39   10.90
  -3   4   4   54.69    6.90
   3   4  -4   55.99    6.70
   3   4  -4   51.39    7.40
   2   4  -4   30.90    4.60
  -2   4   4   36.90    5.70
   2   4  -4   28.40    7.30
  -2   4   4   44.40    5.50
   1   4  -4  227.28   11.30
  -1   4   4  218.48   11.30
   1   4  -4  229.58   12.70
  -1   4   4  223.88    9.40
   0  -4  -4  894.61   32.70
   0   4   4  943.01   31.30
   0   4  -4  984.60   32.80
   0   4  -4  939.01   32.10
   0   4   4  921.21   33.00
  -1  -4  -4 2266.57   70.49
  -1   4  -4 2217.68   70.29
   1   4   4 2195.08   70.49
  -1   4  -4 2180.78   71.29
  -2  -4  -4  128.09    7.80
   2   4   4  108.49   14.50
  -2   4  -4  108.99    9.80
   2   4   4  117.09    9.80
  -2   4  -4  127.39   10.90
  -3  -4  -4   45.60    4.60
   3  -4   4   55.79    6.10
  -3  -4  -4   46.60    3.80
  -3  -4  -4   39.20    5.60
   3   4   4   52.89   10.00
   3   4   4   51.99    7.20
  -3   4  -4   51.89    7.20
   4  -4   4  249.28    9.60
  -4  -4  -4  230.88    9.00
  -4  -4  -4  243.88   10.70
  -4  -4  -4  240.48    9.40
   4  -4   4  239.68   10.00
  -4  -4  -4  242.28    9.70
  -4  -4  -4  244.88   12.20
  -4   4  -4  267.17   10.00
  -4   4  -4  249.48   16.00
   4   4   4  253.07   16.40
  -5  -4  -4   30.90    3.20
  -5  -4  -4   33.90    4.10
  -5  -4  -4   25.80    3.50
  -5  -4  -4   36.50    4.20
   5  -4   4   31.80    3.90
   5  -4   4   32.10    4.60
  -5  -4  -4   35.40    5.70
   5  -4   4   26.30    4.00
   5   4   4   36.90    9.90
  -5   4  -4   32.00    9.30
  -6  -4  -4  413.66   14.90
  -6  -4  -4  433.96   14.60
  -6  -4  -4  423.26   14.60
  -6  -4  -4  436.96   19.00
  -6  -4  -4  412.66   14.30
   6  -4   4  406.46   14.20
   6   4   4  405.36   28.90
  -6   4  -4  364.06   25.80
   7  -4   4   83.79    6.20
  -7  -4  -4   76.39   13.50
  -7  -4  -4   97.59    4.90
   7  -4   4   89.29    5.30
  -7  -4  -4   89.89    5.10
  -7  -4  -4   88.99    5.30
  -8  -4  -4   15.90    2.50
   8  -4   4   14.90    3.30
   8  -4   4   11.50    2.40
  -8  -4  -4   17.80    2.50
  -8  -4  -4   15.50    2.30
   9  -4   4  262.47   10.20
  -9  -4  -4  281.87   10.50
  -9  -4  -4  267.47   10.50
   9  -4   4  272.47   11.30
  -9  -4  -4  265.97   10.10
  -9  -4  -4  299.67   24.00
  -9   4  -4  246.98   20.20
 -10  -4  -4    8.50    2.30
  10  -4   4    3.40    2.10
 -10  -4  -4   30.30   19.80
 -10  -4  -4    4.00    2.00
  10  -4   4    3.70    3.00
 -10   4  -4   -3.00   13.30
  10   4   4    9.70    3.10
 -11  -4  -4    0.90    1.60
  11  -4   4   -0.10    3.00
  11  -4   4    1.00    1.90
 -11  -4  -4   -0.50    1.90
  11   4   4   -0.80    2.90
  11   4   4    0.00    2.60
  12  -4   4   37.10    3.40
 -12  -4  -4   37.50    3.20
 -12  -4  -4   33.90    3.00
  12  -4   4   40.20    4.90
  12   4   4   41.70    4.90
  12   4   4   40.90    5.30
  13  -4   4   32.50    3.50
 -13  -4  -4   30.20    2.80
 -13  -4  -4   31.60    2.80
  13  -4   4   25.30    3.80
  13   4   4   42.10    4.90
 -15  -5   4    7.60    2.00
  15  -5  -4    8.30    2.90
 -15  -5   4   10.50    1.70
  14  -5  -4    7.60    2.80
 -14  -5   4    7.50    1.90
 -14  -5   4    8.90    1.80
  13  -5  -4   33.00    4.30
  13  -5  -4   20.80    3.40
 -13  -5   4   18.00    2.40
 -13  -5   4   20.20    2.50
 -12  -5   4    3.20    1.90
  12  -5  -4    1.40    3.80
 -12  -5   4    2.00    1.80
  12  -5  -4    1.00    2.60
 -11  -5   4   11.70    2.20
 -11  -5   4    6.60    2.30
  11  -5  -4    8.90    3.10
  11  -5  -4   13.20    2.70
 -10  -5   4   35.80    3.70
  10  -5  -4   47.20    4.90
  10  -5  -4   31.30    4.80
  10  -5  -4   41.30    5.40
 -10  -5   4   40.40    4.20
  -9  -5   4    1.10    2.00
   9  -5  -4   -0.40    2.40
   9  -5  -4    1.90    4.10
  -9  -5   4    0.40    2.10
   9  -5  -4    4.50    2.80
  -9   5   4   -6.80   14.00
  -8  -5   4  175.98    7.40
   8  -5  -4  169.68    8.70
   8  -5  -4  174.78    8.10
  -8  -5   4  174.48    7.60
   8  -5  -4  182.48    8.10
  -8   5   4  149.69   20.60
  -7  -5   4  402.26   13.90
  -7  -5   4  382.36   14.10
   7  -5  -4  406.96   14.40
   7  -5  -4  415.06   14.70
  -7   5   4  404.26   23.70
   7   5  -4  378.86   29.40
  -7   5   4  389.76   28.70
   6  -5  -4   11.90    3.40
   6  -5  -4   14.20    3.80
  -6  -5   4   11.30    2.60
  -6  -5   4    4.50    4.00
  -6  -5   4   13.40    2.40
   6   5  -4   14.00   12.10
  -6   5   4    2.00    9.40
  -6   5   4   16.60    7.70
  -5  -5   4  435.46   14.60
   5  -5  -4  426.26   14.80
  -5  -5   4  418.46   14.80
  -5  -5   4  429.56   19.10
   5  -5  -4  404.66   15.00
   5   5  -4  394.76   22.60
  -5   5   4  416.86   20.90
   5   5  -4  448.46   19.70
   4  -5  -4    3.40    2.80
  -4  -5   4    0.00    2.70
  -4  -5   4    2.50    3.60
  -4  -5   4    2.10    2.60
   4   5  -4   -1.60    6.40
   4   5  -4    1.10    6.30
  -4   5   4    3.00    5.40
   3  -5  -4   57.49    5.60
  -3  -5   4   47.60    5.70
   3   5  -4   48.30    7.00
   3   5  -4   66.89    9.60
  -3   5   4   53.79    8.20
   2  -5  -4  207.88    8.70
   2  -5  -4  221.98   11.20
   2   5  -4  221.28   13.30
   2   5  -4  235.58   20.60
  -2   5   4  224.88   12.90
   1  -5  -4 1213.78   39.60
   1  -5  -4 1335.17   42.50
   1  -5  -4 1204.98   39.40
   1   5  -4 1243.78   43.90
  -1   5   4 1304.47   44.20
   1   5  -4 1247.98   46.20
   0  -5  -4  303.47   13.50
   0  -5  -4  282.37   11.10
   0  -5  -4  294.37   11.20
   0  -5  -4  288.87   10.90
   0   5  -4  291.67   16.00
   0   5   4  281.87   15.10
   0   5   4  314.77   13.40
  -1  -5  -4   65.39    6.90
  -1  -5  -4   66.59    5.60
   1   5   4   59.39    9.30
   1   5   4   70.39    9.40
  -1   5  -4   60.99    8.30
  -2  -5  -4  468.85   15.90
  -2  -5  -4  459.65   16.20
  -2  -5  -4  501.95   19.30
   2   5   4  481.85   21.50
  -2   5  -4  460.45   22.00
   2   5   4  423.16   21.50
  -3  -5  -4   25.80    3.40
  -3  -5  -4   15.50    2.50
  -3  -5  -4   24.00    4.70
  -3  -5  -4   24.30    3.30
  -3  -5  -4   16.70    3.20
   3   5   4    3.40    8.50
  -3   5  -4    8.70    8.40
  -3   5  -4   17.70    3.40
  -4  -5  -4    0.40    2.50
  -4  -5  -4   -0.20    2.70
  -4  -5  -4    4.30    4.70
  -4  -5  -4    5.50    2.10
  -4  -5  -4    0.20    1.70
  -4   5  -4    6.80   10.70
   4   5   4   -9.90   11.00
  -5  -5  -4   86.59    5.40
  -5  -5  -4   93.49    5.40
  -5  -5  -4   82.49    5.90
   5  -5   4   81.79    6.90
   5  -5   4   80.19    6.90
  -5  -5  -4   80.59   10.70
  -5  -5  -4   91.29    4.80
  -5   5  -4   69.29   16.70
  -6  -5  -4   62.49    4.70
   6  -5   4   61.49    6.30
   6  -5   4   61.09    5.90
  -6  -5  -4   59.29    4.10
  -6  -5  -4   51.89    5.60
  -6  -5  -4   60.79    4.60
  -6  -5  -4   79.39   12.00
  -7  -5  -4   26.50    3.20
  -7  -5  -4   36.70    5.20
   7  -5   4   35.80    4.60
  -7  -5  -4   33.20    4.20
  -7  -5  -4   29.20    4.00
  -8  -5  -4   19.20   12.50
   8  -5   4   31.10    4.40
  -8  -5  -4   39.40    6.00
   8  -5   4   30.50    3.30
  -8  -5  -4   26.70    3.10
  -8  -5  -4   31.10    3.30
  -8  -5  -4   37.60    3.90
   9  -5   4   10.60    2.60
   9  -5   4    4.80    3.30
  -9  -5  -4    6.90    2.30
  -9  -5  -4    9.40    2.10
  -9  -5  -4    7.60    2.30
  -9  -5  -4    9.20    3.70
  -9   5  -4    0.40   12.10
  10  -5   4  120.59    7.40
 -10  -5  -4  124.39    6.30
 -10  -5  -4  126.79    5.70
 -10  -5  -4  136.19    6.20
  10  -5   4  132.99    6.20
  11  -5   4  211.48    8.20
 -11  -5  -4  206.38    8.10
 -11  -5  -4  210.38    8.10
 -11  -5  -4  207.08    7.90
  11  -5   4  196.48    9.50
  11   5   4  219.48    9.20
 -12  -5  -4   14.40    1.90
  12  -5   4    4.30    3.00
 -12  -5  -4   10.80    1.70
  12  -5   4   16.00    4.40
  12   5   4   10.20    3.70
 -13  -5  -4    7.80    1.50
 -13  -5  -4    4.50    1.50
  14  -6  -4   -0.10    2.00
 -14  -6   4    0.50    1.60
 -14  -6   4    0.30    1.30
 -13  -6   4    1.60    1.40
 -13  -6   4    4.00    1.70
  13  -6  -4    5.50    2.80
  12  -6  -4   63.19    5.40
 -12  -6   4   61.89    3.80
 -12  -6   4   59.39    4.30
  11  -6  -4   67.99   10.20
 -11  -6   4   57.19    3.90
 -11  -6   4   58.79    4.50
  11  -6  -4   54.49    5.40
  10  -6  -4   70.59    7.30
 -10  -6   4   69.79    4.60
  10  -6  -4   59.19    5.60
 -10  -6   4   67.69    4.80
   9  -6  -4    4.70    3.60
  -9  -6   4    0.90    2.00
   9  -6  -4    2.50    2.90
  -9  -6   4    4.80    2.30
  -8  -6   4    2.70    1.90
   8  -6  -4    6.30    3.40
   8  -6  -4    3.10    2.80
  -8  -6   4    2.20    2.30
  -8   6   4    2.70   18.90
   7  -6  -4   13.00    3.30
   7  -6  -4    7.80    3.00
  -7  -6   4    8.90    2.50
  -7  -6   4   11.80    2.30
  -7   6   4    8.70   13.40
   6  -6  -4  555.44   20.10
  -6  -6   4  585.14   19.10
   6  -6  -4  577.64   19.50
   6  -6  -4  547.95   20.50
  -6  -6   4  558.54   19.00
  -6  -6   4  565.24   19.50
  -6   6   4  557.84   30.00
   6   6  -4  545.45   39.70
  -5  -6   4   40.60    4.80
   5  -6  -4   38.40    4.60
  -5  -6   4   57.59    6.10
  -5  -6   4   49.50    4.50
   5  -6  -4   36.30    4.90
   5   6  -4   61.39   15.40
   5   6  -4   98.49   20.80
  -5   6   4   45.90   21.10
  -5   6   4   36.30   11.00
  -4  -6   4  201.38    8.50
  -4  -6   4  192.48    8.80
   4  -6  -4  180.28    7.80
  -4  -6   4  187.78    8.40
   4  -6  -4  183.48    9.30
   4  -6  -4  189.78    8.30
  -4   6   4  171.78   17.10
  -4   6   4  139.69   28.50
   4   6  -4  197.28   22.20
   4   6  -4  191.78   24.40
   3  -6  -4   19.80    3.00
  -3  -6   4   29.30    3.60
  -3  -6   4   25.60    4.20
   3  -6  -4   31.00    3.20
   3  -6  -4   29.20    3.70
  -3  -6   4   30.80    3.70
  -3  -6   4   30.90    5.20
   3   6  -4   43.90   10.90
   3   6  -4   34.10   11.30
  -3   6   4   24.30    8.00
  -2  -6   4  132.49    7.50
  -2  -6   4  117.49    8.00
   2  -6  -4  136.29    7.40
   2  -6  -4  148.19    6.90
   2  -6  -4  148.79    6.60
  -2   6   4  132.39   13.50
   2   6  -4  162.68   17.40
   2   6  -4  111.99   17.40
   1  -6  -4    9.30    2.60
   1  -6  -4   12.50    2.60
  -1  -6   4    9.40    3.60
  -1  -6   4    8.00    3.40
   1  -6  -4   13.40    2.90
   1  -6  -4    7.50    4.70
   1   6  -4   23.60   10.00
  -1   6   4    8.60    7.00
   0  -6  -4 1324.27   40.90
   0  -6  -4 1320.07   41.20
   0  -6  -4 1312.87   41.10
   0  -6   4 1324.67   41.70
   0  -6  -4 1337.17   45.10
   0   6   4 1199.48   46.90
   0   6  -4 1282.57   48.10
  -1  -6  -4   14.20    2.80
  -1  -6  -4   21.80    5.80
  -1  -6  -4   16.90    3.00
  -1  -6  -4   18.20    2.70
  -1  -6  -4   15.20    3.00
  -1   6  -4    9.90   10.20
   1   6   4   12.70    8.60
  -2  -6  -4  311.07   16.20
  -2  -6  -4  315.77   11.20
  -2  -6  -4  304.07   11.60
  -2  -6  -4  315.47   12.50
  -2  -6  -4  305.97   11.30
   2   6   4  291.47   21.40
  -2   6  -4  301.27   12.40
  -2   6  -4  280.77   25.10
  -3  -6  -4   31.30    3.50
  -3  -6  -4   29.10    3.60
  -3  -6  -4   23.80    2.90
  -3  -6  -4   29.40    4.60
  -3  -6  -4   36.80    7.10
   3   6   4   24.40   10.70
  -4  -6  -4   15.50    3.20
  -4  -6  -4   20.90    2.60
  -4  -6  -4   20.90    2.90
   4   6   4    2.60   16.10
  -5  -6  -4    4.30    2.50
  -5  -6  -4    4.90    3.10
  -5  -6  -4   10.90    7.80
  -5  -6  -4    1.80    2.70
  -5  -6  -4    6.30    3.60
  -6  -6  -4   46.50   10.60
  -6  -6  -4   34.20    3.80
  -6  -6  -4   32.20    3.40
  -6  -6  -4   28.70    4.30
  -6  -6  -4   35.30    4.40
  -7  -6  -4   13.00   13.00
   7  -6   4   15.90    4.80
  -7  -6  -4   13.00    2.60
  -7  -6  -4   10.90    3.20
  -7  -6  -4   10.10    2.40
  -7  -6  -4   10.90    2.20
  -8  -6  -4    8.10    2.00
  -8  -6  -4    6.40    2.20
   8  -6   4    0.40    4.60
  -8  -6  -4    7.00    2.20
  -8  -6  -4   11.50   20.60
  -8  -6  -4    9.20    3.50
  -9  -6  -4   30.00    3.90
  -9  -6  -4   25.80    3.10
   9  -6   4   36.60    5.40
  -9  -6  -4   27.80    3.80
 -10  -6  -4  176.88    7.20
 -10  -6  -4  172.48    7.10
 -10  -6  -4  161.58    6.70
  10  -6   4  170.68    9.70
  11  -6   4   29.60    4.10
 -11  -6  -4   30.30    3.40
 -11  -6  -4   30.60    3.00
 -11  -6  -4   28.50    2.60
  11   6   4   51.29    7.20
  12  -6   4   19.50    3.20
 -12  -6  -4   23.00    2.20
 -12  -6  -4   25.10    2.50
  13  -7  -4    8.90    2.00
 -13  -7   4    8.50    1.70
 -13  -7   4    6.70    1.50
  12  -7  -4   -0.80    1.70
 -12  -7   4   -0.10    1.40
 -12  -7   4   -0.90    1.60
  11  -7  -4  188.88    9.50
 -11  -7   4  186.48    7.50
 -11  -7   4  190.48    7.70
  10  -7  -4   -2.00    3.40
 -10  -7   4    4.60    1.90
 -10  -7   4    8.50    2.40
   9  -7  -4   -2.60    3.20
  -9  -7   4    1.00    2.00
  -9  -7   4   -1.20    2.10
  -8  -7   4    5.00    2.10
  -8  -7   4    3.80    2.30
   8  -7  -4    4.20    3.00
   7  -7  -4  265.87   10.70
  -7  -7   4  263.47   10.20
  -7  -7   4  273.47   10.60
   6  -7  -4   28.90    5.20
  -6  -7   4   31.40    4.30
   6  -7  -4   22.50    2.90
   6  -7  -4   25.10    3.60
  -6  -7   4   29.60    3.60
  -6  -7   4   31.30    3.40
  -6   7   4   46.30   22.40
   5  -7  -4   58.09    6.10
  -5  -7   4   43.00    6.30
  -5  -7   4   52.39    4.90
   5  -7  -4   46.60    6.70
   5  -7  -4   60.59    4.70
  -5   7   4   31.50   16.20
   4  -7  -4    3.30    2.30
   4  -7  -4    1.30    3.90
  -4  -7   4    6.10    3.30
   4  -7  -4    3.80    2.50
  -4  -7   4    2.80    2.80
  -4  -7   4    5.70    3.00
  -4   7   4  -12.40   13.90
   3  -7  -4   36.50    4.60
   3  -7  -4   24.10    2.80
  -3  -7   4   30.90    4.70
  -3  -7   4   24.80    4.60
   3  -7  -4   27.50    3.40
  -3  -7   4   28.60    3.50
  -3   7   4   38.10   13.80
   2  -7  -4   -0.90    2.40
  -2  -7   4   -0.80    2.60
   2  -7  -4    0.90    2.20
  -2  -7   4   -0.20    3.30
   2  -7  -4   -3.70    2.40
  -2  -7   4    6.00    3.40
  -2   7   4  -16.60   11.00
   2   7  -4   -9.60   31.00
   1  -7  -4  854.61   27.30
   1  -7  -4  866.21   27.10
   1  -7  -4  838.12   27.30
  -1  -7   4  819.52   27.40
  -1  -7   4  848.22   29.10
  -1   7   4  757.32   37.00
   0  -7   4   18.00    3.40
   0  -7  -4   16.10    2.90
   0  -7  -4   17.40    3.00
   0  -7  -4   16.80    2.60
   0  -7  -4   11.10    6.90
   0  -7   4   19.60    5.10
   0   7   4   12.60   11.80
   1  -7   4   80.89    7.50
  -1  -7  -4   60.19    5.80
  -1  -7  -4   71.69    5.00
  -1  -7  -4   69.99    5.20
  -1  -7  -4   68.79    9.30
   1  -7   4   84.99    5.90
   1   7   4   47.10   14.60
  -2  -7  -4    7.00    7.80
  -2  -7  -4    4.40    2.60
  -2  -7  -4   11.10    2.60
   2   7   4  -11.90   14.70
  -3  -7  -4   23.10    4.20
  -3  -7  -4   13.50    2.60
  -3  -7  -4   16.90    3.10
  -3  -7  -4   25.30    9.20
  -3  -7  -4   15.70    4.70
   3   7   4   30.60   18.80
  -4  -7  -4   46.30    5.70
  -4  -7  -4   46.80   11.20
  -4  -7  -4   49.20    4.10
  -4  -7  -4   50.79    4.70
  -4  -7  -4   50.29    5.50
   4   7   4   74.39   27.20
  -5  -7  -4  329.97   12.10
  -5  -7  -4  322.67   11.80
  -5  -7  -4  317.07   12.30
  -5  -7  -4  319.77   12.10
  -5  -7  -4  365.86   24.70
  -6  -7  -4    5.40    1.80
  -6  -7  -4    2.70    2.80
  -6  -7  -4   -9.00   15.60
  -6  -7  -4    3.10    2.50
  -6  -7  -4    3.90    2.30
  -7  -7  -4    2.00    1.80
  -7  -7  -4    1.40    2.10
  -7  -7  -4    2.60    2.30
  -7  -7  -4    4.60    3.10
  -8  -7  -4    7.80    3.50
  -8  -7  -4    6.20    2.60
  -8  -7  -4    8.60    2.30
  -8  -7  -4   13.30    3.00
  -9  -7  -4    2.30    1.50
   9  -7   4    2.90    2.20
  -9  -7  -4    0.10    1.90
  -9  -7  -4    1.60    1.70
 -10  -7  -4    4.40    1.40
 -10  -7  -4    5.90    1.80
  10  -7   4    6.80    2.40
 -10  -7  -4    2.90    2.00
 -11  -7  -4   93.89    4.20
  11  -7   4   80.69    6.00
 -11  -7  -4   88.49    3.90
 -12  -8   4   85.09    4.10
  12  -8  -4   87.79    4.30
 -12  -8   4   74.89    3.70
 -11  -8   4   19.50    2.40
 -11  -8   4   12.50    2.00
  11  -8  -4   13.10    2.00
  10  -8  -4    0.10    3.00
 -10  -8   4   -0.20    1.50
 -10  -8   4   -0.90    1.70
  10  -8  -4    2.20    1.80
   9  -8  -4   20.30    3.20
  -9  -8   4   16.50    2.60
   9  -8  -4   18.70    2.50
  -9  -8   4   15.00    2.30
   8  -8  -4   14.30    2.50
  -8  -8   4   22.60    2.90
  -8  -8   4   17.10    2.60
   7  -8  -4    4.40    2.20
  -7  -8   4    1.50    2.30
  -7  -8   4    2.60    2.30
   7  -8  -4   -0.70    5.80
   7  -8  -4    5.60    2.70
   6  -8  -4  123.29    6.60
   6  -8  -4  119.19    7.50
  -6  -8   4  108.99    6.20
   6  -8  -4  111.19    6.20
  -6  -8   4  118.69    6.30
  -5  -8   4   33.10    3.80
   5  -8  -4   41.80    4.50
  -5  -8   4   31.70    3.70
   5  -8  -4   26.30    3.70
  -5  -8   4   31.00    3.60
   5  -8  -4   38.40    4.80
  -4  -8   4   16.70    3.20
   4  -8  -4   10.90    2.90
   4  -8  -4   12.70    2.60
  -4  -8   4   16.40    3.00
  -4  -8   4    2.00    5.00
   3  -8  -4    0.50    2.40
   3  -8  -4    3.60    2.40
   3  -8  -4   -1.60    2.50
  -3  -8   4   -2.70    2.40
  -3  -8   4   -2.70    3.90
  -3  -8   4    5.40    3.20
   2  -8  -4  114.99    7.40
   2  -8  -4  119.49    6.40
   2  -8  -4  104.19    6.70
  -2  -8   4  110.79    6.80
  -2  -8   4  111.29    7.30
  -2  -8   4  103.29    7.60
  -2   8   4   96.99   28.40
  -1  -8   4   43.60    5.50
  -1  -8   4   39.40    5.80
   1  -8  -4   61.29    4.90
   1  -8  -4   56.59    5.10
   1  -8  -4   65.69    5.40
  -1  -8   4   48.70    5.70
  -1   8   4   59.09   27.50
   0  -8  -4  331.97   12.60
   0  -8   4  342.17   12.80
   0  -8   4  338.97   13.00
   0  -8  -4  333.27   12.40
   0   8   4  313.17   49.50
   1  -8   4    4.80    2.80
  -1  -8  -4    3.10    2.30
  -1  -8  -4    7.20    2.70
   1  -8   4    2.40    4.20
   2  -8   4    5.10    3.70
  -2  -8  -4    5.40    2.40
   2  -8   4    1.20    2.60
  -2  -8  -4    1.60    2.50
  -2  -8  -4    2.20    2.90
  -3  -8  -4   32.40   13.60
   3  -8   4   37.20    4.90
  -3  -8  -4   33.90    4.70
  -3  -8  -4   35.30    4.30
   3  -8   4   29.60    4.00
  -3  -8  -4   35.50    4.40
  -4  -8  -4   35.40    4.10
  -4  -8  -4   31.80    4.30
   4  -8   4   41.90    4.90
  -4  -8  -4   30.10    4.00
  -4  -8  -4   32.10   17.60
   4  -8   4   39.60    5.70
  -4  -8  -4   45.00    5.10
  -5  -8  -4    0.00    2.70
  -5  -8  -4   -4.20    2.70
  -5  -8  -4   -1.10    1.90
   5  -8   4    3.50    2.60
  -5  -8  -4    5.30    2.30
  -6  -8  -4   28.90    3.20
  -6  -8  -4   37.10    4.50
   6  -8   4   43.10    4.60
  -6  -8  -4   34.10    3.80
  -6  -8  -4   34.50    4.70
  -7  -8  -4   36.50    3.90
   7  -8   4   47.20    4.30
  -7  -8  -4   36.50    4.00
  -7  -8  -4   40.80    3.30
  -7  -8  -4   38.10    5.60
  -8  -8  -4   24.00    3.40
  -8  -8  -4   31.30    3.70
   8  -8   4   23.70    2.80
  -8  -8  -4   24.20    2.60
   9  -8   4    9.50    2.30
   9  -8   4    7.50    2.20
  -9  -8  -4    5.60    2.00
  -9  -8  -4    9.30    1.70
  -9  -8  -4    7.90    2.30
   9  -8   4   10.30    2.80
  10  -8   4   12.00    2.30
 -10  -8  -4   16.80    2.00
 -10  -8  -4   13.70    2.00
  10  -8   4   17.30    2.40
  11  -9  -4   22.90    2.90
 -11  -9   4   22.40    2.90
 -11  -9   4   19.50    2.50
 -10  -9   4   31.10    3.10
 -10  -9   4   24.90    2.80
  10  -9  -4   28.60    3.10
  10  -9  -4   30.10    3.60
  -9  -9   4    1.90    1.90
   9  -9  -4    3.90    1.90
  -9  -9   4    5.50    1.90
   9  -9  -4    4.90    2.50
   8  -9  -4   12.20    2.50
  -8  -9   4   11.20    2.50
   8  -9  -4   15.50    2.40
  -8  -9   4   15.50    2.50
  -7  -9   4   34.90    4.10
   7  -9  -4   30.40    3.80
  -7  -9   4   26.00    3.00
   7  -9  -4   27.60    3.90
  -6  -9   4   20.30    3.10
  -6  -9   4   22.60    3.40
   5  -9  -4   37.30    4.50
   5  -9  -4   42.70    4.40
  -4  -9   4   15.70    3.60
   4  -9  -4   29.10    4.40
   4  -9  -4   22.50    3.10
   4  -9  -4   22.70    3.10
  -4  -9   4   21.00    3.10
   3  -9  -4   -1.50    2.40
  -3  -9   4   -0.30    3.80
   3  -9  -4   -0.70    2.20
  -3  -9   4    4.10    2.60
   3  -9  -4    3.00    2.40
  -3  -9   4   -3.40    4.20
  -2  -9   4   56.99    6.50
  -2  -9   4   68.49    5.50
   2  -9  -4   74.99    5.20
   2  -9  -4   71.59    5.30
  -1  -9   4  191.78    8.80
  -1  -9   4  190.68    8.80
   1  -9  -4  190.78    8.50
   1  -9  -4  195.08    8.30
   0  -9   4    6.70    2.90
   0  -9  -4   11.20    2.70
   0  -9   4    6.30    2.70
   0  -9  -4    6.30    2.50
  -1  -9  -4   21.10    3.10
  -1  -9  -4   21.70    3.00
   1  -9   4   23.90    3.40
   1  -9   4   18.30    3.20
  -2  -9  -4    0.60    2.50
  -2  -9  -4    0.30    2.20
   2  -9   4   -1.20    2.50
   2  -9   4   -1.00    2.50
  -3  -9  -4    1.20    2.20
  -3  -9  -4    4.00    3.20
   3  -9   4   -1.90    2.40
  -3  -9  -4    5.10    2.80
   3  -9   4    5.40    3.70
   3  -9   4    6.70    2.60
   4  -9   4   43.70    6.00
   4  -9   4   47.40    4.90
  -4  -9  -4   45.40    4.70
  -4  -9  -4   43.60    4.30
   4  -9   4   41.10    4.90
  -4  -9  -4   45.40    4.20
   5  -9   4   43.00    4.30
   5  -9   4   50.09    5.30
  -5  -9  -4   45.20    3.80
  -5  -9  -4   38.60    3.90
   5  -9   4   47.10    4.40
  -5  -9  -4   44.30    4.80
   6  -9   4  114.59    6.10
   6  -9   4  109.99    5.80
  -6  -9  -4  110.39    6.70
  -6  -9  -4  104.99    5.10
  -6  -9  -4  102.79    5.40
   6  -9   4  120.59    5.70
   7  -9   4    5.30    2.20
  -7  -9  -4    4.00    1.80
  -7  -9  -4   11.60    3.80
   7  -9   4    0.30    2.60
   7  -9   4    5.10    2.30
  -7  -9  -4    3.40    2.20
  -8  -9  -4   -4.20    3.60
   8  -9   4   -4.80    2.80
   8  -9   4    0.80    3.80
  -8  -9  -4    0.30    2.50
   8  -9   4    1.90    1.90
  -8  -9  -4    0.40    1.50
  -9  -9  -4    7.80    1.60
   9  -9   4    0.20    1.90
  -9 -10   4   -2.20    2.60
   9 -10  -4    0.00    1.90
   9 -10  -4   -5.70    2.80
  -8 -10   4    9.10    2.80
   8 -10  -4   11.00    2.40
   8 -10  -4   10.90    1.90
  -7 -10   4    3.60    3.70
   7 -10  -4   -2.20    1.60
   7 -10  -4   -2.30    2.00
   6 -10  -4   24.20    3.50
   6 -10  -4   19.50    2.40
  -6 -10   4   23.80    3.60
   5 -10  -4   42.50    3.70
   5 -10  -4   40.30    3.90
   4 -10  -4   83.89    4.90
   4 -10  -4   86.19    5.00
   3 -10  -4    7.00    2.10
  -3 -10   4    8.60    2.40
   3 -10  -4    4.90    2.00
  -2 -10   4   31.30    3.90
   2 -10  -4   24.40    3.60
  -2 -10   4   27.80    4.00
   2 -10  -4   21.30    2.90
  -1 -10   4   22.30    3.60
  -1 -10   4   19.20    2.80
   1 -10  -4   18.70    2.70
   1 -10  -4   30.70    3.90
   0 -10   4   10.30    2.90
   0 -10  -4    9.10    2.40
   0 -10   4   11.60    2.50
   0 -10  -4   10.70    2.40
  -1 -10  -4   72.89    4.90
   1 -10   4   72.29    4.90
  -1 -10  -4   77.49    4.70
   1 -10   4   71.99    5.40
  -2 -10  -4    5.50    2.40
  -2 -10  -4    2.10    2.10
   2 -10   4   -1.60    2.10
   2 -10   4   -1.20    2.30
  -3 -10  -4   13.70    2.30
  -3 -10  -4   15.50    2.60
   3 -10   4    8.00    2.30
   3 -10   4   11.40    2.40
  -4 -10  -4   19.70    2.60
   4 -10   4   16.70    2.60
   4 -10   4   24.80    3.70
  -4 -10  -4   20.70    3.00
   5 -10   4    0.10    1.90
  -5 -10  -4    2.70    2.20
   5 -10   4    1.70    2.00
  -5 -10  -4    2.30    3.40
   6 -10   4   12.70    2.20
  -6 -10  -4   13.90    2.80
   6 -10   4   11.00    2.20
   7 -10   4    5.50    2.40
   7 -10   4    2.50    2.10
   6 -11  -4    6.10    2.10
   6 -11  -4    3.10    1.80
   5 -11  -4   20.90    3.20
   5 -11  -4   14.20    2.10
   4 -11  -4    5.10    1.90
   4 -11  -4    6.90    2.00
   3 -11  -4   81.29    4.40
   3 -11  -4   79.69    4.60
   2 -11  -4   33.90    3.80
   2 -11  -4   42.30    3.70
  -1 -11   4    9.00    4.20
   1 -11  -4    5.30    2.20
   1 -11  -4    9.00    2.20
  -1 -11   4    6.60    2.10
   0 -11  -4   31.90    3.80
   0 -11  -4   31.40    3.90
   0 -11   4   15.10    6.00
   0 -11   4   37.60    3.70
  -1 -11  -4   13.60    2.50
   1 -11   4   17.80    3.10
   1 -11   4   21.80    3.30
  -1 -11  -4   16.70    2.60
  -2 -11  -4    7.80    2.50
  -2 -11  -4   10.90    3.00
   2 -11   4    6.90    2.90
   2 -11   4    9.00    2.00
  -3 -11  -4   55.59    5.30
   3 -11   4   56.19    3.90
  -3 -11  -4   37.90    4.90
   3 -11   4   49.50    6.80
   4 -11   4   17.30    2.50
   4 -11   4   21.20    3.30
  17   0  -5    4.90    1.50
  17   0  -5    5.20    2.80
  16   0  -5   -1.50    3.80
  16   0  -5   -0.60    1.50
  15   0  -5    5.50    1.80
  15   0  -5   -0.20    3.10
  14   0  -5   -1.00    2.90
  14   0  -5    5.70    2.00
  13   0  -5   72.09    4.90
  12   0  -5   -1.80    1.90
 -12   0   5   -3.90    3.40
  12   0  -5   -3.90    2.60
  11   0  -5   25.40    3.80
 -11   0   5   35.80    3.90
  11   0  -5   31.60    4.60
  10   0  -5   13.00   13.30
 -10   0   5   -5.90    2.80
  10   0  -5    2.60    2.00
  10   0  -5   13.00   14.10
  10   0  -5   -2.20    2.40
  -9   0   5 1014.50   32.30
   9   0  -5 1007.00   31.90
  -9   0   5  980.60   33.40
   9   0  -5 1019.80   32.30
   9   0  -5 1002.60   40.70
   8   0  -5    1.50    5.90
   8   0  -5   -2.70    2.20
  -8   0   5   -0.40    3.50
  -8   0   5    1.10    5.00
   8   0  -5   -1.50    2.20
  -7   0   5    1.10    6.10
   7   0  -5    1.30    2.50
   7   0  -5    3.40    4.80
  -7   0   5    7.40    3.80
   6   0  -5   -0.40    3.60
  -6   0   5   -0.70    4.60
  -6   0   5    2.50    3.30
  -5   0   5  552.64   22.60
  -5   0   5  563.14   20.30
  -5   0   5  581.24   20.40
   5   0  -5  565.34   21.10
  -4   0   5    0.60    1.70
  -4   0   5   -4.50    3.60
   4   0  -5   -0.60    2.30
   4   0  -5   -2.10    3.30
  -4   0   5    0.60    3.20
   4   0  -5    4.00    4.20
  -4   0   5    2.30    2.20
  -3   0   5 1738.13   54.29
   3   0  -5 1708.53   52.89
  -3   0   5 1653.63   53.09
  -3   0   5 1782.02   54.99
   3   0  -5 1793.82   55.09
  -2   0   5    2.20    2.70
   2   0  -5    1.30    1.10
  -2   0   5   -0.30    1.60
   2   0  -5    4.50    2.50
   2   0  -5    0.70    1.70
  -1   0   5  341.87   12.60
   1   0  -5  331.67   11.70
   1   0  -5  310.47   11.00
   1   0  -5  325.37   12.80
   1   0  -5  321.77   12.30
  -1   0   5  330.67   12.80
   0   0  -5   -0.50    1.80
   0   0  -5   -0.70    2.60
   0   0   5    0.90    1.70
   0   0   5    1.80    2.50
   0   0  -5    0.00    1.30
  -1   0  -5  356.86   12.80
   1   0   5  368.86   14.20
  -1   0  -5  356.86   14.80
   1   0   5  372.76   14.30
  -1   0  -5  363.36   13.80
  -2   0  -5    2.90    2.90
   2   0   5    1.50    2.60
  -2   0  -5   -0.20    1.60
  -2   0  -5    0.00    2.30
  -2   0  -5    0.60    4.30
   2   0   5    1.60    3.80
  -3   0  -5  787.72   26.40
   3   0   5  785.82   27.90
  -3   0  -5  786.32   27.10
  -3   0  -5  765.02   29.90
  -3   0  -5  812.12   27.70
  -4   0  -5    4.70    6.10
   4   0   5   -3.10    5.60
   4   0   5   -6.10    3.30
  -4   0  -5    1.60    2.20
  -4   0  -5    2.60    3.50
  -5   0  -5   44.40    5.20
   5   0   5   40.90    7.00
  -5   0  -5   48.90    5.50
  -5   0  -5   38.00    5.50
   5   0   5   54.99    9.70
  -5   0  -5   44.20    6.00
   6   0   5    0.50    3.40
  -6   0  -5   -1.40    3.60
   6   0   5    6.20    7.50
  -6   0  -5   -0.40    3.00
  -6   0  -5    1.20    2.40
   7   0   5   39.40   13.20
   7   0   5   44.40    3.90
  -7   0  -5   50.79    5.20
  -7   0  -5   56.59    8.20
  -7   0  -5   40.20    4.40
   7   0   5   49.90    4.90
  -8   0  -5   -1.20    5.90
   8   0   5    1.20    1.80
  -8   0  -5   -2.30    2.80
  -8   0  -5    3.00    2.00
  -9   0  -5  734.83   24.40
  -9   0  -5  717.53   30.20
   9   0   5  719.73   23.70
  10   0   5    1.30    1.80
 -10   0  -5   -0.80    1.90
  10   0   5    0.10    2.40
 -10   0  -5    2.30    9.80
 -11   0  -5  232.58    9.20
  11   0   5  246.58    9.20
  11   0   5  231.08   10.00
  12   0   5   -0.80    1.70
 -12   0  -5    2.60    2.00
  12   0   5   -1.00    2.30
  13   0   5    9.60    1.80
 -13   0  -5   13.00    2.50
  13   0   5    9.90    2.80
  14   0   5    1.20    2.60
  14   0   5    0.60    1.40
  17  -1  -5   -0.90    1.60
  17   1  -5    2.60    1.70
  16  -1  -5   24.30    3.60
  16  -1  -5   33.50    4.60
  16  -1  -5   22.40    2.70
  16   1  -5   25.10    2.90
  15  -1  -5   47.70    4.90
  15  -1  -5   42.40    3.50
  15   1  -5   44.60    6.50
  15   1  -5   40.10    3.60
  14  -1  -5   69.69    5.40
 -14  -1   5   73.59    5.80
  14  -1  -5   72.79    4.50
  14   1  -5   62.19    6.40
  14   1  -5   71.19    4.60
 -13  -1   5   25.80    3.30
  13  -1  -5   25.70    3.00
  13  -1  -5   28.80    3.80
 -13  -1   5   21.50    3.90
  13   1  -5   28.90    3.90
  13   1  -5   26.50    3.10
  12  -1  -5    4.10    2.00
 -12  -1   5    4.60    2.40
 -12  -1   5    1.70    3.40
  12  -1  -5    3.10    2.70
  12   1  -5    4.40    2.20
  12   1  -5    6.60    3.20
  11  -1  -5   82.99    4.80
 -11  -1   5   79.29    5.40
  11  -1  -5   82.29    5.50
  11   1  -5   68.39    5.90
  11   1  -5   75.69    5.10
  10  -1  -5  144.89   18.80
  10  -1  -5  149.99    7.00
 -10  -1   5  135.89    7.50
  10  -1  -5  112.89   18.30
  10  -1  -5  145.49    6.50
 -10  -1   5  152.18    6.80
  10   1  -5  140.49    6.70
 -10   1   5  119.69   17.50
 -10   1   5  146.99   12.20
  10   1  -5  136.29   20.50
   9  -1  -5   39.50   11.50
   9  -1  -5   31.00    4.00
  -9  -1   5   22.90    3.00
   9  -1  -5   28.80    3.70
  -9   1   5   25.20    8.30
   9   1  -5   27.90    3.20
   9   1  -5   27.80   11.00
   9   1  -5   25.80    3.20
  -9   1   5   25.90    7.60
  -8  -1   5 1029.80   33.20
   8  -1  -5 1065.99   33.50
   8  -1  -5 1051.39   39.90
   8   1  -5 1039.30   39.50
   8   1  -5 1066.79   33.50
  -8   1   5 1055.69   38.30
   7  -1  -5   34.20    6.10
   7  -1  -5   47.20    4.10
   7   1  -5   31.80    4.90
  -7   1   5   43.50    7.40
   7   1  -5   34.30    6.60
  -7   1   5   55.09    9.40
  -6  -1   5  509.85   18.50
  -6  -1   5  508.55   17.90
   6  -1  -5  477.55   16.20
   6  -1  -5  463.05   19.70
  -6   1   5  463.85   20.00
   6   1  -5  487.85   19.90
  -6   1   5  476.95   19.10
   5  -1  -5    1.90    4.20
   5  -1  -5    2.80    3.00
  -5  -1   5    0.20    3.40
  -5  -1   5   -2.60    2.20
  -5   1   5    9.00    5.40
   5   1  -5    3.60    2.90
   5   1  -5    5.60    4.80
  -5   1   5   -1.70    4.60
  -5   1   5    2.10    2.40
   4  -1  -5  758.12   26.20
   4  -1  -5  768.22   26.50
  -4  -1   5  768.32   25.80
  -4  -1   5  763.22   25.00
   4   1  -5  759.12   25.50
  -4   1   5  756.32   26.80
  -4   1   5  753.42   26.10
  -4   1   5  787.02   26.70
   4   1  -5  761.82   26.60
  -3  -1   5    6.20    1.60
   3  -1  -5    8.30    2.20
   3  -1  -5    7.80    1.60
   3  -1  -5    4.60    2.60
  -3  -1   5    8.50    3.10
   3   1  -5    6.90    2.30
   3   1  -5    4.30    2.00
  -3   1   5   10.60    2.90
  -3   1   5    5.70    2.30
   3   1  -5    7.80    3.50
  -3   1   5    5.50    3.20
  -2  -1   5  567.54   19.70
   2  -1  -5  565.54   18.70
   2  -1  -5  552.44   19.70
   2  -1  -5  559.84   18.30
  -2  -1   5  573.94   18.00
   2   1  -5  515.95   17.50
  -2   1   5  544.65   19.30
  -2   1   5  553.34   20.20
   2   1  -5  559.34   19.50
   2   1  -5  606.14   19.50
   1  -1  -5  103.09    4.90
   1  -1  -5  117.09    6.60
   1  -1  -5  108.19    4.70
  -1  -1   5  106.49    6.70
  -1   1   5  110.49    6.90
   1   1  -5   99.29    6.70
  -1   1   5  113.49    5.90
   1   1  -5   95.19    5.70
   1   1  -5  103.29    4.40
   0  -1   5  336.57   13.00
   0  -1  -5  354.36   12.00
   0  -1   5  335.57   13.50
   0  -1  -5  357.66   13.80
   0   1  -5  334.97   13.60
   0   1   5  334.67   13.60
   0   1   5  349.67   13.10
   0   1  -5  316.37   12.70
   0   1  -5  320.57   11.60
  -1  -1  -5  592.94   21.50
   1  -1   5  572.74   20.60
   1  -1   5  582.54   21.20
   1  -1   5  566.64   21.30
  -1  -1  -5  590.94   19.60
  -1   1  -5  595.64   20.50
  -1   1  -5  577.74   21.30
   1   1   5  584.74   20.90
   1   1   5  599.14   20.80
  -1   1  -5  554.44   19.30
   2  -1   5 1122.59   37.90
  -2  -1  -5 1149.58   36.60
   2  -1   5 1162.78   37.80
   2   1   5 1117.69   38.00
  -2   1  -5 1119.99   36.40
   2   1   5 1138.89   37.60
  -2   1  -5 1138.79   37.40
  -2   1  -5 1122.19   38.50
  -3  -1  -5  293.17   11.80
   3  -1   5  305.37   14.70
   3  -1   5  314.37   13.50
  -3  -1  -5  279.07   11.70
  -3   1  -5  305.87   12.90
  -3   1  -5  302.27   15.30
  -3   1  -5  303.67   16.10
  -3   1  -5  289.27   11.80
   3   1   5  299.17   13.30
   4  -1   5 1058.29   36.60
  -4  -1  -5 1063.99   35.00
  -4  -1  -5 1035.40   35.20
  -4   1  -5 1056.79   34.90
  -4   1  -5 1058.79   35.80
   4   1   5 1027.40   36.10
   4   1   5 1037.40   37.20
  -5  -1  -5   65.19    4.80
  -5  -1  -5   62.89    5.40
  -5  -1  -5   63.49    6.10
  -5   1  -5   41.70    5.00
  -5   1  -5   44.20    5.70
  -5   1  -5   55.19    7.00
   5   1   5   67.59   10.50
   6  -1   5    7.70    8.10
  -6  -1  -5   12.80    2.40
  -6  -1  -5    7.70    2.10
  -6  -1  -5    8.30    2.70
   6  -1   5   22.90    4.30
  -6  -1  -5   10.90    3.50
   6  -1   5   17.50    2.40
  -6   1  -5   17.80    2.70
   6   1   5   11.40    7.90
  -6   1  -5   11.50    3.70
  -6   1  -5   25.70    8.00
  -7  -1  -5   99.19    5.70
   7  -1   5   87.59    6.50
  -7  -1  -5  117.59    9.60
   7  -1   5  120.59   15.80
   7  -1   5   92.09    5.10
  -7  -1  -5  100.49    5.40
   7   1   5   86.59   14.80
  -7   1  -5  101.49    9.60
   7   1   5   98.79    5.30
  -7   1  -5   98.29    5.80
   8  -1   5  772.42   25.60
  -8  -1  -5  772.02   25.20
   8  -1   5  766.92   24.90
  -8  -1  -5  760.72   30.00
   8  -1   5  761.52   25.30
   8   1   5  748.43   24.90
  -8   1  -5  775.42   30.00
   9  -1   5  166.28    7.90
   9  -1   5  157.38    6.90
  -9  -1  -5  155.18    7.40
  -9  -1  -5  151.78    6.90
  -9  -1  -5  171.88   15.40
   9   1   5  156.88    6.90
  -9   1  -5  144.29   15.00
 -10  -1  -5  137.59    6.60
  10  -1   5  128.89    6.10
 -10  -1  -5  133.19    6.30
  10  -1   5  132.99    7.50
 -10  -1  -5  129.09   19.00
 -10   1  -5  107.69   17.40
  10   1   5  138.69    6.20
  10   1   5  127.59    7.40
  11  -1   5   23.70    3.50
 -11  -1  -5   31.30    3.60
  11  -1   5   24.10    3.30
  11   1   5   28.80    4.30
  11   1   5   29.60    3.40
 -11   1  -5   23.70    3.00
 -12  -1  -5   28.90    3.30
  12  -1   5   31.70    3.20
  12  -1   5   26.00    3.40
 -12   1  -5   23.00    3.10
  12   1   5   32.70    4.20
  12   1   5   27.70    3.30
  13  -1   5   10.30    2.70
  13  -1   5    8.80    1.80
 -13  -1  -5   12.60    2.10
  13   1   5   15.20    2.80
  13   1   5   11.90    1.90
  14  -1   5  101.79    4.20
  14  -1   5   85.79    5.50
 -14  -1  -5   90.09    5.10
  14   1   5   96.89    4.30
  14   1   5   90.39    5.50
  17  -2  -5   -0.10    1.50
  17   2  -5    1.70    1.90
  16  -2  -5   32.00    2.90
  16  -2  -5   32.20    4.60
  16   2  -5   30.90    3.20
 -15  -2   5   61.19    4.80
  15  -2  -5   61.69    5.80
  15  -2  -5   59.49    3.80
  15  -2  -5   68.69    5.30
  15   2  -5   66.89    4.20
  14  -2  -5   27.60    3.40
  14  -2  -5   24.40    3.50
 -14  -2   5   22.30    2.90
 -14  -2   5   18.50    3.30
  14   2  -5   27.50    5.10
 -13  -2   5   20.00    2.70
 -13  -2   5   18.30    3.00
  13  -2  -5   13.20    2.90
  13  -2  -5   18.10    2.60
  13   2  -5   15.90    4.30
  13   2  -5   17.90    2.80
  12  -2  -5   72.39    4.70
  12  -2  -5   72.49    5.70
 -12  -2   5   67.99    5.40
 -12  -2   5   70.59    4.80
  12   2  -5   72.59    5.30
  12   2  -5   69.79    6.70
  11  -2  -5   27.40    3.70
 -11  -2   5   26.20    3.60
 -11  -2   5   22.20    3.20
  11   2  -5   29.10    4.10
  11   2  -5   23.80    3.20
 -10  -2   5  166.78    7.60
  10  -2  -5  185.08    8.00
 -10  -2   5  173.58    7.50
  10   2  -5  167.68    7.90
 -10   2   5  132.99   18.20
  10   2  -5  181.18    9.00
   9  -2  -5  203.08    8.10
  -9  -2   5  213.98    8.30
  -9  -2   5  205.68    8.60
   9  -2  -5  208.38   10.30
   9  -2  -5  215.28   23.60
   9  -2  -5  202.88   20.30
   9   2  -5  209.28    9.00
   9   2  -5  201.08   20.40
  -9   2   5  177.48   20.60
  -9   2   5  192.18   16.00
   9   2  -5  204.68    9.50
   8  -2  -5  143.49   15.80
   8  -2  -5  121.49    6.00
  -8  -2   5  123.79    6.10
   8  -2  -5  133.99    6.20
   8   2  -5  127.49    7.70
  -8   2   5  133.89   12.10
   8   2  -5  128.19   14.60
   7  -2  -5   11.40    6.90
   7  -2  -5   10.40    2.10
   7  -2  -5    6.40   11.20
   7   2  -5   14.90    6.60
  -7   2   5    8.90    4.40
   6  -2  -5  290.07   15.30
  -6  -2   5  275.57   12.10
   6  -2  -5  293.67   10.40
   6  -2  -5  291.47   15.00
  -6   2   5  290.07   13.80
   6   2  -5  274.17   14.20
   5  -2  -5   86.49    7.90
  -5  -2   5   88.99    7.30
   5  -2  -5   92.39    4.80
   5  -2  -5   86.79    7.70
   5   2  -5   78.89    7.50
   5   2  -5   70.39    7.50
  -5   2   5   85.39    7.10
  -5   2   5   87.39   11.50
   4  -2  -5  215.48   10.10
  -4  -2   5  220.68   10.20
   4  -2  -5  219.58   10.10
   4  -2  -5  208.68    8.10
   4   2  -5  212.38    9.30
  -4   2   5  204.38   10.10
   4   2  -5  204.88   10.60
  -4   2   5  212.28   11.40
  -3  -2   5  976.00   32.30
   3  -2  -5  961.90   32.00
   3  -2  -5  982.40   31.80
   3  -2  -5  961.30   31.20
   3   2  -5  934.41   32.70
  -3   2   5  980.90   32.60
   3   2  -5  951.40   33.60
  -3   2   5  979.80   32.00
   3   2  -5  981.50   31.80
   2  -2  -5  174.58    7.40
   2  -2  -5  187.78    7.40
  -2  -2   5  173.88    9.20
   2  -2  -5  186.28    8.80
  -2   2   5  182.88    8.60
   2   2  -5  160.58    9.60
  -2   2   5  181.58    8.10
   2   2  -5  163.98    8.10
  -2   2   5  179.78    7.60
   2   2  -5  153.98    8.40
   1  -2  -5   24.50    3.00
   1  -2  -5   22.70    3.90
  -1  -2   5   17.00    3.70
   1   2  -5   17.80    3.00
  -1   2   5   24.70    3.60
  -1   2   5   26.30    4.10
   1   2  -5   18.70    4.20
  -1   2   5   23.60    4.60
   0  -2   5  102.49    5.70
   0  -2  -5  119.39    7.90
   0  -2  -5  104.39    5.50
   0   2   5  103.69    6.40
   0   2   5   93.89    8.10
   0   2  -5  104.79    7.60
   0   2  -5   92.79    6.30
   1  -2   5   61.49    5.60
  -1  -2  -5   75.69    4.80
   1  -2   5   59.69    7.70
  -1  -2  -5   79.19    8.50
  -1   2  -5   69.39    7.80
  -1   2  -5   68.79    5.90
   1   2   5   75.49    6.00
   1   2   5   72.69    7.50
  -2  -2  -5 2110.99   68.99
   2  -2   5 2168.48   69.69
   2  -2   5 2181.38   71.09
   2   2   5 2252.17   69.99
  -2   2  -5 2210.38   70.69
  -2   2  -5 2225.38   69.99
   2   2   5 2232.78   70.49
  -3  -2  -5 1135.79   38.20
   3  -2   5 1173.48   39.20
   3   2   5 1114.59   40.10
   3   2   5 1121.39   39.00
  -3   2  -5 1232.58   44.50
  -3   2  -5 1190.18   41.10
  -4  -2  -5  876.21   28.90
   4  -2   5  794.52   29.90
  -4   2  -5  795.42   29.60
   4   2   5  829.92   29.90
   5  -2   5   10.80    3.30
  -5  -2  -5    7.30    3.40
   5  -2   5    5.50    6.40
  -5  -2  -5    5.40    2.00
   5  -2   5   11.90    2.10
  -5  -2  -5    6.70    2.20
   5   2   5   15.30    6.30
  -5   2  -5    9.00    2.20
  -6  -2  -5  144.99    7.10
  -6  -2  -5  146.29    9.80
  -6  -2  -5  138.69    6.20
   6  -2   5  137.19    6.20
  -6  -2  -5  143.19    6.60
   6  -2   5  126.39   16.30
   6  -2   5  144.29    6.90
   6  -2   5  134.69    6.80
  -6   2  -5  140.69    9.70
   6   2   5  137.89   17.00
  -6   2  -5  127.99   15.10
  -7  -2  -5    9.60    5.00
   7  -2   5   11.50    2.20
  -7  -2  -5   16.40    2.70
  -7  -2  -5   12.00    2.30
   7  -2   5   15.10    3.00
   7  -2   5   31.20   14.40
   7  -2   5   14.00    2.70
  -7  -2  -5   16.90    3.00
  -7   2  -5   15.90    5.30
  -7   2  -5    3.70   14.00
   8  -2   5    1.90    2.70
  -8  -2  -5    4.10    2.30
  -8  -2  -5    4.10    1.90
  -8  -2  -5    9.10    6.70
   8  -2   5    6.30    2.60
   8  -2   5    3.90    1.90
  -8   2  -5    4.90    6.00
   8   2   5    1.40    2.10
   9  -2   5   96.89    6.30
  -9  -2  -5  102.09    5.30
  -9  -2  -5   91.39   14.90
  -9  -2  -5   93.69    5.10
  -9  -2  -5   96.89    5.80
   9  -2   5   87.39    5.10
   9   2   5   97.59    5.40
  -9   2  -5   91.19   11.40
  10  -2   5   23.60    3.30
 -10  -2  -5   29.80    3.60
 -10  -2  -5   23.40    3.00
 -10  -2  -5   22.30    2.60
 -10  -2  -5   34.90   11.40
  10  -2   5   18.00    2.40
 -10   2  -5   25.30   10.50
  10   2   5   31.00    3.70
  11  -2   5   31.40    4.40
  11  -2   5   34.10    3.50
 -11  -2  -5   38.30    4.40
 -11  -2  -5   35.70    3.70
  11   2   5   33.60    3.60
 -11   2  -5   30.60    3.60
  11   2   5   32.40    4.50
 -12  -2  -5   -4.40    2.20
  12  -2   5    0.30    1.50
 -12  -2  -5    0.10    1.60
  12  -2   5    1.30    2.50
  12   2   5    1.90    2.50
  12   2   5   -1.50    1.80
 -13  -2  -5   10.10    1.90
  13  -2   5   12.80    3.80
  13  -2   5   10.80    1.80
  13   2   5   11.90    2.00
  13   2   5    7.90    2.70
 -14  -2  -5    1.20    1.80
  14  -2   5    0.20    2.40
  14   2   5    4.80    1.80
  14   2   5    2.80    3.00
  16  -3  -5    6.50    1.70
  16  -3  -5    2.50    2.80
  16   3  -5    5.60    2.20
  15  -3  -5   20.60    2.90
  15  -3  -5   22.50    3.20
 -15  -3   5   21.30    2.90
 -15  -3   5   19.00    2.50
  15   3  -5   21.60    2.60
  14  -3  -5   84.89    5.50
 -14  -3   5   76.59    4.90
  14  -3  -5   77.89    4.50
 -14  -3   5   78.39    4.50
  14   3  -5   89.39    5.20
 -13  -3   5   18.10    2.50
  13  -3  -5   23.60    3.40
  13  -3  -5   22.20    2.80
  13  -3  -5   27.90    4.00
 -13  -3   5   26.90    4.00
  13   3  -5   24.50    3.20
 -12  -3   5   13.10    2.70
 -12  -3   5   13.90    2.50
  12  -3  -5   19.20    3.30
  12  -3  -5   15.70    2.40
  12   3  -5   17.00    3.20
 -11  -3   5   40.50    4.50
 -11  -3   5   40.40    4.00
  11  -3  -5   43.00    3.90
  11  -3  -5   44.30    4.60
  11   3  -5   34.70    4.60
 -11   3   5   29.90   17.60
  10  -3  -5   14.80    2.40
 -10  -3   5   22.90    3.10
  10  -3  -5   15.10    2.70
 -10  -3   5   22.20    2.80
  10   3  -5   22.80    3.70
 -10   3   5   21.60   12.60
  -9  -3   5   96.39    5.40
  -9  -3   5   88.99    5.00
   9  -3  -5  105.49    5.60
   9  -3  -5   93.89    5.20
   9   3  -5   82.49   16.20
  -9   3   5  101.49   15.90
  -9   3   5  109.99   15.10
   9   3  -5   82.19    7.60
  -8  -3   5  145.69    6.80
   8  -3  -5  151.28    6.90
   8  -3  -5  146.39    6.50
  -8  -3   5  151.48    6.60
  -8   3   5  156.58   14.00
   8   3  -5  142.49   17.10
  -7  -3   5  283.37   10.70
  -7  -3   5  306.97   10.50
   7  -3  -5  255.37   12.50
   7  -3  -5  295.47   10.80
  -7   3   5  291.87   16.20
   7   3  -5  293.47   17.70
   6  -3  -5   35.90    3.60
   6  -3  -5   40.50    7.30
   6   3  -5   33.90    7.50
  -6   3   5   43.40    7.60
   5  -3  -5  249.78   12.30
   5  -3  -5  266.97    9.70
  -5  -3   5  261.17   13.30
   5   3  -5  254.07   11.50
  -5   3   5  264.07   13.30
   5   3  -5  262.47   13.90
  -5   3   5  257.47   18.60
  -4  -3   5 1861.11   59.09
  -4   3   5 1771.42   59.89
   4   3  -5 1854.11   60.49
  -4   3   5 1844.32   60.29
   4   3  -5 1877.61   58.39
   3  -3  -5   38.10    4.80
  -3  -3   5   52.39    6.50
   3  -3  -5   35.90    4.20
   3   3  -5   44.80    7.70
  -3   3   5   32.50    5.30
  -3   3   5   40.70    5.30
   3   3  -5   47.70    5.50
   3   3  -5   43.00    6.10
   2  -3  -5  571.94   20.00
   2  -3  -5  562.14   20.50
  -2  -3   5  563.34   22.00
  -2   3   5  552.74   19.30
   2   3  -5  565.44   22.50
   2   3  -5  594.64   20.70
  -2   3   5  592.64   21.50
   1  -3  -5  658.73   23.50
  -1  -3   5  649.74   25.00
   1  -3  -5  632.94   22.70
   1   3  -5  652.13   24.60
  -1   3   5  680.93   22.90
  -1   3   5  690.03   24.50
   1   3  -5  681.33   23.60
   0  -3  -5  109.49    6.20
   0  -3  -5  101.59    9.30
   0   3   5  125.69   10.90
   0   3   5  108.69    7.10
   0   3  -5   85.49    7.00
   0   3  -5   84.89    8.80
   1  -3   5 1859.51   61.79
  -1  -3  -5 1925.51   63.89
  -1  -3  -5 1994.60   62.09
  -1   3  -5 1948.51   63.29
   1   3   5 2031.00   62.99
   1   3   5 1901.21   63.89
  -1   3  -5 2034.90   64.89
   2  -3   5  850.81   28.80
  -2  -3  -5  829.82   28.20
   2   3   5  700.83   31.50
  -2   3  -5  853.81   29.50
  -2   3  -5  870.51   30.60
   2   3   5  810.12   30.20
   3  -3   5  215.38   11.70
   3  -3   5  183.68    9.10
   3   3   5  226.48   13.00
  -3   3  -5  215.18   12.50
   3   3   5  214.08   15.10
  -3   3  -5  231.98   18.10
  -4  -3  -5  212.58    8.80
   4  -3   5  231.18    9.40
  -4  -3  -5  222.58   11.10
  -4  -3  -5  217.38    8.40
   4  -3   5  222.78    8.70
  -4  -3  -5  222.78    9.70
  -4   3  -5  231.98   14.10
   4   3   5  242.18   15.20
  -5  -3  -5  282.87   11.10
   5  -3   5  273.37   18.20
  -5  -3  -5  290.07   10.40
   5  -3   5  292.57   10.90
   5  -3   5  278.87   11.00
  -5  -3  -5  297.87   13.80
   5  -3   5  281.47   10.40
  -5  -3  -5  293.87   10.70
  -5   3  -5  277.17   10.40
  -5   3  -5  283.97   17.90
   5   3   5  308.37   19.50
  -6  -3  -5  261.67    9.30
   6  -3   5  227.48   10.20
   6  -3   5  223.58   23.60
  -6  -3  -5  258.67    9.90
  -6  -3  -5  261.97   13.60
   6  -3   5  234.08    9.60
   6  -3   5  235.48    9.20
  -6  -3  -5  258.37    9.50
  -6   3  -5  193.28   20.20
   6   3   5  235.78   31.80
   7  -3   5  162.48    7.90
   7  -3   5  169.08    6.90
  -7  -3  -5  174.88    6.90
   7  -3   5  151.58    7.90
  -7  -3  -5  157.88    7.30
  -7   3  -5   96.09   19.80
  -7   3  -5  172.48   17.60
   8  -3   5   22.00    3.60
  -8  -3  -5   21.60    9.40
  -8  -3  -5   12.60    2.50
  -8  -3  -5   26.30    3.60
   8  -3   5   17.70    2.50
  -8  -3  -5   17.80    2.30
   8   3   5   19.70    3.10
  -9  -3  -5   13.90    2.20
  -9  -3  -5   18.10   10.70
   9  -3   5   14.00    2.30
  -9  -3  -5   16.40    2.70
  -9  -3  -5   14.30    2.30
   9  -3   5   14.80    3.20
   9   3   5   17.10    3.00
  -9   3  -5   18.10    9.40
 -10  -3  -5   11.00    2.20
 -10  -3  -5   12.70    2.50
  10  -3   5   13.30    3.20
 -10  -3  -5   11.00    2.10
  10  -3   5   17.90    2.50
 -10  -3  -5    8.40   15.60
 -10   3  -5    1.10   13.70
  10   3   5   15.40    2.60
 -11  -3  -5   34.10    3.30
  11  -3   5   39.30    5.30
  11   3   5   29.70    4.40
  11   3   5   39.50    4.00
 -12  -3  -5   57.69    3.70
  12  -3   5   54.29    5.20
 -12  -3  -5   54.39    3.60
  12  -3   5   54.69    3.70
  12   3   5   58.69    4.90
  12   3   5   61.89    4.20
  13  -3   5   -2.30    3.10
  13  -3   5    0.90    1.50
 -13  -3  -5   -3.10    2.80
 -13  -3  -5    1.40    1.40
  13   3   5   -2.00    2.30
  13   3   5    3.50    2.60
  16  -4  -5   44.00    4.70
 -16  -4   5   39.40    3.60
  15  -4  -5   24.50    3.40
 -15  -4   5   25.50    2.80
 -15  -4   5   19.60    2.40
  15  -4  -5   22.70    3.20
  15   4  -5   17.90    3.90
  14  -4  -5    4.20    1.90
 -14  -4   5    0.40    1.70
 -14  -4   5    2.10    1.90
  14  -4  -5    2.30    2.60
  14   4  -5   -0.20    3.00
 -13  -4   5   57.99    4.00
  13  -4  -5   50.09    4.90
  13  -4  -5   54.59    4.50
 -13  -4   5   45.70    4.40
  13   4  -5   62.49    6.10
 -12  -4   5   12.00    2.60
 -12  -4   5   13.00    2.40
  12  -4  -5   11.90    2.40
  12  -4  -5    9.70    2.80
  12   4  -5   11.60    3.70
 -11  -4   5   10.50    2.30
  11  -4  -5   12.60    2.40
  11  -4  -5   16.80    3.20
  11   4  -5   12.20    4.10
 -10  -4   5  285.27   10.60
  10  -4  -5  268.17   11.00
  10  -4  -5  294.47   11.40
 -10  -4   5  289.87   10.90
 -10   4   5  256.77   28.30
   9  -4  -5   18.70    3.10
  -9  -4   5   11.00    2.30
  -9  -4   5   14.20    2.40
   9  -4  -5   13.70    2.90
  -9   4   5    0.70   10.30
  -9   4   5   31.00   28.30
   8  -4  -5  332.57   12.20
  -8  -4   5  361.26   12.30
   8  -4  -5  359.26   12.80
  -8  -4   5  350.06   12.50
   8   4  -5  288.17   33.90
  -8   4   5  323.17   21.40
  -8   4   5  318.87   25.60
   7  -4  -5   82.99    9.20
   7  -4  -5   68.89    4.90
  -7  -4   5   59.49    4.60
  -7  -4   5   65.79    4.30
   7  -4  -5   68.09    5.50
   7   4  -5   48.70   10.20
  -7   4   5   52.99    8.80
  -6  -4   5   65.99    5.10
  -6  -4   5   77.49    4.70
   6  -4  -5   84.79    4.90
   6   4  -5   91.89   13.40
   5  -4  -5  334.47   11.60
  -5  -4   5  312.47   11.50
  -5  -4   5  314.97   11.90
   5   4  -5  315.77   14.60
   5   4  -5  302.67   17.50
  -5   4   5  329.47   16.20
   4  -4  -5    7.10    2.20
  -4   4   5    6.20    4.50
  -4   4   5    9.50   10.00
   4   4  -5   13.60    4.70
   4   4  -5    3.80    5.90
   3  -4  -5    6.70    3.80
   3  -4  -5    4.60    2.70
  -3   4   5   -1.80    3.60
  -3   4   5    5.50    6.70
   3   4  -5   -0.30    4.70
   3   4  -5    1.00    4.30
   2  -4  -5  112.89    7.30
   2  -4  -5  120.29    9.00
   2   4  -5  116.09   12.20
   2   4  -5   93.09   14.40
  -2   4   5  104.59    8.40
   1  -4  -5    8.80    3.10
   1   4  -5    2.00    4.10
   1   4  -5    3.60    7.20
  -1   4   5    7.40    3.60
  -1   4   5    3.50    4.20
   0  -4  -5   61.99    5.80
   0   4  -5   49.99    8.60
   0   4  -5   50.89    6.40
   0   4   5   66.79    7.00
   0   4   5   57.69    7.40
  -1  -4  -5  226.28   10.90
   1   4   5  230.08   12.00
  -1   4  -5  207.38   16.20
  -2  -4  -5 1119.59   35.40
   2  -4   5 1077.79   35.60
  -2  -4  -5 1160.78   38.20
  -2  -4  -5 1103.29   35.70
   2   4   5 1097.79   39.50
  -2   4  -5 1136.09   39.90
  -2   4  -5 1175.98   42.60
   3  -4   5    6.10    2.30
  -3  -4  -5    6.90    2.80
  -3  -4  -5    6.70    2.00
  -3  -4  -5    9.60    2.30
  -3  -4  -5   11.70    3.90
   3   4   5   22.90    7.20
  -3   4  -5    6.50    4.90
  -3   4  -5    9.10    7.20
   4  -4   5   99.59    7.00
  -4  -4  -5  109.89    5.70
  -4  -4  -5  116.29    9.00
   4  -4   5  110.99    5.70
  -4  -4  -5  111.29    6.50
  -4  -4  -5  112.29    5.30
   4  -4   5  104.39    6.20
  -4   4  -5  110.79    5.80
  -4   4  -5  115.19   14.30
   4   4   5  110.29   16.10
  -5  -4  -5  248.48    9.30
   5  -4   5  223.48   10.00
  -5  -4  -5  245.28    8.90
   5  -4   5  227.78    9.30
  -5  -4  -5  238.98   13.50
  -5  -4  -5  235.48    9.20
  -5  -4  -5  241.48    9.70
   5  -4   5  227.08    9.10
   5   4   5  226.38   23.60
  -5   4  -5  209.78   21.20
  -6  -4  -5   94.49    5.50
   6  -4   5   94.59    5.50
  -6  -4  -5   79.29   10.50
  -6  -4  -5   94.29    5.40
   6  -4   5   88.69    6.40
  -6  -4  -5   93.59    4.90
   6  -4   5   83.09    5.60
  -7  -4  -5   77.39    4.60
  -7  -4  -5   70.49    5.30
   7  -4   5   79.29    4.80
   7  -4   5   67.69    6.20
  -7  -4  -5   85.79   10.40
  -7  -4  -5   82.09    6.30
  -7  -4  -5   76.29    5.80
  -8  -4  -5   -0.20    1.90
  -8  -4  -5   -2.10    2.70
  -8  -4  -5   10.60    9.60
   8  -4   5    3.00    3.20
  -8  -4  -5    1.40    2.00
  -8  -4  -5   -0.10    1.50
   8  -4   5   -2.80    2.00
  -8   4  -5    2.40    8.80
  -9  -4  -5   -1.50    1.70
  -9  -4  -5   -2.00    1.60
   9  -4   5    4.20    3.40
  -9  -4  -5   19.70   14.10
  -9  -4  -5   -0.20    2.00
   9  -4   5    0.40    2.00
   9   4   5    2.80    3.00
  -9   4  -5   -9.30   11.00
  10  -4   5  213.88    8.40
 -10  -4  -5  214.18    8.60
  10  -4   5  202.28    9.60
 -10  -4  -5  226.98    8.90
 -10  -4  -5  219.38    8.40
  10   4   5  205.18    9.10
 -11  -4  -5   22.30    3.30
  11  -4   5   17.90    2.40
 -11  -4  -5   23.70    3.10
 -11  -4  -5   22.40    2.70
  11  -4   5   17.20    3.60
  11   4   5   26.50    3.30
  11   4   5   26.20    3.40
 -12  -4  -5    3.00    1.50
  12  -4   5    2.00    3.50
 -12  -4  -5    1.90    1.50
  12  -4   5    1.10    1.90
  12   4   5    5.20    2.70
  12   4   5   -1.00    3.20
 -13  -4  -5    5.80    1.50
 -13  -4  -5    4.90    1.90
  13  -4   5    1.10    2.40
  13   4   5    2.90    3.40
  15  -5  -5   32.80    4.20
  15  -5  -5   30.20    4.30
 -15  -5   5   22.30    2.40
 -15  -5   5   26.20    3.20
 -14  -5   5    0.10    1.80
 -14  -5   5    0.20    1.40
  14  -5  -5    1.60    2.50
  13  -5  -5   14.60    3.10
 -13  -5   5   15.30    2.20
  13  -5  -5   16.30    2.80
 -13  -5   5   13.80    2.30
  12  -5  -5   26.20    3.50
 -12  -5   5   35.70    3.90
 -12  -5   5   31.40    3.30
  11  -5  -5   59.29    5.10
 -11  -5   5   59.59    4.80
  11  -5  -5   59.39    5.30
 -11  -5   5   62.69    4.30
  10  -5  -5  125.79    7.00
 -10  -5   5  126.39    6.40
 -10  -5   5  129.89    6.10
  10  -5  -5  116.79    6.60
   9  -5  -5   20.60    4.70
   9  -5  -5   13.80    3.10
  -9  -5   5   14.60    2.80
  -9  -5   5   14.90    2.40
   9  -5  -5   10.20    2.80
  -9   5   5    4.10   15.20
   8  -5  -5   -1.90    3.40
  -8  -5   5    7.40    2.30
   8  -5  -5    8.90    4.00
   8  -5  -5    6.10    2.50
  -8  -5   5    8.30    2.40
  -8   5   5   -1.70   11.10
  -7  -5   5  222.58    8.60
  -7  -5   5  214.18    8.90
   7  -5  -5  211.08    9.10
   7  -5  -5  205.68    9.40
   7   5  -5  208.98   26.90
  -7   5   5  221.18   25.90
  -7   5   5  183.38   19.30
  -6  -5   5  902.21   28.90
  -6  -5   5  922.81   28.80
   6  -5  -5  927.81   29.20
  -6  -5   5  876.51   29.70
   6  -5  -5  909.61   29.30
   6   5  -5  906.71   39.50
  -6   5   5  827.52   38.60
  -5  -5   5   87.09    5.50
   5  -5  -5   92.09    5.40
  -5  -5   5   92.59    5.60
   5  -5  -5   80.49    6.30
   5   5  -5  102.49   16.60
  -5   5   5   92.99   11.70
   5   5  -5   86.99   17.80
  -4  -5   5   -3.30    3.80
   4  -5  -5    1.10    2.30
   4  -5  -5   -1.40    2.80
  -4  -5   5    4.30    3.40
  -4  -5   5    2.00    2.80
   4   5  -5   -9.30    8.30
  -4   5   5   -4.70    5.50
   4   5  -5    5.80    7.70
   3  -5  -5   -1.40    2.80
   3  -5  -5    1.90    2.10
  -3  -5   5    4.50    3.10
  -3   5   5    3.30    5.40
   3   5  -5    2.20    7.80
   3   5  -5  -10.30    6.50
  -2  -5   5   54.49    5.80
   2  -5  -5   45.80    6.60
   2  -5  -5   49.60    5.20
   2  -5  -5   47.00    4.60
   2   5  -5   44.90    8.00
  -2   5   5   50.49    8.70
   1  -5  -5  122.39    8.70
   1  -5  -5  125.89    6.60
  -1  -5   5  108.29    7.00
   1  -5  -5  109.99    7.30
   1   5  -5  131.59   12.10
  -1   5   5  116.09   10.60
   0  -5  -5  830.22   28.30
   0  -5   5  743.33   25.30
   0  -5  -5  745.13   24.90
   0  -5  -5  764.02   25.10
   0   5   5  772.92   30.20
   0   5  -5  777.32   30.50
   0   5   5  776.62   28.30
  -1  -5  -5  128.99    6.80
   1  -5   5  146.59    6.90
  -1  -5  -5  139.99    9.40
  -1  -5  -5  120.29    6.40
   1  -5   5  156.68    9.30
   1   5   5  138.19   12.90
   1   5   5  115.29   12.50
  -1   5  -5  137.99   14.40
  -2  -5  -5  160.88   10.30
  -2  -5  -5  145.89    7.70
  -2  -5  -5  147.29    7.20
   2  -5   5  130.19    6.70
  -2  -5  -5  139.69    6.60
  -2  -5  -5  153.78    6.40
   2  -5   5  122.39    8.40
  -2   5  -5  140.49    9.20
  -2   5  -5  111.29   15.20
   2   5   5  120.89   14.30
   2   5   5  133.29   16.70
   3  -5   5   70.29    5.20
  -3  -5  -5   85.69    5.90
  -3  -5  -5   88.29    5.80
  -3  -5  -5   91.29    4.80
  -3  -5  -5   98.69    9.80
  -3  -5  -5   86.49    5.20
  -3   5  -5   75.89   12.70
  -3   5  -5   77.59    5.80
   3   5   5  139.09   19.40
  -4  -5  -5   62.89    8.60
  -4  -5  -5   59.79    4.10
  -4  -5  -5   46.90    5.30
  -4  -5  -5   65.09    4.90
  -4  -5  -5   58.29    4.60
  -4   5  -5   60.39   15.50
   4   5   5   65.59   15.80
  -5  -5  -5    4.80    2.70
  -5  -5  -5    1.30    2.30
  -5  -5  -5    4.00    1.70
  -5  -5  -5    1.60    1.90
   5  -5   5    1.60    3.30
   6  -5   5  266.47   12.20
  -6  -5  -5  315.67   12.40
  -6  -5  -5  297.57   12.50
  -6  -5  -5  283.37   10.70
  -6  -5  -5  290.57   11.10
  -6  -5  -5  326.47   19.40
   6  -5   5  266.17   11.00
  -7  -5  -5   31.50    3.40
  -7  -5  -5   52.79   11.40
  -7  -5  -5   37.90    5.00
  -7  -5  -5   29.40    3.40
  -7  -5  -5   35.00    4.00
   7  -5   5   28.90    3.40
   7  -5   5   32.60    4.60
   8  -5   5   14.00    2.80
   8  -5   5    7.10    4.10
  -8  -5  -5   10.40    3.10
  -8  -5  -5    4.00   14.20
  -8  -5  -5    9.30    2.10
  -8  -5  -5    6.40    2.30
  -8  -5  -5    3.80    2.00
  -9  -5  -5  109.89    5.30
  -9  -5  -5  107.49    5.60
   9  -5   5  103.89    7.50
  -9  -5  -5  103.99    5.70
   9  -5   5   97.49    5.80
  10  -5   5   46.00    6.30
  10  -5   5   47.60    4.50
 -10  -5  -5   47.90    3.90
 -10  -5  -5   46.00    3.80
 -10  -5  -5   43.80    3.40
  11  -5   5   68.99    7.20
 -11  -5  -5   74.49    4.30
 -11  -5  -5   76.39    4.20
  11  -5   5   67.79    5.50
 -11  -5  -5   70.89    3.80
  11   5   5   76.09    5.60
 -12  -5  -5   69.39    3.40
 -12  -5  -5   69.69    3.70
  12   5   5   59.79    6.10
 -14  -6   5    1.20    1.40
  14  -6  -5    2.40    2.20
 -14  -6   5    0.90    1.60
 -13  -6   5    5.90    1.60
 -13  -6   5    5.30    1.80
  13  -6  -5   11.40    2.90
 -12  -6   5    2.60    1.70
  12  -6  -5    9.50    3.00
 -12  -6   5    4.70    2.00
 -11  -6   5  268.17   10.00
  11  -6  -5  252.37   10.70
 -11  -6   5  248.08    9.80
 -10  -6   5   54.69    4.40
 -10  -6   5   41.30    4.00
  10  -6  -5   49.60    7.60
  10  -6  -5   47.60    5.20
   9  -6  -5   36.20    4.50
  -9  -6   5   32.30    4.20
   9  -6  -5   28.60    3.90
  -9  -6   5   30.60    3.70
   8  -6  -5   19.30    3.50
   8  -6  -5   18.90    3.50
  -8  -6   5   11.20    2.70
  -8  -6   5   15.50    2.50
  -8   6   5   17.20   18.40
   7  -6  -5   61.29    5.80
  -7  -6   5   64.79    4.70
   7  -6  -5   59.29    5.30
  -7   6   5   74.09   16.20
  -6  -6   5   97.59    7.50
  -6  -6   5   89.39    5.80
  -6  -6   5   90.09    5.50
   6  -6  -5   88.49    6.30
  -6   6   5  104.09   15.20
  -5  -6   5   54.69    5.70
   5  -6  -5   47.50    5.30
  -5  -6   5   53.89    4.90
  -5  -6   5   68.09    6.60
   5  -6  -5   52.99    5.00
  -5   6   5   47.60   11.80
   5   6  -5   67.79   29.70
  -4  -6   5   78.89    5.80
   4  -6  -5   60.39    5.30
  -4  -6   5   84.09    5.60
  -4  -6   5   69.49    6.40
   4  -6  -5   68.79    7.00
   4  -6  -5   58.89    4.70
   4   6  -5   62.39   17.30
  -4   6   5   70.39   11.70
   3  -6  -5  114.39    6.00
  -3  -6   5  117.79    7.20
  -3  -6   5  117.59    7.30
   3  -6  -5  113.69    7.30
   3  -6  -5  122.39    6.50
  -3  -6   5  124.59    6.70
   3   6  -5  110.59   15.00
  -3   6   5   99.39   15.30
   3   6  -5  148.19   22.00
   2  -6  -5    6.80    2.90
   2  -6  -5    6.10    2.10
  -2  -6   5    5.20    3.10
   2  -6  -5    7.90    2.70
  -2  -6   5    7.90    4.00
   2   6  -5   13.90   12.20
  -2   6   5    2.30    7.60
   2   6  -5   33.30   12.20
  -1  -6   5  385.06   14.40
   1  -6  -5  407.86   18.20
   1  -6  -5  394.56   13.70
   1  -6  -5  390.16   14.10
   1  -6  -5  400.86   13.90
  -1   6   5  365.86   21.00
   1   6  -5  346.07   24.10
   0  -6  -5   67.99    5.60
   0  -6  -5   70.19    4.80
   0  -6   5   62.59    6.70
   0  -6  -5   70.89    9.30
   0  -6  -5   63.49    5.10
   0   6   5   64.29   10.70
   0   6  -5   74.99   14.40
  -1  -6  -5  233.28    9.50
   1  -6   5  242.48   10.60
  -1  -6  -5  241.28    9.70
  -1  -6  -5  258.87   14.40
  -1  -6  -5  243.68    9.40
   1   6   5  200.28   24.70
  -1   6  -5  237.88   11.70
  -1   6  -5  258.97   24.20
  -2  -6  -5    8.00    2.80
  -2  -6  -5   13.90    3.90
  -2  -6  -5   12.30    6.20
  -2  -6  -5    9.40    2.30
   2   6   5   -5.40   10.00
  -2   6  -5    9.70    3.70
  -3  -6  -5   22.50    3.10
  -3  -6  -5   21.40    2.70
  -3  -6  -5   17.60    2.60
  -3  -6  -5   25.60    3.80
   3   6   5   25.60   14.90
  -4  -6  -5    5.80    7.50
  -4  -6  -5    4.40    1.90
  -4  -6  -5    6.80    2.20
  -4  -6  -5    4.90    2.70
  -4  -6  -5    6.90    2.80
   4   6   5   28.00   18.80
  -5  -6  -5   66.99   10.70
  -5  -6  -5   72.29    4.60
  -5  -6  -5   68.49    4.90
  -5  -6  -5   72.59    5.30
  -5  -6  -5   77.19    5.70
   5   6   5   58.29   31.30
  -6  -6  -5    6.70    2.80
  -6  -6  -5    5.60    2.20
  -6  -6  -5    3.10   11.00
  -6  -6  -5    8.70    2.10
  -6  -6  -5    8.00    2.40
  -7  -6  -5    8.90    2.50
  -7  -6  -5    3.60   14.50
  -7  -6  -5    8.90    2.20
  -7  -6  -5    7.00    2.00
  -7  -6  -5   11.40    3.10
  -8  -6  -5   -0.40    3.00
  -8  -6  -5    2.00    1.60
  -8  -6  -5    2.40    2.10
  -8  -6  -5    0.10    2.00
  -9  -6  -5   40.10    3.10
  -9  -6  -5   39.60    3.90
  -9  -6  -5   40.40    3.80
 -10  -6  -5   31.70    2.80
 -10  -6  -5   37.30    3.60
 -10  -6  -5   40.40    3.30
 -11  -6  -5  126.29    5.20
 -11  -6  -5  131.79    5.40
 -11  -6  -5  130.79    5.50
  11   6   5  121.99    8.40
  12  -6   5   11.50    3.50
 -12  -6  -5   10.20    1.40
 -12  -6  -5   13.10    2.00
  14  -7  -5    8.30    2.40
 -14  -7   5    5.80    1.60
 -14  -7   5    4.00    1.30
 -13  -7   5   25.40    2.70
 -13  -7   5   25.30    2.40
 -12  -7   5   97.49    4.80
  12  -7  -5  100.89    5.00
 -12  -7   5   96.89    4.50
 -11  -7   5   -0.30    1.80
 -11  -7   5   -0.60    1.50
  11  -7  -5   -0.50    1.90
 -10  -7   5   79.59    5.10
  10  -7  -5   78.49    6.90
  10  -7  -5   83.49    5.10
 -10  -7   5   69.79    4.60
  -9  -7   5    6.00    2.30
  -9  -7   5    1.80    2.00
   9  -7  -5    0.30    3.30
   9  -7  -5    1.70    2.10
  -8  -7   5    8.30    2.50
   8  -7  -5    4.60    3.20
   8  -7  -5   10.00    2.40
  -8  -7   5    9.80    2.30
  -7  -7   5   44.20    4.70
   7  -7  -5   45.80    4.50
  -7  -7   5   47.10    4.30
   7  -7  -5   37.70    5.10
  -6  -7   5  279.17   11.50
   6  -7  -5  295.77   11.10
   6  -7  -5  274.97   12.40
  -6  -7   5  286.17   11.00
   6  -7  -5  281.97   10.80
  -6  -7   5  278.17   10.80
  -6   7   5  280.47   35.40
   5  -7  -5   21.70    4.00
   5  -7  -5   21.40    3.20
  -5  -7   5   16.40    3.60
   5  -7  -5   16.80    2.60
  -5  -7   5   19.80    3.10
  -5   7   5   12.90   16.90
   4  -7  -5    0.40    3.60
  -4  -7   5    1.80    2.80
   4  -7  -5    3.40    3.20
  -4  -7   5    5.70    2.70
  -4  -7   5    2.90    3.30
  -4   7   5   27.90   16.30
   3  -7  -5    8.20    2.80
  -3  -7   5    4.00    5.90
  -3  -7   5    9.20    2.90
   3  -7  -5   12.50    3.10
   3  -7  -5   12.30    2.60
  -3  -7   5    7.20    3.10
  -3   7   5    3.20   13.80
   2  -7  -5   13.30    2.60
   2  -7  -5   10.80    3.00
   2  -7  -5   16.50    3.00
  -2  -7   5   11.50    3.00
  -2  -7   5   11.30    3.50
  -2  -7   5   12.60    5.30
  -2   7   5   -1.90   13.50
   1  -7  -5   31.00    4.00
   1  -7  -5   33.10    4.50
  -1  -7   5   24.50    3.70
  -1   7   5   45.00   13.90
   0  -7  -5  774.12   30.90
   0  -7   5  721.23   24.70
   0  -7  -5  768.42   24.80
   0  -7  -5  772.72   24.50
   0   7   5  681.53   36.50
  -1  -7  -5   37.40    3.80
  -1  -7  -5   38.30    5.60
  -1  -7  -5   33.00    5.50
  -1  -7  -5   46.50    9.40
   1   7   5   46.60   15.20
  -2  -7  -5    8.50    2.50
  -2  -7  -5   11.20    2.70
  -2  -7  -5   11.90    3.00
  -2  -7  -5   -1.40    8.70
   2   7   5   13.50   17.30
  -3  -7  -5   31.00   10.20
  -3  -7  -5   26.00    4.10
  -3  -7  -5   29.90    3.10
  -3  -7  -5   27.30    3.30
  -3  -7  -5   29.50    3.50
   3   7   5   63.89   21.80
  -4  -7  -5   -1.30   10.90
  -4  -7  -5    0.70    2.90
  -4  -7  -5    1.90    2.10
  -4  -7  -5   -0.20    2.50
  -4  -7  -5    3.00    1.90
  -5  -7  -5   -4.10   13.70
  -5  -7  -5    5.10    2.10
  -5  -7  -5    5.00    1.90
  -5  -7  -5    7.20    2.70
  -5  -7  -5    4.80    2.70
  -6  -7  -5  216.08   32.00
  -6  -7  -5  180.28    7.60
  -6  -7  -5  189.78    8.00
  -6  -7  -5  183.68    7.90
  -6  -7  -5  178.28    8.40
  -7  -7  -5    5.90    2.20
  -7  -7  -5    2.10    2.20
  -7  -7  -5    1.40    1.60
  -7  -7  -5    5.90    4.00
  -8  -7  -5    1.30    1.80
  -8  -7  -5    2.80    2.00
  -8  -7  -5    4.70    1.60
  -8  -7  -5    1.50    3.20
  -9  -7  -5    0.30    1.60
  -9  -7  -5    1.20    1.80
   9  -7   5    3.00    2.20
  -9  -7  -5    0.40    1.40
 -10  -7  -5   22.20    3.20
  10  -7   5   28.80    3.60
 -10  -7  -5   28.70    2.40
 -10  -7  -5   29.30    2.80
  11  -7   5   13.40    2.50
 -11  -7  -5   23.00    2.50
 -11  -7  -5   18.70    2.60
 -12  -8   5    0.90    1.60
  12  -8  -5    1.40    1.80
 -12  -8   5    1.70    1.40
  11  -8  -5   53.09    3.80
 -11  -8   5   54.69    3.70
 -11  -8   5   56.99    3.40
  10  -8  -5    2.30    1.80
 -10  -8   5    1.40    1.80
 -10  -8   5    3.40    1.70
  10  -8  -5    0.10    3.30
   9  -8  -5    8.40    2.90
  -9  -8   5    7.20    2.10
   9  -8  -5    2.80    2.00
  -9  -8   5    2.20    1.80
  -8  -8   5    5.70    3.10
  -8  -8   5    3.40    2.30
   8  -8  -5    1.50    4.60
   8  -8  -5    3.40    2.00
  -7  -8   5   16.40    2.90
   7  -8  -5   20.00    3.30
  -7  -8   5   13.80    2.70
   7  -8  -5   19.90    2.70
   6  -8  -5    8.50    2.50
   6  -8  -5   11.90    3.00
  -6  -8   5   10.70    2.90
   6  -8  -5   12.40    3.90
  -6  -8   5   15.80    3.00
  -5  -8   5  108.09    7.00
  -5  -8   5  126.19    6.90
   5  -8  -5  130.59    6.80
   5  -8  -5  122.09    6.50
   5  -8  -5  111.19    7.60
  -5  -8   5  113.29    6.60
   4  -8  -5   40.30    4.50
   4  -8  -5   39.50    4.80
   4  -8  -5   30.00    3.70
  -4  -8   5   35.60    5.10
  -4  -8   5   34.40    5.00
  -3  -8   5   16.50    3.60
  -3  -8   5   19.00    3.10
  -3  -8   5   16.60    4.50
   3  -8  -5    9.30    2.80
   3  -8  -5   12.70    2.90
   3  -8  -5   13.10    2.70
  -2  -8   5   -1.70    3.60
  -2  -8   5    0.40    2.60
   2  -8  -5   -0.20    2.40
   2  -8  -5    4.30    2.20
  -2  -8   5    0.10    3.50
   1  -8  -5  172.68    7.70
  -1  -8   5  162.88    8.10
   1  -8  -5  169.98    7.80
  -1  -8   5  161.28    8.30
  -1  -8   5  152.48    9.20
   0  -8   5   34.10    5.10
   0  -8   5   28.00    3.70
   0  -8  -5   41.60    4.60
   0  -8  -5   38.00    4.70
  -1  -8  -5   96.49    5.80
   1  -8   5   86.29    6.30
  -1  -8  -5   97.69    6.10
  -2  -8  -5    4.80    2.30
  -2  -8  -5    0.20    2.40
   2  -8   5   -2.20    2.70
  -2  -8  -5  -16.20   12.10
  -2  -8  -5    2.80    2.70
  -3  -8  -5  133.09    6.50
  -3  -8  -5  139.79   18.70
   3  -8   5  133.29    7.10
  -3  -8  -5  130.39    7.10
  -3  -8  -5  135.59    6.70
   3  -8   5  138.59    8.60
  -4  -8  -5   67.69    4.60
  -4  -8  -5   76.59   20.60
  -4  -8  -5   69.29    5.50
   4  -8   5   49.10    6.60
   4  -8   5   67.99    5.50
  -4  -8  -5   73.89    5.00
  -5  -8  -5  101.99    6.30
  -5  -8  -5  115.99    5.60
  -5  -8  -5  119.99    6.00
   5  -8   5  103.99    7.90
  -5  -8  -5  124.39    6.50
   5  -8   5  113.59    6.40
  -6  -8  -5   13.40    2.40
  -6  -8  -5   13.10    2.10
  -6  -8  -5    9.50    3.00
   6  -8   5   18.80    3.00
  -6  -8  -5   12.60    2.70
   7  -8   5    8.40    2.50
  -7  -8  -5    6.70    2.30
  -7  -8  -5    6.10    1.60
  -7  -8  -5    4.20    3.10
  -7  -8  -5   10.30    2.10
   8  -8   5   12.10    2.50
  -8  -8  -5   14.60    1.90
  -8  -8  -5   10.60    2.20
  -8  -8  -5   13.30    2.20
   8  -8   5    9.80    2.70
  -9  -8  -5    0.20    2.10
   9  -8   5    5.60    2.60
   9  -8   5    1.40    4.70
  -9  -8  -5   -0.50    1.30
   9  -8   5   -0.50    1.90
  -9  -8  -5   -2.80    2.00
 -10  -8  -5    0.30    2.00
  10  -8   5   -1.90    2.10
 -10  -8  -5   -1.00    1.20
 -11  -9   5    8.70    1.90
 -11  -9   5   10.00    1.90
  11  -9  -5   12.40    2.70
  10  -9  -5   -0.30    1.70
 -10  -9   5    1.50    1.80
 -10  -9   5   -0.40    1.70
  10  -9  -5    6.60    3.90
   9  -9  -5    7.10    2.70
  -9  -9   5    3.90    1.90
  -9  -9   5    4.40    2.00
   9  -9  -5    5.10    1.80
  -8  -9   5    3.20    2.10
   8  -9  -5    2.00    1.80
   8  -9  -5    1.10    2.30
  -8  -9   5   -0.20    2.20
  -7  -9   5    0.50    2.70
  -7  -9   5    2.20    2.30
   7  -9  -5    4.00    2.00
   7  -9  -5    2.70    2.30
   6  -9  -5   90.79    5.20
  -6  -9   5   67.09    5.90
  -6  -9   5   75.39    5.20
   6  -9  -5   76.39    5.10
   5  -9  -5   38.20    4.50
   5  -9  -5   37.50    4.40
  -5  -9   5   36.00    3.90
   4  -9  -5   39.80    4.30
  -4  -9   5   35.00    4.90
   4  -9  -5   35.00    4.50
   3  -9  -5   11.60    2.60
   3  -9  -5   12.60    2.70
  -3  -9   5    8.80    4.30
  -3  -9   5   14.30    2.90
   2  -9  -5   14.20    2.70
   2  -9  -5   14.80    2.70
  -2  -9   5   15.80    3.90
  -2  -9   5   13.30    2.70
  -1  -9   5   76.79    5.80
  -1  -9   5   62.89    6.40
   1  -9  -5   88.59    5.40
   1  -9  -5   84.99    5.50
   0  -9   5   94.69    6.30
   0  -9   5   94.99    6.30
   0  -9  -5   94.29    5.80
   0  -9  -5   97.89    5.70
  -1  -9  -5    2.80    2.50
   1  -9   5    5.40    2.70
   1  -9   5    0.90    2.80
  -1  -9  -5    1.40    2.30
   2  -9   5    2.70    2.50
   2  -9   5    9.70    2.90
  -2  -9  -5    6.90    2.70
  -2  -9  -5    6.70    2.40
  -3  -9  -5    2.80    2.50
  -3  -9  -5   -1.20    2.80
  -3  -9  -5   -0.70    2.00
   3  -9   5   -2.20    2.40
  -4  -9  -5   -3.00    1.90
  -4  -9  -5    1.70    2.40
   4  -9   5    3.60    2.20
   4  -9   5    1.00    2.30
  -5  -9  -5   24.40    3.40
  -5  -9  -5   19.50    2.50
   5  -9   5   13.80    2.50
   5  -9   5   21.00    3.00
  -5  -9  -5   28.60    3.90
  -6  -9  -5   61.99    5.40
   6  -9   5   62.19    4.50
  -6  -9  -5   64.69    3.80
  -6  -9  -5   61.59    4.10
   6  -9   5   59.39    4.20
  -7  -9  -5   36.90    3.00
   7  -9   5   41.20    3.70
   7  -9   5   34.90    4.00
  -7  -9  -5   46.30    3.80
   8  -9   5    2.80    1.90
  -8  -9  -5   -1.10    1.50
  -8  -9  -5    0.90    2.40
   8  -9   5    2.50    2.40
   9 -10  -5    5.30    3.30
  -9 -10   5    4.80    2.60
   9 -10  -5    1.90    2.90
   8 -10  -5   21.40    2.90
   8 -10  -5   16.70    2.10
  -8 -10   5   17.10    2.80
   7 -10  -5    9.20    1.90
   7 -10  -5   10.00    2.30
  -6 -10   5    1.90    3.20
   6 -10  -5    1.30    1.80
   6 -10  -5    2.70    2.00
  -5 -10   5   29.70    4.00
   5 -10  -5   25.10    3.40
   5 -10  -5   25.00    3.40
   4 -10  -5   50.19    4.00
   4 -10  -5   40.60    3.80
   3 -10  -5   62.99    4.40
   3 -10  -5   65.79    4.50
  -3 -10   5   68.19    4.80
   2 -10  -5    2.30    2.00
   2 -10  -5    3.70    2.00
  -2 -10   5   -2.20    4.60
  -2 -10   5    4.90    2.20
   1 -10  -5   -1.50    2.00
   1 -10  -5   -1.80    2.00
  -1 -10   5    3.40    3.30
  -1 -10   5   -2.00    2.10
   0 -10  -5    1.90    2.10
   0 -10   5    1.20    2.10
   0 -10   5    8.00    3.00
   0 -10  -5    7.20    2.30
  -1 -10  -5   12.90    2.60
   1 -10   5   10.60    2.50
   1 -10   5    8.50    2.90
  -1 -10  -5   13.20    2.20
  -2 -10  -5   45.40    4.30
   2 -10   5   48.70    5.20
  -2 -10  -5   48.00    4.00
   2 -10   5   55.29    4.50
   3 -10   5   -0.10    2.00
  -3 -10  -5    1.70    2.30
   3 -10   5   -1.50    2.20
  -3 -10  -5    2.80    1.90
  -4 -10  -5   64.19    5.00
  -4 -10  -5   68.19    4.20
   4 -10   5   67.29    4.40
   4 -10   5   63.29    4.40
   5 -10   5   12.00    2.20
  -5 -10  -5   14.50    2.60
  -5 -10  -5   12.10    3.10
   5 -10   5   11.90    2.20
   6 -10   5    0.60    2.00
   6 -10   5   -1.90    1.90
  -6 -10  -5   -2.70    2.50
   6 -11  -5   -2.20    2.00
   6 -11  -5    2.00    1.80
   5 -11  -5    7.70    2.00
   5 -11  -5    4.50    2.00
   4 -11  -5   66.39    4.10
   4 -11  -5   67.79    4.10
   3 -11  -5    3.10    1.90
   3 -11  -5    2.30    1.90
   2 -11  -5    1.90    1.90
   2 -11  -5    0.20    1.90
  -1 -11   5    6.20    2.00
   1 -11  -5    7.30    2.10
   1 -11  -5    9.20    2.20
   0 -11   5   -0.70    3.80
   0 -11  -5    5.30    2.00
   0 -11   5    5.00    1.90
   0 -11  -5    4.10    2.00
  -1 -11  -5   46.20    4.50
   1 -11   5   48.00    3.60
  -1 -11  -5   46.60    3.90
   1 -11   5   32.70    5.20
   2 -11   5    3.10    2.80
  -2 -11  -5    9.70    2.30
   2 -11   5    7.00    1.90
  -2 -11  -5   12.30    2.40
   3 -11   5    7.10    2.00
  -3 -11  -5    7.70    2.90
   3 -11   5    7.70    2.60
  -3 -11  -5   10.70    2.40
  17   0  -6    3.60    2.40
  17   0  -6   -1.10    1.40
  16   0  -6   20.60    4.70
  16   0  -6   10.80    1.90
  15   0  -6    0.80    3.30
  15   0  -6    1.60    1.80
  14   0  -6   20.70    3.80
  14   0  -6   33.00    3.50
  13   0  -6   -0.50    2.00
  13   0  -6   -3.30    3.80
 -12   0   6  130.69    7.40
  12   0  -6  141.69    6.60
  12   0  -6  135.79    7.40
  11   0  -6   -0.60    2.00
  11   0  -6    9.20    2.90
  10   0  -6    1.30    2.00
 -10   0   6   -0.60    2.80
  10   0  -6    2.10   13.60
  10   0  -6    0.70    2.60
   9   0  -6    0.10    2.00
  -9   0   6   -1.00    6.70
   9   0  -6   -1.40    2.50
   9   0  -6    3.60   10.80
  -9   0   6    2.00    2.70
  -8   0   6 1024.80   37.10
   8   0  -6  998.70   38.90
   8   0  -6 1030.30   32.50
  -7   0   6  -10.40    7.80
  -7   0   6    0.30    2.90
  -7   0   6    1.20    4.10
   7   0  -6   -0.20    2.60
   7   0  -6    4.80    5.70
  -6   0   6 1223.78   40.60
  -6   0   6 1143.89   41.00
   6   0  -6 1273.57   38.50
   6   0  -6 1194.78   41.70
   5   0  -6   -0.30    5.40
  -5   0   6    6.50    2.80
  -5   0   6    0.10    4.70
  -5   0   6    0.20    5.60
   5   0  -6    1.80    3.10
   4   0  -6    1.60    2.80
   4   0  -6    6.60    4.40
  -4   0   6    2.40    2.40
  -4   0   6    3.90    4.50
  -4   0   6    3.00    2.40
   3   0  -6    1.60    1.30
   3   0  -6    4.80    3.40
   3   0  -6   -2.10    2.20
  -3   0   6    1.40    2.00
  -3   0   6   -0.50    3.90
  -2   0   6  709.13   24.70
   2   0  -6  690.33   23.40
   2   0  -6  658.93   21.90
   2   0  -6  686.33   24.70
  -2   0   6  704.33   23.00
   1   0  -6   -3.90    2.10
  -1   0   6    3.60    2.10
  -1   0   6    8.40    3.90
   1   0  -6   -0.70    1.80
   1   0  -6    1.00    1.50
   1   0  -6   -3.00    3.30
   0   0  -6  131.59    7.30
   0   0   6  121.39    9.00
   0   0  -6  128.49    5.80
   1   0   6   -0.50    2.30
  -1   0  -6   -0.10    1.80
  -1   0  -6   -1.10    2.70
   1   0   6   -1.40    4.50
   2   0   6  188.48   11.80
  -2   0  -6  181.18   10.10
   2   0   6  180.88   10.10
  -2   0  -6  177.98    8.10
  -2   0  -6  175.78    9.50
   3   0   6  -11.80    6.90
   3   0   6    1.70    3.90
  -3   0  -6   -7.60    5.60
  -3   0  -6   -2.50    2.20
  -3   0  -6   -2.00    3.60
   4   0   6 2652.83   86.09
  -4   0  -6 2571.74   85.69
  -4   0  -6 2657.83   83.59
  -4   0  -6 2717.33   82.89
  -5   0  -6   -0.90    2.30
  -5   0  -6    7.60    6.60
  -5   0  -6   -4.00    3.40
   5   0   6   -7.10    6.30
  -5   0  -6    0.60    2.30
   5   0   6    4.80    2.70
  -6   0  -6  108.69    6.20
  -6   0  -6  100.09    8.90
   6   0   6   98.29    6.00
   6   0   6  101.79   13.30
  -6   0  -6  102.39    6.00
  -7   0  -6   -3.90    4.60
  -7   0  -6    1.00    2.90
   7   0   6   -1.30    3.20
  -7   0  -6    3.90    2.70
  -8   0  -6  317.07   13.40
   8   0   6  289.67   12.20
  -8   0  -6  287.97   11.30
  -8   0  -6  310.97   17.30
   9   0   6    2.30    1.90
  -9   0  -6   -7.90    7.80
   9   0   6    0.00    2.60
  10   0   6   10.80    3.00
 -10   0  -6   -7.60   11.20
  10   0   6    9.60    2.10
 -10   0  -6    8.00    2.20
  11   0   6   -0.10    2.40
 -11   0  -6    2.00    2.10
  11   0   6    1.20    1.70
 -12   0  -6   72.09    4.30
  12   0   6   80.19    5.30
  12   0   6   82.19    4.30
 -13   0  -6    3.20    2.30
  13   0   6   -1.70    1.40
  13   0   6    0.40    2.50
  14   0   6   18.10    2.50
  17  -1  -6    2.80    1.40
  17   1  -6    0.00    2.10
  16  -1  -6    5.00    1.60
  16  -1  -6    5.60    2.60
  16  -1  -6    2.30    3.40
  16   1  -6    3.40    1.60
  15  -1  -6   83.79    4.50
  15  -1  -6   80.89    6.00
  15   1  -6   77.39    4.50
  15   1  -6   84.19    8.20
 -14  -1   6    1.20    3.00
  14  -1  -6    5.50    2.00
  14  -1  -6    6.50    2.90
  14   1  -6    7.10    2.10
  14   1  -6    6.90    4.00
 -13  -1   6  201.78    8.50
  13  -1  -6  201.78    8.20
  13  -1  -6  183.38    8.90
  13   1  -6  210.78    8.40
  13   1  -6  187.38    9.60
 -12  -1   6   20.00    3.80
  12  -1  -6   17.00    3.30
  12  -1  -6   23.80    2.90
 -12  -1   6   33.70    4.20
  12   1  -6   31.00    4.00
  12   1  -6   22.20    2.90
  11  -1  -6   17.40    2.50
 -11  -1   6   11.80    2.70
  11  -1  -6   21.20    3.20
  11   1  -6   15.30    3.60
  11   1  -6   17.60    2.70
 -10  -1   6   32.70    4.10
  10  -1  -6   53.69    4.70
 -10  -1   6   46.20    5.80
  10  -1  -6   41.90   28.60
  10  -1  -6   48.30    4.00
  10   1  -6   38.70    4.40
 -10   1   6   42.30   11.70
  10   1  -6   31.10    4.30
  -9  -1   6  381.26   13.20
   9  -1  -6  367.66   13.00
   9  -1  -6  356.86   24.70
  -9  -1   6  369.26   13.70
   9  -1  -6  390.46   13.50
  -9   1   6  393.26   14.50
   9   1  -6  356.66   23.50
   9   1  -6  386.56   13.80
   9   1  -6  358.06   13.20
  -9   1   6  350.96   20.20
   8  -1  -6   -1.50    2.00
   8  -1  -6    2.10    2.20
  -8  -1   6    2.70    3.50
   8  -1  -6    4.10    7.80
  -8   1   6    2.60    5.40
   8   1  -6   -4.20    7.30
   8   1  -6    6.30    3.40
   8   1  -6    3.40    2.60
   7  -1  -6  707.43   22.40
  -7  -1   6  694.53   25.50
  -7  -1   6  666.03   25.80
   7  -1  -6  676.13   27.60
   7   1  -6  672.73   22.70
  -7   1   6  685.23   26.20
   7   1  -6  694.83   28.50
  -6  -1   6  306.97   15.00
  -6  -1   6  322.67   13.50
   6  -1  -6  325.57   11.40
   6  -1  -6  330.97   20.50
  -6   1   6  282.37   17.90
  -6   1   6  329.37   14.20
   6   1  -6  307.87   15.10
   5  -1  -6 1354.06   46.40
   5  -1  -6 1359.56   42.90
  -5  -1   6 1390.86   45.30
  -5  -1   6 1395.36   44.30
   5  -1  -6 1406.86   45.90
  -5   1   6 1379.26   47.20
   5   1  -6 1398.46   46.20
   5   1  -6 1313.17   45.50
  -5   1   6 1393.56   46.60
  -5   1   6 1395.66   45.60
  -4  -1   6  811.12   29.30
   4  -1  -6  869.31   30.00
  -4  -1   6  800.52   27.60
   4  -1  -6  869.61   29.00
  -4   1   6  863.41   29.00
   4   1  -6  803.82   29.40
  -4   1   6  888.81   29.90
  -4   1   6  882.11   30.30
   3  -1  -6 2674.73   82.49
   3  -1  -6 2641.44   81.29
  -3  -1   6 2641.44   80.19
   3  -1  -6 2563.54   80.09
  -3  -1   6 2624.84   81.99
   3   1  -6 2566.74   81.99
  -3   1   6 2270.17   82.19
  -3   1   6 2726.63   81.69
   3   1  -6 2754.82   81.69
   2  -1  -6  235.78    9.00
  -2  -1   6  248.38   11.60
   2  -1  -6  235.98   11.40
  -2  -1   6  242.98    8.90
   2  -1  -6  238.48    9.50
   2   1  -6  240.18   10.40
  -2   1   6  247.98   10.30
   2   1  -6  229.48    8.20
   2   1  -6  246.38   12.00
   2   1  -6  245.28   10.40
   1  -1  -6  637.44   20.00
   1  -1  -6  611.34   20.10
   1  -1  -6  616.64   22.40
  -1  -1   6  593.74   22.50
  -1   1   6  610.84   22.50
   1   1  -6  599.34   19.60
   1   1  -6  596.94   21.40
  -1   1   6  595.34   21.40
   1   1  -6  583.04   22.40
   0  -1  -6   -1.30    4.30
   0  -1   6    0.80    2.50
   0  -1  -6    2.00    1.70
   0   1  -6    1.60    2.20
   0   1   6    4.50    2.30
   0   1  -6    9.70    4.50
   0   1   6    5.90    4.80
   0   1  -6    3.00    1.70
   1  -1   6  370.16   16.80
   1  -1   6  369.56   14.90
  -1  -1  -6  371.16   13.50
  -1   1  -6  365.36   17.00
   1   1   6  386.06   15.30
  -1   1  -6  356.46   14.60
  -1   1  -6  347.87   13.20
   1   1   6  361.86   15.90
   2  -1   6 1025.40   36.90
  -2  -1  -6 1039.30   33.90
   2  -1   6 1049.40   35.40
  -2   1  -6 1014.60   33.60
  -2   1  -6 1049.70   35.00
   2   1   6 1000.80   35.70
   3  -1   6 2815.62   86.99
  -3  -1  -6 2579.04   84.79
   3   1   6 2659.13   86.99
   3   1   6 2617.14   86.49
  -3   1  -6 2797.92   88.29
  -3   1  -6 2684.73   85.99
  -3   1  -6 2821.42   84.99
  -4  -1  -6  709.33   21.50
  -4  -1  -6  574.44   20.30
   4  -1   6  519.75   31.20
  -4  -1  -6  623.74   22.20
  -4   1  -6  623.34   22.20
   4   1   6  603.64   25.10
   4   1   6  626.24   28.40
  -4   1  -6  609.24   23.60
  -4   1  -6  566.64   19.80
   5  -1   6  303.77   18.40
  -5  -1  -6  309.57   11.30
  -5  -1  -6  317.77   11.60
   5  -1   6  288.87   11.20
  -5  -1  -6  309.67   13.90
  -5   1  -6  290.37   10.80
   5   1   6  311.57   11.90
   5   1   6  322.27   18.90
  -5   1  -6  297.47   11.40
  -5   1  -6  299.57   13.80
  -6  -1  -6    3.20    3.80
  -6  -1  -6   11.50    2.50
   6  -1   6    4.60    2.60
  -6  -1  -6    9.90    2.60
   6  -1   6   11.00    2.10
   6  -1   6    6.60   11.10
  -6   1  -6  -11.60   10.50
   6   1   6   11.60    3.20
  -6   1  -6    5.30    2.20
  -6   1  -6    5.40    3.90
   6   1   6    6.00    9.40
   7  -1   6   16.60    3.20
  -7  -1  -6   15.00    2.50
  -7  -1  -6   17.70    6.00
  -7  -1  -6   12.30    2.40
   7  -1   6   15.50    2.40
  -7   1  -6   20.10    5.40
   7   1   6   14.70    5.10
   8  -1   6  101.49    5.30
  -8  -1  -6   83.79    5.20
   8  -1   6  106.49    6.50
   8  -1   6  107.79    6.20
  -8  -1  -6   94.59   12.60
  -8  -1  -6   92.29    5.80
  -8   1  -6  113.69   12.40
   9  -1   6  154.98    7.90
   9  -1   6  157.58    6.90
   9  -1   6  152.58    8.50
  -9  -1  -6  170.98    7.50
  -9  -1  -6  149.59   17.10
  -9  -1  -6  167.78    7.10
  -9   1  -6  142.39   16.30
   9   1   6  162.68    7.00
  10  -1   6   37.00    4.70
 -10  -1  -6   35.90    3.80
 -10  -1  -6   29.60    4.20
  10  -1   6   35.00    3.50
  10   1   6   28.60    4.40
  10   1   6   32.30    3.50
 -11  -1  -6   16.90    3.60
  11  -1   6   14.10    3.00
  11  -1   6   16.40    2.40
  11   1   6   24.40    3.60
 -11   1  -6   19.50    2.70
  12  -1   6    2.80    1.60
  12  -1   6    0.20    2.50
 -12  -1  -6    5.20    1.80
  12   1   6    3.10    1.70
 -12   1  -6    3.90    2.40
  12   1   6    2.90    2.30
  13  -1   6   -2.10    1.30
 -13  -1  -6    0.30    1.70
  13  -1   6    1.90    2.60
  13   1   6    0.40    1.50
  13   1   6    5.00    2.50
  17  -2  -6   -1.30    1.50
  17   2  -6    1.60    1.80
  16  -2  -6   30.20    6.70
  16  -2  -6   11.50    1.80
  16  -2  -6    9.80    3.30
  16   2  -6   10.90    2.00
  15  -2  -6   39.50    3.20
  15  -2  -6   31.60    4.70
  15  -2  -6   46.90    5.10
 -15  -2   6   31.30    4.30
  15   2  -6   32.30    3.50
 -14  -2   6  141.99    6.50
  14  -2  -6  139.09    7.30
 -14  -2   6  137.49    7.40
  14  -2  -6  141.79    6.30
  13  -2  -6   57.49    5.20
 -13  -2   6   54.99    5.20
 -13  -2   6   48.70    4.30
  13  -2  -6   56.79    4.20
  13   2  -6   49.60    4.60
 -12  -2   6   52.39    5.30
 -12  -2   6   62.69    4.50
  12  -2  -6   62.79    5.30
  12  -2  -6   69.39    4.60
  12   2  -6   69.59    7.30
  12   2  -6   59.69    5.10
  11  -2  -6   -0.80    2.50
 -11  -2   6    3.80    2.60
  11  -2  -6   -1.90    1.90
 -11  -2   6    4.00    3.00
  11   2  -6   -1.30    2.50
  11   2  -6   -3.30    6.20
 -11   2   6    9.10   15.10
  10  -2  -6   41.40    4.00
 -10  -2   6   43.40    5.00
  10  -2  -6   47.40    4.50
  10   2  -6   55.49    7.00
 -10   2   6   47.20   12.30
  10   2  -6   49.00    5.20
   9  -2  -6  425.86   28.60
  -9  -2   6  373.86   13.40
   9  -2  -6  389.06   13.70
   9  -2  -6  390.66   13.30
  -9  -2   6  377.56   13.60
   9   2  -6  375.06   26.10
  -9   2   6  377.46   21.50
   9   2  -6  358.96   13.70
   8  -2  -6  842.62   27.80
  -8  -2   6  887.11   27.90
   8  -2  -6  864.61   36.30
   8  -2  -6  864.61   28.20
  -8  -2   6  876.51   28.10
   8   2  -6  865.01   35.40
  -8   2   6  902.71   43.20
   8   2  -6  876.11   28.20
   7  -2  -6  300.47   11.00
  -7  -2   6  305.67   11.10
   7  -2  -6  258.57   25.00
   7  -2  -6  325.97   11.30
  -7   2   6  321.17   15.80
   7   2  -6  306.47   17.10
  -6  -2   6  115.49   11.00
   6  -2  -6   80.59    9.80
   6  -2  -6   89.69    5.00
   6  -2  -6   83.39   13.00
  -6   2   6   83.39    8.20
   6   2  -6  100.09   10.00
   5  -2  -6    6.10    2.10
   5  -2  -6    7.40    5.60
  -5  -2   6   11.20    6.00
   5  -2  -6    3.60    3.90
   5   2  -6    7.60    4.20
  -5   2   6    6.80    3.60
  -5   2   6   14.10    7.10
   4  -2  -6   -3.40    4.50
  -4  -2   6   -8.30    4.80
   4  -2  -6    2.20    2.20
   4  -2  -6    1.80    2.90
   4   2  -6   -3.80    3.60
   4   2  -6    1.90    3.20
  -4   2   6   -0.30    4.70
  -4   2   6    3.10    3.10
   3  -2  -6   14.50    4.50
  -3  -2   6   30.00    5.60
   3  -2  -6   19.80    3.20
   3  -2  -6   30.00    3.50
   3   2  -6   24.40    4.00
  -3   2   6   27.50    4.40
  -3   2   6   26.00    4.20
   3   2  -6   18.90    3.40
   3   2  -6   23.70    6.00
   2  -2  -6  412.96   16.80
  -2  -2   6  412.96   17.60
   2  -2  -6  416.06   14.80
   2   2  -6  410.46   15.90
   2   2  -6  403.16   16.30
  -2   2   6  411.86   16.10
   2   2  -6  403.56   13.40
   2   2  -6  435.86   18.20
  -2   2   6  415.86   15.80
   1  -2  -6    4.40    1.70
  -1  -2   6    1.60    5.20
   1  -2  -6   11.60    4.60
  -1   2   6   18.30    6.30
   1   2  -6   16.90    5.20
   1   2  -6    6.70    2.90
  -1   2   6    7.60    2.90
  -1   2   6    6.50    3.80
   0  -2   6   10.80    4.00
   0  -2  -6   15.40    2.70
   0  -2  -6   21.10    5.40
   0   2  -6   16.90    5.70
   0   2   6    9.70    3.00
   0   2   6   11.90    5.40
   0   2  -6   13.80    3.30
  -1  -2  -6  476.65   17.50
   1  -2   6  471.25   20.50
   1  -2   6  491.65   18.90
  -1   2  -6  484.75   18.90
   1   2   6  473.25   20.70
  -1   2  -6  512.55   21.30
   1   2   6  498.55   19.20
   2  -2   6 1011.10   34.50
  -2  -2  -6  975.80   33.20
  -2   2  -6  995.50   34.50
   2   2   6  990.70   35.60
   2   2   6 1010.20   35.10
  -3  -2  -6    9.70    3.00
   3  -2   6    6.20    4.80
   3   2   6   25.40    8.40
   3   2   6   12.40    5.30
  -3   2  -6    1.50    4.70
  -4  -2  -6  835.32   28.50
   4  -2   6  772.22   30.70
  -4  -2  -6  827.42   26.10
  -4  -2  -6  731.03   26.60
  -4   2  -6  822.92   28.10
  -4   2  -6  777.52   30.10
  -4   2  -6  815.82   25.60
   5  -2   6 1013.50   39.70
   5  -2   6 1057.69   33.10
  -5  -2  -6 1112.59   36.80
  -5  -2  -6 1058.79   33.10
  -5  -2  -6 1050.79   33.40
  -5  -2  -6 1066.29   33.50
   5  -2   6 1011.30   33.40
   5   2   6 1024.80   33.60
  -5   2  -6 1022.00   38.90
  -5   2  -6 1053.89   36.40
  -5   2  -6 1053.29   33.10
   5   2   6 1030.30   40.80
   6  -2   6   19.90    3.20
   6  -2   6   30.10   12.80
   6  -2   6   17.00    2.90
  -6  -2  -6   12.20    4.50
   6  -2   6   18.90    2.50
  -6  -2  -6    9.10    2.60
  -6   2  -6   10.50    4.70
   6   2   6   10.70   12.00
  -6   2  -6   34.50   12.20
  -7  -2  -6   73.09    4.90
   7  -2   6   67.79    5.20
   7  -2   6   69.29    4.50
   7  -2   6   71.59    5.50
  -7  -2  -6   65.49    5.10
  -7  -2  -6   85.59   10.50
  -7  -2  -6   69.99    4.40
  -7   2  -6   69.29   10.70
  -8  -2  -6   40.20    4.40
  -8  -2  -6   40.60    3.80
   8  -2   6   37.70    3.80
   8  -2   6   37.10    4.90
   8  -2   6   41.60    4.70
  -8  -2  -6   39.10    9.10
   8   2   6   48.60    4.10
  -8   2  -6   50.39    8.90
   9  -2   6    3.20    2.80
  -9  -2  -6    2.90    2.00
  -9  -2  -6   -5.40    9.20
   9  -2   6    1.90    1.70
  -9  -2  -6    0.90    2.10
  -9  -2  -6    5.80    2.00
  -9   2  -6    4.60    8.50
   9   2   6    1.50    2.00
 -10  -2  -6   22.00   15.70
  10  -2   6   34.40    4.20
  10  -2   6   30.20    3.40
 -10  -2  -6   36.30    3.60
 -10  -2  -6   30.20    3.50
 -10  -2  -6   31.50    4.00
  10   2   6   34.10    3.60
 -10   2  -6   11.40   12.20
  11  -2   6    0.10    2.80
 -11  -2  -6   -3.70    1.90
 -11  -2  -6    1.50    1.70
  11  -2   6   -0.90    1.70
  11   2   6    0.20    2.30
  11   2   6    1.90    1.80
 -11   2  -6   -3.00    2.70
 -12  -2  -6    3.80    1.70
  12  -2   6    5.70    2.70
  12  -2   6    6.70    1.70
  12   2   6    4.30    1.80
  12   2   6    6.20    2.50
 -13  -2  -6    3.20    1.50
  13  -2   6    2.20    1.50
  13  -2   6    3.70    2.90
  13   2   6    2.60    1.70
  13   2   6    7.90    2.60
 -16  -3   6   23.60    3.20
  16  -3  -6   35.80    4.50
  16  -3  -6   27.90    3.00
  16   3  -6   26.00    3.40
  15  -3  -6   57.69    3.80
 -15  -3   6   70.39    5.20
  15  -3  -6   63.39    5.10
 -15  -3   6   58.79    3.90
  15   3  -6   59.39    4.40
  14  -3  -6    0.80    1.70
 -14  -3   6    0.90    1.90
 -14  -3   6    0.10    2.40
  14  -3  -6   -5.20    3.60
  14  -3  -6    3.60    2.70
  14   3  -6    2.30    2.30
 -13  -3   6   91.99    5.00
 -13  -3   6   86.09    5.20
  13  -3  -6   80.99    5.70
  13  -3  -6   71.99    6.70
  13  -3  -6   84.69    4.90
  13   3  -6   84.59    5.60
  12  -3  -6  119.69    7.30
 -12  -3   6  127.49    6.00
 -12  -3   6  114.89    6.30
  12  -3  -6  124.19    6.90
  12  -3  -6  119.19    5.90
  12   3  -6  133.59    6.90
 -11  -3   6   88.29    5.50
  11  -3  -6  106.99    6.20
 -11  -3   6   82.89    5.20
  11  -3  -6   97.09    5.30
 -11   3   6   79.39   19.90
  11   3  -6   96.29    6.20
 -10  -3   6  322.27   11.70
  10  -3  -6  321.97   11.60
 -10  -3   6  316.47   11.80
  10  -3  -6  326.97   12.30
 -10   3   6  294.17   24.90
  -9  -3   6   11.30    2.70
   9  -3  -6   11.00    2.70
  -9  -3   6   10.10    2.20
   9  -3  -6   12.40    2.40
  -9   3   6    5.60    8.90
   9   3  -6   30.40   14.40
   9   3  -6    3.30    3.50
  -8  -3   6   13.60    2.40
  -8  -3   6    8.10    2.50
   8  -3  -6   15.00    2.50
   8   3  -6   27.60   11.40
  -8   3   6   16.80    7.90
   7  -3  -6  149.88    6.90
   7  -3  -6  166.68    7.00
  -7  -3   6  157.28    6.80
   7  -3  -6  151.18    8.40
  -7  -3   6  146.89    7.00
   7   3  -6  151.08   15.00
  -6  -3   6  289.67   10.90
   6  -3  -6  301.77   10.80
  -6  -3   6  297.67   10.70
  -6   3   6  282.47   15.30
   6   3  -6  301.57   17.10
  -5  -3   6  233.28   16.00
   5  -3  -6  247.08   14.30
   5  -3  -6  233.28    9.10
   5   3  -6  231.58   11.90
  -5   3   6  269.47   19.90
   5   3  -6  238.18   14.40
  -5   3   6  241.38   13.10
   4  -3  -6   80.09   10.20
  -4  -3   6   74.79    9.50
   4  -3  -6   92.99    4.90
  -4   3   6   98.99    8.10
  -4   3   6   95.59   12.20
   4   3  -6   69.89    7.40
   4   3  -6   76.99    8.70
   3  -3  -6  260.57   10.80
  -3  -3   6  291.47   22.30
   3  -3  -6  260.17   13.40
  -3   3   6  250.27   12.40
   3   3  -6  250.97   12.00
   3   3  -6  248.98   13.00
  -3   3   6  250.97   12.20
   2  -3  -6   15.50    5.80
   2  -3  -6   19.00    3.10
   2   3  -6   16.00    4.00
   2   3  -6    9.30    7.40
  -2   3   6   23.60    4.80
  -2   3   6   17.40    3.70
   1  -3  -6  157.38   12.00
   1  -3  -6  144.79    7.70
  -1   3   6  147.19    8.50
   1   3  -6  165.58   11.40
   1   3  -6  149.29   13.20
  -1   3   6  161.08    9.90
   0  -3  -6   57.29    8.50
   0   3  -6   49.70    8.60
   0   3  -6   56.19    7.20
   0   3   6   40.50    6.20
  -1  -3  -6   75.19    6.00
   1   3   6   83.19   10.30
  -1   3  -6   78.29   10.40
  -1   3  -6   60.79    8.00
   2  -3   6  730.33   27.60
  -2  -3  -6  777.82   26.60
   2   3   6  742.73   28.40
  -3  -3  -6  648.94   21.90
   3  -3   6  636.44   21.60
  -3  -3  -6  634.84   23.70
   3  -3   6  655.93   25.50
  -3   3  -6  661.03   26.10
   3   3   6  611.64   26.40
  -4  -3  -6  309.77   11.90
  -4  -3  -6  327.17   14.50
   4  -3   6  330.87   11.40
   4  -3   6  294.67   20.10
   4  -3   6  315.57   11.60
   4  -3   6  314.87   12.20
  -4  -3  -6  324.77   11.60
  -4   3  -6  302.47   18.00
   4   3   6  332.67   19.60
  -4   3  -6  310.37   11.40
   5  -3   6  300.47   22.60
  -5  -3  -6  344.77   12.20
  -5  -3  -6  334.57   12.00
  -5  -3  -6  341.57   11.70
   5  -3   6  316.57   12.00
  -5  -3  -6  326.87   15.40
   5  -3   6  318.27   12.40
   5  -3   6  318.97   11.60
  -5   3  -6  329.47   11.70
   5   3   6  318.47   23.50
  -5   3  -6  296.07   21.10
  -6  -3  -6   59.99    9.30
  -6  -3  -6   67.29    4.20
  -6  -3  -6   60.69    4.50
   6  -3   6   64.89    5.70
  -6  -3  -6   58.89    6.60
  -6   3  -6   44.50    6.90
  -6   3  -6   47.40   17.70
  -7  -3  -6  227.48    9.10
  -7  -3  -6  247.48   15.70
  -7  -3  -6  219.68    9.30
   7  -3   6  219.88    8.80
   7  -3   6  197.68    8.80
   7  -3   6  199.28    9.50
  -7   3  -6  205.98   15.20
  -8  -3  -6  134.99    6.90
   8  -3   6  132.29    7.70
  -8  -3  -6  161.28   16.40
   8  -3   6  141.19    6.40
  -8  -3  -6  139.89    6.40
  -8  -3  -6  140.89    7.10
  -8  -3  -6  149.39    7.20
  -8   3  -6  125.69   15.90
   8   3   6  138.19    6.90
   9  -3   6  103.99    5.30
  -9  -3  -6  107.19    5.60
  -9  -3  -6  107.79    5.90
  -9  -3  -6  103.09    5.30
   9  -3   6   96.29    6.70
  -9  -3  -6  104.29   14.60
   9   3   6   95.79    5.80
  -9   3  -6  122.59   18.20
 -10  -3  -6   69.69    4.40
  10  -3   6   61.19    5.70
 -10  -3  -6   70.79    4.80
 -10  -3  -6   56.39    4.10
  10  -3   6   71.29    4.40
  10   3   6   69.49    4.70
 -11  -3  -6    6.00    1.80
  11  -3   6    6.50    3.20
 -11  -3  -6    8.50    1.90
  11  -3   6    5.10    1.70
  11   3   6    5.60    2.60
  11   3   6    6.00    2.10
  12  -3   6    3.80    1.70
 -12  -3  -6    3.10    1.50
  12  -3   6    1.60    3.30
 -12  -3  -6    2.80    1.90
  12   3   6    3.30    2.40
  12   3   6    2.70    2.00
  13  -3   6   -0.40    1.90
 -13  -3  -6    0.70    1.30
  13   3   6   -2.00    2.70
  13   3   6   -1.30    2.10
  16  -4  -6   10.10    3.00
 -16  -4   6    2.70    2.10
  15  -4  -6   56.89    4.70
  15  -4  -6   54.09    3.90
 -15  -4   6   51.49    3.40
 -15  -4   6   55.79    4.20
  14  -4  -6   24.90    3.40
 -14  -4   6   22.70    2.70
 -14  -4   6   26.80    2.90
  14  -4  -6   21.40    3.30
  14   4  -6   28.40    3.50
 -13  -4   6    2.70    1.80
  13  -4  -6   -0.50    2.50
 -13  -4   6    4.10    3.30
  13   4  -6   -0.60    3.10
 -12  -4   6   96.19    5.20
 -12  -4   6   96.39    5.50
  12  -4  -6  102.29    6.30
  12  -4  -6   88.69    5.20
  12   4  -6   84.99    6.80
 -11  -4   6    3.70    2.10
 -11  -4   6    1.30    2.10
  11  -4  -6    2.00    2.10
  11  -4  -6    3.90    2.60
  11   4  -6    0.80    4.00
 -10  -4   6   60.99    4.90
  10  -4  -6   63.39    4.60
  10  -4  -6   70.59    5.40
 -10  -4   6   63.19    4.50
  10  -4  -6   66.39    8.00
 -10   4   6   71.89   20.60
  10   4  -6   68.59    9.00
   9  -4  -6  152.08    7.40
  -9  -4   6  145.09    6.60
   9  -4  -6  151.98    9.30
  -9  -4   6  143.79    6.90
   9  -4  -6  145.19    6.70
  -9   4   6  128.59   20.50
  -8  -4   6   42.20    3.90
   8  -4  -6   49.20    4.70
  -8  -4   6   44.50    4.30
   8  -4  -6   49.60    4.30
   8  -4  -6   52.79    7.90
   8   4  -6   30.90   15.10
  -8   4   6   34.30    9.70
  -7  -4   6  274.37   10.20
   7  -4  -6  261.57   10.40
  -7  -4   6  295.87   10.10
   7  -4  -6  248.68   15.00
   7  -4  -6  267.67   10.40
   7   4  -6  268.07   21.70
  -7   4   6  253.17   17.30
   6  -4  -6   55.79    6.00
   6  -4  -6   45.10    4.00
  -6  -4   6   45.00    4.30
  -6  -4   6   35.60    4.00
   6  -4  -6   36.40    4.90
  -6   4   6   41.50    7.80
   6   4  -6   56.49   11.40
   5  -4  -6    6.50    2.20
  -5  -4   6    5.90    2.70
  -5  -4   6    4.10    2.70
   5   4  -6   14.30    7.70
  -5   4   6    0.50    5.10
   5   4  -6    7.10    6.30
  -4  -4   6   40.30    4.80
   4   4  -6   44.60    8.20
   4   4  -6   46.10    6.60
  -4   4   6   43.10    6.60
   3  -4  -6  327.37   13.50
   3  -4  -6  293.87   15.80
   3   4  -6  311.97   16.40
  -3   4   6  309.27   15.40
   3   4  -6  311.47   15.00
  -3   4   6  295.97   15.60
   2  -4  -6  242.08   15.40
   2  -4  -6  240.68   11.30
  -2   4   6  244.58   13.10
   2   4  -6  242.88   13.40
   1  -4  -6  964.50   32.80
   1  -4  -6  932.61   35.50
  -1   4   6  982.20   33.20
   1   4  -6  930.21   34.40
  -1   4   6  984.30   34.80
   0  -4  -6    4.20    2.90
   0  -4  -6    1.50    2.90
   0  -4  -6   -1.50    2.70
   0   4  -6   14.20   11.50
   0   4  -6    2.80    5.00
   0   4   6    7.20    4.60
   0   4   6   -0.70    5.50
   1  -4   6   24.90    3.20
  -1  -4  -6   24.90    4.20
  -1  -4  -6   41.20    5.20
  -1   4  -6   23.90    6.90
   1   4   6   13.50    5.80
  -2  -4  -6   94.29    7.70
   2  -4   6   73.99    5.20
  -2  -4  -6   86.59    5.30
  -2  -4  -6   91.69    5.90
   2   4   6  111.29   12.10
  -2   4  -6   67.69    9.50
  -3  -4  -6  204.78    8.30
  -3  -4  -6  227.28   11.60
  -3  -4  -6  201.48    8.80
  -3  -4  -6  205.38    8.00
   3  -4   6  200.78    8.50
  -3   4  -6  223.08   17.10
  -3   4  -6  198.38    8.50
   3   4   6  204.38   17.60
  -4  -4  -6   62.99    4.60
  -4  -4  -6   66.39    8.50
   4  -4   6   57.09    8.50
  -4  -4  -6   57.89    4.10
   4  -4   6   59.89    5.00
  -4  -4  -6   59.89    5.10
   4  -4   6   65.59    4.70
  -4   4  -6   76.59   13.30
  -4   4  -6   58.99    4.40
   4   4   6   62.69   12.90
  -5  -4  -6  188.28    9.00
  -5  -4  -6  186.28    7.50
  -5  -4  -6  170.38    7.90
   5  -4   6  179.58    7.60
   5  -4   6  161.28    8.90
  -5  -4  -6  173.98   12.80
   6  -4   6  261.17   10.20
   6  -4   6  254.87   11.50
  -6  -4  -6  292.27   10.30
  -6  -4  -6  296.47   17.10
  -6  -4  -6  279.77   10.80
  -6  -4  -6  277.77   10.60
   6  -4   6  263.57   10.70
  -6  -4  -6  289.17   10.60
  -7  -4  -6   85.19    5.10
   7  -4   6   85.09    5.10
  -7  -4  -6   81.19    5.30
  -7  -4  -6   84.59    5.90
  -7  -4  -6   82.19    4.70
   7  -4   6   79.99    6.90
  -7  -4  -6   99.99   14.60
   7   4   6   79.59    8.40
  -7   4  -6  122.59   14.80
  -8  -4  -6   14.60    2.20
  -8  -4  -6   13.30    2.30
  -8  -4  -6   12.50    2.50
   8  -4   6   16.60    2.50
  -8  -4  -6   10.50    2.80
   8  -4   6   20.80    4.10
  -8  -4  -6   19.60   11.50
   8   4   6   18.50    3.30
  -8   4  -6   18.20   10.70
   9  -4   6   35.00    3.90
  -9  -4  -6   71.29   25.10
  -9  -4  -6   30.80    3.30
   9  -4   6   27.60    4.20
  -9  -4  -6   39.10    3.80
  -9  -4  -6   28.20    3.50
  -9   4  -6   19.00   12.90
   9   4   6   35.60    4.80
  10  -4   6   10.70    2.20
  10  -4   6   13.20    3.70
 -10  -4  -6    8.50    1.80
 -10  -4  -6   10.30    2.40
 -10  -4  -6   11.70    2.30
  10   4   6   11.20    2.80
  11  -4   6   90.79    6.80
  11  -4   6   95.89    4.70
 -11  -4  -6   89.89    4.30
 -11  -4  -6   85.29    4.70
 -11  -4  -6   88.49    4.50
  11   4   6   87.09    5.60
  11   4   6   96.99    5.80
  12  -4   6   22.90    5.00
  12  -4   6   21.90    2.60
 -12  -4  -6   26.40    2.50
 -12  -4  -6   31.40    2.60
  12   4   6   29.00    4.30
  12   4   6   33.60    3.60
 -15  -5   6    7.00    1.60
  15  -5  -6   11.70    3.40
 -15  -5   6    5.30    2.40
  14  -5  -6    0.90    2.60
 -14  -5   6    1.70    1.80
 -14  -5   6    2.70    1.60
  13  -5  -6   18.50    3.30
  13  -5  -6   23.10    2.90
 -13  -5   6   22.10    2.70
 -13  -5   6   25.40    3.00
  12  -5  -6   15.60    4.00
 -12  -5   6   28.60    3.30
  12  -5  -6   22.80    3.60
 -12  -5   6   24.10    3.00
 -11  -5   6  106.09    5.60
  11  -5  -6   96.39    6.30
 -11  -5   6  100.39    5.60
  11  -5  -6   96.79    6.00
  10  -5  -6   -3.50    2.80
 -10  -5   6    1.00    2.10
 -10  -5   6   -0.40    1.80
  10  -5  -6   -0.90    2.60
  -9  -5   6    1.70    2.10
   9  -5  -6    8.30    5.10
  -9  -5   6    0.30    2.10
   9  -5  -6   12.80    5.30
   9  -5  -6    3.60    2.50
  -9   5   6   -2.40   18.80
  -8  -5   6    1.50    1.90
  -8  -5   6    2.90    2.10
   8  -5  -6   -1.90    2.40
   8  -5  -6    0.30    3.60
  -8   5   6   -9.50   11.70
  -7  -5   6    1.00    2.30
  -7  -5   6    1.20    2.90
   7  -5  -6    8.30    2.80
   7  -5  -6   -1.70    3.50
  -7   5   6    3.30    9.90
  -6  -5   6   63.29    4.50
   6  -5  -6   41.20    5.90
   6  -5  -6   44.30    4.40
  -6   5   6   42.30   10.30
  -5  -5   6  228.28    9.40
  -5  -5   6  245.58    9.40
   5  -5  -6  236.18    9.20
   5  -5  -6  230.68    9.80
  -5  -5   6  228.48   11.50
   5   5  -6  244.58   22.00
  -5   5   6  243.08   17.20
   5   5  -6  233.98   19.60
  -4  -5   6   98.09    9.20
   4  -5  -6   91.39    6.60
  -4  -5   6  110.29    6.20
   4  -5  -6   97.69    5.70
  -4  -5   6  112.09    6.00
   4   5  -6  114.19   14.30
   4   5  -6  117.09   11.80
  -4   5   6   99.99   12.10
   3  -5  -6    0.40    3.90
  -3  -5   6    1.80    2.70
   3  -5  -6    4.60    4.40
   3  -5  -6   -5.40    2.70
   3  -5  -6   -0.60    2.10
  -3  -5   6   -2.30    3.50
  -3   5   6   10.30    6.10
   3   5  -6   -2.10    8.20
   3   5  -6    4.00    7.80
   2  -5  -6   23.90    3.30
  -2  -5   6   22.30    3.30
   2  -5  -6   17.20    2.70
   2  -5  -6   15.90    4.40
  -2   5   6   19.10    6.90
   2   5  -6   22.50    8.00
   2   5  -6   28.50    8.10
   1  -5  -6  246.78    9.80
   1  -5  -6  250.17   12.80
   1  -5  -6  254.07   10.10
  -1  -5   6  259.27   10.50
  -1   5   6  263.17   15.40
  -1   5   6  263.27   15.90
   1   5  -6  261.77   17.20
   0  -5   6  659.83   22.10
   0  -5  -6  645.84   21.60
   0  -5   6  642.24   21.80
   0  -5  -6  701.13   25.30
   0  -5  -6  654.23   21.90
   0   5  -6  643.04   28.60
   0   5   6  718.13   28.80
   0   5   6  611.64   27.10
  -1  -5  -6  815.82   25.10
  -1  -5  -6  810.32   29.00
  -1  -5  -6  802.22   25.50
   1  -5   6  737.63   25.50
  -1  -5  -6  801.82   25.30
   1  -5   6  739.03   25.30
  -1   5  -6  723.43   32.90
  -1   5  -6  781.52   25.70
  -2  -5  -6  261.17   10.20
  -2  -5  -6  244.98   10.40
   2  -5   6  271.27   10.20
  -2  -5  -6  262.87   14.10
  -2  -5  -6  258.57   10.00
  -2  -5  -6  266.17    9.70
  -2   5  -6  264.87   10.50
  -2   5  -6  264.87   22.00
   2   5   6  246.18   20.90
   2   5   6  219.58   18.20
  -3  -5  -6  224.38    9.10
  -3  -5  -6  230.88    9.60
  -3  -5  -6  232.68    9.60
  -3  -5  -6  241.38   14.00
  -3  -5  -6  235.28    8.80
   3  -5   6  227.48    9.30
  -3   5  -6  225.18    9.30
   3   5   6  204.38   25.30
  -3   5  -6  244.38   24.30
  -4  -5  -6   -3.10    2.40
   4  -5   6    2.20    2.20
  -4  -5  -6    0.70    1.90
  -4  -5  -6    0.80    1.70
  -4   5  -6    0.90    2.20
  -5  -5  -6   14.60    2.70
   5  -5   6   14.00    3.30
  -5  -5  -6   13.30    2.80
  -5  -5  -6   23.60    8.00
  -6  -5  -6    1.30    9.30
   6  -5   6   -2.10    2.90
  -6  -5  -6    4.60    2.20
  -6  -5  -6    5.50    1.80
  -6  -5  -6    6.00    2.70
  -6  -5  -6    3.90    2.10
  -7  -5  -6  245.88   23.30
  -7  -5  -6  231.78    8.90
  -7  -5  -6  228.28    9.20
   7  -5   6  217.98    9.20
  -7  -5  -6  222.38    9.50
  -7  -5  -6  235.68    9.10
   7  -5   6  217.68   11.00
  -7   5  -6  203.28   20.50
  -8  -5  -6   14.70    2.10
   8  -5   6   16.50    2.80
  -8  -5  -6   14.80    2.40
  -8  -5  -6   18.60    2.80
  -8  -5  -6   31.30   17.30
  -8  -5  -6   15.70    3.10
   8  -5   6    8.90    4.60
  -8   5  -6   11.10   15.00
   9  -5   6   19.80    5.30
  -9  -5  -6   32.40    3.80
   9  -5   6   23.50    3.00
  -9  -5  -6   33.10    3.70
  -9  -5  -6   29.80    3.00
 -10  -5  -6  147.49    6.50
 -10  -5  -6  148.69    6.30
  10  -5   6  157.38    6.90
 -10  -5  -6  150.38    6.20
 -11  -5  -6  109.69    4.80
 -11  -5  -6  116.59    5.20
 -11  -5  -6  120.49    5.10
  11   5   6  120.29    6.40
 -12  -5  -6   34.60    2.60
 -12  -5  -6   32.00    2.50
  12  -5   6   32.00    3.30
 -14  -6   6    0.20    1.30
 -14  -6   6   -1.40    1.60
  14  -6  -6    4.50    2.40
  13  -6  -6    2.40    2.10
 -13  -6   6    1.70    1.80
 -13  -6   6    3.90    1.60
  12  -6  -6   10.70    2.90
 -12  -6   6    4.60    1.70
 -12  -6   6    5.50    2.00
  11  -6  -6    3.20    2.70
 -11  -6   6    0.60    1.80
 -11  -6   6   -0.30    2.00
 -10  -6   6  176.98    7.60
 -10  -6   6  175.78    7.80
  10  -6  -6  172.78    8.40
  10  -6  -6  188.38   10.90
  -9  -6   6    8.10    2.40
  -9  -6   6   12.60    2.40
   9  -6  -6   14.80    3.20
   9  -6  -6   13.80    4.30
  -8  -6   6  154.68    7.00
   8  -6  -6  146.39    8.30
   8  -6  -6  160.68    7.80
  -8  -6   6  149.09    7.30
  -7  -6   6   60.69    4.90
  -7  -6   6   49.50    4.30
   7  -6  -6   40.20    5.20
   7  -6  -6   43.70    4.30
  -7   6   6   17.60   15.30
  -6  -6   6  277.87   10.70
  -6  -6   6  271.07   10.50
   6  -6  -6  273.17   10.40
   6  -6  -6  280.27   11.10
  -6   6   6  247.48   24.40
   5  -6  -6   39.40    5.00
  -5  -6   6   40.60    4.60
  -5  -6   6   40.30    4.60
  -5  -6   6   37.30    4.40
   5  -6  -6   41.00    4.40
  -5   6   6   57.19   12.80
  -4  -6   6   22.30    3.70
  -4  -6   6   30.50    4.50
  -4  -6   6   27.90    3.50
   4  -6  -6   19.30    3.20
   4  -6  -6   19.90    4.20
  -4   6   6   17.70   10.80
   3  -6  -6    3.60    2.30
   3  -6  -6    7.40    2.70
  -3  -6   6   10.60    3.80
   3  -6  -6    7.60    3.40
  -3  -6   6    7.00    2.80
  -3   6   6    9.30    9.30
   3   6  -6   21.10   15.70
   3   6  -6   19.70   15.40
   2  -6  -6   22.80    6.40
  -2  -6   6   29.60    3.70
   2  -6  -6   38.90    4.50
  -2  -6   6   23.80    4.50
   2  -6  -6   30.30    3.10
  -2   6   6   21.20    9.20
   2   6  -6   47.90   15.30
   2   6  -6    8.60   12.80
   1  -6  -6    8.80    3.30
  -1  -6   6    9.20    3.20
   1  -6  -6    4.90    2.30
   1  -6  -6    7.40    2.60
   1  -6  -6    1.00    5.40
  -1   6   6   -3.30    8.20
   1   6  -6   -2.60   25.50
   0  -6   6  499.65   17.60
   0  -6  -6  507.55   17.10
   0  -6  -6  511.15   17.00
   0  -6  -6  512.85   17.30
   0  -6  -6  515.55   22.10
   0   6  -6  436.26   31.50
   0   6   6  481.05   26.40
  -1  -6  -6   54.69    8.10
   1  -6   6   42.70    6.20
  -1  -6  -6   44.40    5.30
  -1  -6  -6   56.69    4.60
  -1  -6  -6   55.49    4.50
   1   6   6   55.69   12.10
  -1   6  -6   48.50    6.90
  -2  -6  -6  252.17   10.90
  -2  -6  -6  263.87    9.60
  -2  -6  -6  264.27   10.00
  -2  -6  -6  255.57   10.10
  -2  -6  -6  254.57   16.20
  -2   6  -6  240.28   10.30
   2   6   6  195.68   20.70
  -3  -6  -6  111.79    6.80
  -3  -6  -6  111.19    5.70
  -3  -6  -6  111.49    6.60
  -3  -6  -6  112.89    6.10
  -3  -6  -6  127.79   13.50
   3   6   6   73.59   18.30
  -3   6  -6  117.79    6.50
  -4  -6  -6   80.39    4.70
  -4  -6  -6   77.69    5.70
  -4  -6  -6   72.39   12.00
  -4  -6  -6   83.29    5.30
  -4  -6  -6   88.49    5.80
   4   6   6   35.70   23.90
  -5  -6  -6   45.30    4.60
  -5  -6  -6   56.79   11.00
  -5  -6  -6   40.10    4.40
  -5  -6  -6   40.10    5.00
  -5  -6  -6   47.20    3.70
  -6  -6  -6  156.88   22.50
  -6  -6  -6  151.98    7.80
  -6  -6  -6  157.48    7.20
  -6  -6  -6  150.28    6.70
  -6  -6  -6  154.88    7.20
  -7  -6  -6   21.70    3.00
  -7  -6  -6   23.20    3.30
  -7  -6  -6   17.90    2.60
  -7  -6  -6   18.10   17.90
  -7  -6  -6   17.00    2.60
  -8  -6  -6   -1.70    1.50
  -8  -6  -6   -1.90    2.20
  -8  -6  -6    1.50    2.70
  -9  -6  -6   10.00    2.00
  -9  -6  -6    5.20    1.60
  -9  -6  -6    5.90    2.00
 -10  -6  -6    3.40    1.60
 -10  -6  -6    5.00    1.80
 -10  -6  -6    3.60    1.40
  10   6   6    0.10    3.10
 -11  -6  -6   46.30    3.00
  11  -6   6   51.99    4.50
 -11  -6  -6   44.40    2.70
  14  -7  -6    1.60    2.70
 -14  -7   6    4.10    1.50
 -14  -7   6    3.50    1.40
  13  -7  -6    4.80    2.20
 -13  -7   6    0.10    1.60
 -13  -7   6    2.70    1.40
  12  -7  -6    0.50    1.90
 -12  -7   6    0.70    1.50
 -12  -7   6   -1.20    1.60
  11  -7  -6  176.88    7.30
 -11  -7   6  171.78    7.20
 -11  -7   6  187.58    7.40
 -10  -7   6   -0.10    2.20
  10  -7  -6    1.90    4.00
 -10  -7   6    3.10    2.70
  10  -7  -6    1.00    2.60
   9  -7  -6   21.60    3.70
   9  -7  -6   18.80    2.80
  -9  -7   6   20.30    2.90
  -9  -7   6   17.30    2.60
   8  -7  -6   -0.30    2.10
  -8  -7   6    0.90    2.00
  -8  -7   6   -0.30    2.30
   8  -7  -6    1.30    3.20
  -7  -7   6    0.90    2.30
   7  -7  -6    0.10    2.90
   7  -7  -6   -0.90    2.10
  -7  -7   6    2.40    2.30
  -6  -7   6   27.20    4.00
  -6  -7   6   30.70    3.40
   6  -7  -6   30.40    3.30
  -6  -7   6   29.30    4.40
   6  -7  -6   23.10    3.50
   5  -7  -6  279.87   10.60
  -5  -7   6  261.17   11.20
   5  -7  -6  273.77   11.00
  -5  -7   6  281.27   10.90
  -5  -7   6  283.27   10.90
  -5   7   6  292.57   33.90
   4  -7  -6   23.60    3.00
  -4  -7   6   28.60    4.00
  -4  -7   6   19.00    4.30
  -4  -7   6   18.40    3.20
   4  -7  -6   18.20    3.10
  -4   7   6    8.10   17.70
   3  -7  -6   19.70    3.30
  -3  -7   6   18.80    4.40
   3  -7  -6   17.10    2.50
  -3  -7   6   16.80    3.50
  -3   7   6   26.00   15.30
   2  -7  -6    1.70    3.50
  -2  -7   6    0.40    3.70
   2  -7  -6    2.80    3.90
  -2  -7   6    0.70    3.20
  -2   7   6   -0.70   13.90
   1  -7  -6  160.18    8.30
   1  -7  -6  168.98   14.30
  -1  -7   6  142.79    8.10
   1  -7  -6  142.99    8.20
  -1  -7   6  151.28    8.10
  -1   7   6  132.69   18.90
   0  -7  -6   29.80    4.10
   0  -7  -6   30.90    4.70
   0  -7  -6   25.70    8.80
   0  -7   6   20.10    3.90
   0  -7   6   26.60    4.10
   0  -7  -6   24.90    3.60
   0   7   6   18.50   16.60
  -1  -7  -6  258.37   10.20
   1  -7   6  262.77   11.30
  -1  -7  -6  261.97   20.90
  -1  -7  -6  258.37   10.50
   1   7   6  221.48   29.00
  -1   7  -6  256.97   11.30
  -2  -7  -6   30.50   10.00
  -2  -7  -6   28.90    4.00
  -2  -7  -6   27.30    3.10
  -2  -7  -6   24.70    3.20
   2   7   6   34.00   22.60
  -3  -7  -6    5.30    2.20
  -3  -7  -6   18.20   10.90
  -3  -7  -6    8.90    2.60
  -3  -7  -6   12.30    2.40
  -3  -7  -6    8.90    3.70
  -4  -7  -6   17.40    2.50
  -4  -7  -6   21.70    3.20
  -4  -7  -6   18.60    3.30
  -4  -7  -6   16.30    2.70
  -4  -7  -6   22.70   13.00
  -5  -7  -6   38.30    4.80
  -5  -7  -6   48.20    5.10
  -5  -7  -6   54.39    4.40
  -5  -7  -6   48.60   25.60
  -5  -7  -6   49.20    3.80
  -6  -7  -6    2.30    2.10
  -6  -7  -6    4.30    1.80
  -6  -7  -6    0.30    2.30
  -6  -7  -6    0.30    2.60
  -7  -7  -6  221.68    8.50
  -7  -7  -6  230.28    8.80
  -7  -7  -6  222.78    9.10
  -7  -7  -6  217.18    8.70
  -8  -7  -6   -1.60    1.80
  -8  -7  -6    1.20    1.80
  -8  -7  -6   -4.60    2.80
  -8  -7  -6    1.30    1.40
  -9  -7  -6    7.70    1.90
  -9  -7  -6    3.80    1.40
   9  -7   6    8.20    2.30
  -9  -7  -6    7.20    1.80
 -10  -7  -6   -0.80    1.80
 -10  -7  -6    1.20    1.50
 -10  -7  -6    1.10    1.20
  10  -7   6   -0.40    2.10
 -12  -8   6    2.80    1.50
 -12  -8   6    4.70    1.60
  12  -8  -6    6.70    2.00
 -11  -8   6   -2.30    1.60
  11  -8  -6   -0.40    1.90
 -11  -8   6    0.60    1.60
  10  -8  -6   41.90    6.50
  10  -8  -6   49.70    4.00
 -10  -8   6   50.59    3.90
 -10  -8   6   46.40    3.50
   9  -8  -6    4.80    3.00
   9  -8  -6    3.30    2.00
  -9  -8   6    4.20    2.10
  -9  -8   6    3.50    2.00
   8  -8  -6   19.30    3.20
  -8  -8   6   20.70    3.30
  -8  -8   6   18.60    2.60
   8  -8  -6   18.50    2.60
  -7  -8   6    3.40    2.50
   7  -8  -6    6.20    2.40
   7  -8  -6    8.90    2.90
  -7  -8   6    5.80    2.50
  -6  -8   6   97.89    6.70
   6  -8  -6   97.19    6.10
  -6  -8   6   87.89    5.90
   6  -8  -6   97.59    5.50
  -6  -8   6   97.99    6.00
  -5  -8   6   20.30    3.20
   5  -8  -6   15.20    3.00
   5  -8  -6   18.20    2.80
  -5  -8   6   18.40    3.40
  -5  -8   6   19.20    3.70
  -4  -8   6    6.50    2.90
   4  -8  -6    2.90    2.50
   4  -8  -6    1.10    2.30
  -4  -8   6    7.80    3.10
  -3  -8   6    4.70    2.80
   3  -8  -6   10.50    2.70
  -3  -8   6    2.10    3.10
   3  -8  -6    7.20    2.40
   2  -8  -6    5.20    2.40
  -2  -8   6    2.80    3.80
   2  -8  -6    1.20    2.20
  -2  -8   6    7.20    2.80
  -2  -8   6    3.00    3.40
  -1  -8   6   14.80    3.20
  -1  -8   6   13.60    3.60
   1  -8  -6   13.00    2.60
   1  -8  -6   15.30    2.80
  -1  -8   6   22.80    4.00
   0  -8  -6   36.80    4.40
   0  -8  -6   36.80    4.70
   0  -8   6   49.30    7.30
   0  -8   6   30.50    3.80
   1  -8   6   17.30    3.40
  -1  -8  -6   10.70    3.20
  -1  -8  -6   12.50    2.70
  -1  -8  -6   16.80    3.00
  -2  -8  -6   40.70   15.60
  -2  -8  -6   52.19    5.00
  -2  -8  -6   50.99    4.60
   2  -8   6   43.70    5.50
  -2  -8  -6   50.39    4.60
  -3  -8  -6   45.20    4.30
  -3  -8  -6   43.40    4.90
   3  -8   6   46.50    5.00
  -3  -8  -6   22.40   19.00
  -3  -8  -6   43.10    4.20
   4  -8   6   23.90    3.20
  -4  -8  -6   21.50    3.00
  -4  -8  -6   23.80    2.80
  -5  -8  -6   47.70    3.60
  -5  -8  -6   42.60    5.20
  -5  -8  -6   51.69    4.40
  -5  -8  -6   52.89    4.80
   5  -8   6   43.50    4.40
   6  -8   6  204.58    8.40
  -6  -8  -6  198.58    8.20
  -6  -8  -6  210.58    7.90
  -6  -8  -6  207.18    8.40
  -6  -8  -6  198.48    8.00
   6  -8   6  207.68    9.30
   7  -8   6   11.40    3.30
   7  -8   6    9.00    2.30
  -7  -8  -6    9.00    2.00
  -7  -8  -6    6.80    1.70
  -7  -8  -6    9.00    2.40
  -7  -8  -6    6.10    2.90
  -8  -8  -6    0.60    1.30
  -8  -8  -6    1.30    2.20
   8  -8   6   -1.40    2.00
  -8  -8  -6    0.20    1.70
   8  -8   6    5.10    3.40
  -9  -8  -6   -2.00    1.70
   9  -8   6    0.50    2.00
  -9  -8  -6   -0.50    1.20
  -9  -8  -6    1.60    2.20
   9  -8   6   -3.40    2.50
 -11  -9   6   12.80    2.00
  11  -9  -6   14.40    2.00
 -11  -9   6   11.30    1.80
 -10  -9   6    8.60    2.00
 -10  -9   6    9.70    3.40
  10  -9  -6    5.80    1.80
  -9  -9   6   -4.70    2.10
   9  -9  -6    5.70    1.80
   9  -9  -6    1.20    2.90
  -9  -9   6    0.80    1.90
   8  -9  -6    3.70    2.50
  -8  -9   6    3.80    2.10
  -8  -9   6    4.90    2.50
   8  -9  -6    3.90    1.80
   7  -9  -6   10.60    2.20
  -7  -9   6   18.30    3.20
  -7  -9   6   10.20    2.50
   7  -9  -6   14.30    2.60
   6  -9  -6    5.70    2.10
   6  -9  -6    7.00    2.40
  -6  -9   6    6.30    2.60
  -5  -9   6  127.79    6.70
  -5  -9   6  132.39    6.80
   5  -9  -6  110.29    7.60
  -4  -9   6   74.49    8.10
   4  -9  -6   76.89    5.10
   4  -9  -6   80.19    5.10
  -4  -9   6   73.19    6.10
   3  -9  -6    7.10    2.10
   3  -9  -6    9.90    2.50
  -3  -9   6   11.50    3.60
  -3  -9   6    5.80    2.60
   2  -9  -6   -0.50    2.10
  -2  -9   6    5.50    4.10
  -2  -9   6    4.80    4.00
   2  -9  -6    0.00    2.30
  -2  -9   6   -0.10    2.50
   1  -9  -6    2.10    2.20
  -1  -9   6   -1.00    2.50
   1  -9  -6    1.50    2.30
   0  -9   6   62.99    5.60
   0  -9  -6   75.39    5.20
   0  -9  -6   75.99    5.20
  -1  -9  -6  114.99    6.20
   1  -9   6  117.49    6.60
   1  -9   6  100.79    8.60
  -1  -9  -6  109.39    5.90
  -2  -9  -6   10.40    2.30
   2  -9   6    9.50    2.90
   2  -9   6   10.30    2.80
  -2  -9  -6   10.20    2.50
  -3  -9  -6    2.40    2.20
   3  -9   6    0.00    2.50
  -3  -9  -6   -1.10    1.80
  -3  -9  -6    4.00    2.70
   3  -9   6   -1.00    2.00
   4  -9   6   25.90    3.90
  -4  -9  -6   23.50    3.30
  -4  -9  -6   18.80    2.70
  -4  -9  -6   21.90    2.80
   4  -9   6   19.20    2.80
   5  -9   6   57.09    4.40
  -5  -9  -6   55.89    3.80
   5  -9   6   57.79    4.40
  -5  -9  -6   52.29    3.80
  -5  -9  -6   52.19    4.80
  -6  -9  -6   -0.30    2.90
   6  -9   6    0.50    2.00
  -6  -9  -6   -1.50    1.80
   6  -9   6    3.10    2.10
  -6  -9  -6   -0.70    1.70
   7  -9   6   21.40    3.30
   7  -9   6   18.20    2.50
  -7  -9  -6   26.00    2.70
  -9 -10   6   -0.80    2.50
   9 -10  -6    1.20    1.70
   8 -10  -6   -1.20    2.60
   8 -10  -6    1.30    1.70
  -8 -10   6   -1.50    2.50
   7 -10  -6   32.20    3.80
  -7 -10   6   26.30    4.90
   7 -10  -6   23.40    3.00
   6 -10  -6    4.40    1.80
   6 -10  -6    2.40    2.00
  -6 -10   6   13.60    3.10
   5 -10  -6   10.10    2.00
   5 -10  -6   14.00    2.30
  -5 -10   6    7.70    3.60
   4 -10  -6   46.30    3.90
   4 -10  -6   44.40    4.00
   3 -10  -6   59.59    4.20
  -3 -10   6   57.29    4.70
   3 -10  -6   62.69    4.20
   2 -10  -6    4.90    2.00
  -2 -10   6    4.40    2.20
   2 -10  -6    1.50    2.00
   1 -10  -6   48.00    4.10
  -1 -10   6   62.29    6.50
   1 -10  -6   39.30    3.80
  -1 -10   6   47.10    4.20
   0 -10  -6   -0.30    2.10
   0 -10  -6    2.40    1.90
   0 -10   6    3.10    3.10
   0 -10   6    0.30    2.00
  -1 -10  -6   -0.30    1.80
   1 -10   6    3.80    2.80
  -1 -10  -6   -1.70    1.90
   1 -10   6   -0.20    2.10
  -2 -10  -6    1.00    1.80
   2 -10   6    4.40    2.60
  -2 -10  -6    3.20    2.10
   2 -10   6    1.30    2.00
  -3 -10  -6    2.60    2.20
   3 -10   6    5.20    2.40
   3 -10   6    3.40    2.00
  -3 -10  -6    4.60    1.90
  -4 -10  -6    2.30    1.80
   4 -10   6   -0.40    1.90
   4 -10   6    4.10    2.20
  -4 -10  -6    0.00    2.40
   5 -10   6   30.20    3.50
   5 -10   6   26.80    3.60
  -5 -10  -6   24.40    3.40
  -5 -10  -6   24.00    3.40
   5 -11  -6    1.40    1.90
   5 -11  -6   -1.90    2.10
   4 -11  -6   28.50    3.20
   4 -11  -6   32.70    3.40
   3 -11  -6   75.29    4.30
   3 -11  -6   80.09    4.30
   2 -11  -6    3.90    1.90
   2 -11  -6    2.30    1.90
  -1 -11   6    8.30    2.10
   1 -11  -6    6.60    1.90
   1 -11  -6    5.70    2.10
   0 -11   6   -1.20    1.80
   0 -11  -6    0.30    1.90
   0 -11  -6    1.60    1.90
   1 -11   6    9.40    2.00
  -1 -11  -6    8.40    2.10
  -1 -11  -6   10.70    2.50
   2 -11   6   11.00    2.10
  -2 -11  -6   15.20    2.30
  17   0  -7    3.40    1.50
  17   0  -7    0.30    2.30
  16   0  -7    0.70    1.50
  15   0  -7    1.60    1.80
  15   0  -7    3.90    4.00
  14   0  -7    6.80    3.50
  14   0  -7    1.00    1.90
  13   0  -7   99.79    6.90
  13   0  -7  109.99    5.70
 -13   0   7  107.79    7.00
 -12   0   7   -1.40    3.00
  12   0  -7    1.00    2.90
  12   0  -7    0.40    3.60
 -11   0   7   76.39    5.80
  11   0  -7   80.49    6.00
  11   0  -7   96.79    5.30
  10   0  -7   -0.40    2.60
  10   0  -7    0.30    2.00
 -10   0   7   -4.00    2.50
   9   0  -7  238.48   21.40
   9   0  -7  219.48    8.60
  -9   0   7  222.18   16.40
   9   0  -7  211.68    9.00
  -9   0   7  214.38    8.90
   8   0  -7   -4.50    2.00
   8   0  -7    1.80    7.90
  -8   0   7    2.00    2.60
   8   0  -7   -1.50    2.60
  -8   0   7    0.60    5.70
   7   0  -7  985.70   32.00
   7   0  -7 1018.40   32.10
   7   0  -7 1020.70   37.40
  -7   0   7 1004.00   35.60
   6   0  -7   -3.80    4.50
   6   0  -7    3.00    3.00
  -6   0   7   -0.30    3.50
  -5   0   7 1786.62   60.29
   5   0  -7 1799.02   59.59
  -5   0   7 1889.01   58.69
   4   0  -7    1.90    3.20
  -4   0   7    4.30    3.00
  -4   0   7   -1.80    6.30
  -3   0   7   43.90    4.80
   3   0  -7   46.20    7.30
  -3   0   7   44.50    7.00
   3   0  -7   43.90    5.80
   3   0  -7   45.60    3.40
   2   0  -7    1.40    1.70
   2   0  -7    1.00    2.70
  -2   0   7   -0.70    2.70
  -1   0   7  273.57   12.40
   1   0  -7  276.17   10.40
   1   0  -7  285.77   11.50
   0   0   7    1.40    2.80
   0   0  -7    0.00    3.20
   0   0  -7    2.00    2.60
   0   0   7   -2.60    6.40
   0   0  -7    0.20    1.80
   1   0   7  451.05   18.20
  -1   0  -7  440.46   17.80
  -1   0  -7  437.06   15.90
  -2   0  -7   -1.40    4.30
  -2   0  -7    7.70    5.90
   2   0   7   -1.70    4.20
  -2   0  -7    2.00    2.90
  -3   0  -7   62.29    5.20
  -3   0  -7   73.89    9.10
  -3   0  -7   99.29   14.40
  -3   0  -7   71.49    6.30
   3   0   7   67.69   10.20
  -4   0  -7    4.70    3.20
   4   0   7   -5.80    7.00
  -4   0  -7    1.70    2.20
  -4   0  -7    0.60    6.40
   5   0   7  935.71   30.20
  -5   0  -7  921.31   29.70
  -5   0  -7  901.11   32.50
   5   0   7  916.51   38.20
   6   0   7   -5.20   13.00
  -6   0  -7    1.50    2.50
  -6   0  -7    2.50    4.30
   6   0   7   -3.90    2.30
  -6   0  -7   -2.70    2.20
  -7   0  -7  319.57   17.40
  -7   0  -7  331.27   12.40
   7   0   7  326.17   12.50
  -7   0  -7  337.87   12.20
  -8   0  -7    0.50    2.30
   8   0   7   -3.90    3.40
   8   0   7    2.30    1.80
  -8   0  -7   -3.60    6.90
  -8   0  -7   -1.80    2.70
   9   0   7  443.86   15.00
  -9   0  -7  420.66   24.80
   9   0   7  417.46   17.50
  10   0   7    2.40    2.50
  10   0   7   -2.90    1.60
 -10   0  -7   -1.00    1.90
  11   0   7    1.30    2.50
 -11   0  -7    1.10    1.80
  11   0   7    1.10    1.60
  12   0   7    0.70    2.40
 -12   0  -7    2.20    1.80
  12   0   7    0.70    1.50
  13   0   7    6.00    1.60
  13   0   7    9.50    3.00
 -13   0  -7    5.90    3.10
  17  -1  -7   15.60    3.50
  17  -1  -7   10.30    1.70
  17   1  -7   15.40    4.00
  17   1  -7   13.60    2.60
  16  -1  -7    2.80    2.50
  16  -1  -7   -1.10    1.50
  16  -1  -7   -0.90    3.90
  16   1  -7   -0.10    1.50
  15  -1  -7    8.50    3.40
  15  -1  -7    6.80    1.80
  15   1  -7    7.00    2.00
  14  -1  -7  126.99    7.30
 -14  -1   7  135.99    6.90
  14  -1  -7  133.49    6.10
  14   1  -7  140.89    9.20
  14   1  -7  134.99    6.30
  13  -1  -7   10.60    3.10
 -13  -1   7    8.20    2.70
  13  -1  -7    9.70    2.30
  13   1  -7    8.20    2.30
  13   1  -7    3.30    4.20
  12  -1  -7  125.69    6.20
  12  -1  -7  125.39    7.00
 -12  -1   7  117.99    6.40
 -12  -1   7  121.29    8.00
  12   1  -7  133.99    6.40
  12   1  -7  136.89    8.10
 -11  -1   7    7.90    2.40
  11  -1  -7    5.40    2.80
 -11  -1   7    8.70    3.50
  11   1  -7    6.60    2.20
  11   1  -7   10.20    3.70
 -10  -1   7   66.79    6.50
  10  -1  -7   76.39    5.50
 -10  -1   7   76.79    5.00
  10  -1  -7   73.59    5.70
  10   1  -7   91.79    7.30
  10   1  -7   75.29    5.00
 -10   1   7   79.49   12.90
 -10   1   7   71.69    6.80
  -9  -1   7   69.29    6.50
  -9  -1   7   75.99    5.10
   9  -1  -7   90.49    4.90
   9  -1  -7   90.59    5.50
   9  -1  -7   87.39   14.70
  -9   1   7   79.39    6.80
   9   1  -7   86.39    5.30
   9   1  -7   73.99   13.20
  -9   1   7   80.19   13.70
   9   1  -7   91.89    6.80
   8  -1  -7  603.24   20.60
  -8  -1   7  636.24   21.40
  -8  -1   7  645.44   20.80
   8  -1  -7  642.94   29.10
   8  -1  -7  634.14   21.00
  -8   1   7  630.24   26.40
   8   1  -7  642.74   28.50
   8   1  -7  641.24   20.90
   8   1  -7  606.04   21.20
   7  -1  -7   28.70    4.00
   7  -1  -7   26.20    7.50
  -7  -1   7    4.40   14.70
   7  -1  -7   27.20    3.90
  -7  -1   7   36.20    6.00
  -7  -1   7   26.10    2.90
   7   1  -7   28.20    7.20
   7   1  -7   30.30    5.60
  -7   1   7   26.80    5.80
   6  -1  -7  225.48   13.10
  -6  -1   7  219.68   11.00
  -6  -1   7  209.18   16.70
   6  -1  -7  211.78    8.50
  -6   1   7  218.18   11.70
   6   1  -7  203.08   13.10
   5  -1  -7  449.56   15.20
  -5  -1   7  442.66   20.20
   5  -1  -7  426.56   18.10
  -5  -1   7  461.75   16.50
   5   1  -7  453.65   18.90
  -5   1   7  414.76   21.40
  -5   1   7  443.36   17.80
   4  -1  -7  492.95   17.00
   4  -1  -7  488.85   21.70
   4  -1  -7  496.15   16.90
  -4  -1   7  520.05   17.70
  -4  -1   7  532.75   21.30
   4  -1  -7  498.45   19.10
  -4   1   7  503.65   19.10
   4   1  -7  518.05   19.90
   3  -1  -7    8.50    5.30
   3  -1  -7   17.70    3.50
  -3  -1   7    5.30    5.50
   3  -1  -7   11.90    2.40
   3   1  -7    1.60    3.20
   3   1  -7    2.30    3.40
  -3   1   7   11.30    3.50
   2  -1  -7 1125.99   36.00
   2  -1  -7 1111.99   38.80
   2  -1  -7 1100.69   35.50
  -2  -1   7 1133.39   35.50
   2   1  -7 1115.19   37.20
   2   1  -7 1077.89   34.70
   2   1  -7 1085.79   37.30
  -2   1   7 1160.88   37.10
   1  -1  -7    5.00    2.40
   1  -1  -7    3.40    1.90
   1   1  -7   -8.30    5.00
   1   1  -7    0.50    3.10
  -1   1   7    1.90    3.20
   1   1  -7    3.60    1.90
   1   1  -7    9.00    3.10
   0  -1   7  815.22   28.60
   0  -1  -7  783.62   26.50
   0   1  -7  798.12   28.20
   0   1   7  809.52   28.50
   0   1  -7  791.72   26.20
   1  -1   7    2.40    3.70
  -1  -1  -7    0.70    2.20
   1   1   7    1.40    3.50
  -1   1  -7    0.90    3.50
  -1   1  -7    3.70    2.30
   2  -1   7    9.20    4.60
  -2  -1  -7   15.20    3.40
  -2   1  -7    4.20    4.20
   2   1   7   16.30    5.40
  -2   1  -7   -0.60    8.80
   3  -1   7    9.70    2.40
  -3  -1  -7    0.30    2.90
   3  -1   7    8.30    6.00
  -3  -1  -7    5.00    2.60
   3   1   7    2.80    5.10
  -3   1  -7    9.00    3.30
  -3   1  -7    4.50    2.20
  -3   1  -7    7.10    5.20
  -4  -1  -7 1766.42   55.59
  -4  -1  -7 1698.63   55.69
   4  -1   7 1746.73   55.59
  -4  -1  -7 1802.02   58.29
   4  -1   7 1825.52   61.59
  -4   1  -7 1757.52   55.29
   4   1   7 1844.62   62.09
  -4   1  -7 1841.42   58.19
  -4   1  -7 1813.02   60.29
  -5  -1  -7   38.60    4.50
   5  -1   7   38.70   10.60
  -5  -1  -7   36.90    4.60
   5  -1   7   40.60    4.20
  -5  -1  -7   54.79    6.90
   5   1   7   47.00   11.30
  -5   1  -7   45.20    4.90
  -5   1  -7   44.90   11.60
  -5   1  -7   51.19    3.90
   5   1   7   33.10    4.70
  -5   1  -7   51.79    6.60
   6  -1   7   26.40   15.30
  -6  -1  -7   14.10    3.30
  -6  -1  -7   11.60    5.50
  -6  -1  -7    8.20    2.30
  -6  -1  -7   11.60    3.10
   6  -1   7   15.30    2.80
  -6   1  -7   10.70    5.00
  -6   1  -7   11.40    2.50
   6   1   7   12.40    2.90
  -7  -1  -7   42.60    4.10
  -7  -1  -7   44.60    7.20
   7  -1   7   45.80    3.80
  -7  -1  -7   48.70    4.60
   7  -1   7   38.40    5.40
   7   1   7   44.70    4.70
  -7   1  -7   47.50    8.30
  -8  -1  -7    3.90    8.00
   8  -1   7    3.60    2.70
   8  -1   7   -1.10    1.70
  -8  -1  -7    0.70    2.10
  -8  -1  -7   -1.90    2.10
   8  -1   7   -0.60    2.70
   8   1   7   -1.90    1.80
  -8   1  -7   -5.90    6.70
   9  -1   7  185.08    7.70
  -9  -1  -7  196.48    7.80
  -9  -1  -7  197.88    8.30
  -9  -1  -7  208.78   20.00
   9  -1   7  174.78    8.70
   9  -1   7  172.68    8.90
  -9   1  -7  137.29   19.40
   9   1   7  201.68    7.90
 -10  -1  -7  176.18    7.40
  10  -1   7  178.48    8.30
  10  -1   7  172.98    7.20
 -10  -1  -7  176.08    7.90
  10   1   7  182.68    7.30
  10   1   7  169.68    8.10
  11  -1   7   43.10    3.40
 -11  -1  -7   45.20    3.40
  11  -1   7   41.60    4.70
 -11   1  -7   37.10    3.70
  11   1   7   53.29    4.60
  11   1   7   46.10    3.40
 -12  -1  -7   41.00    3.20
  12  -1   7   42.60    4.60
  12  -1   7   36.90    3.10
  12   1   7   43.80    3.20
 -12   1  -7   45.50    4.10
  12   1   7   40.20    4.20
 -13  -1  -7    1.00    1.80
  13  -1   7   -2.10    1.40
  13  -1   7    1.10    3.10
  13   1   7   -0.70    1.40
  13   1   7    1.00    2.60
  17  -2  -7    2.30    1.50
  17   2  -7    3.70    1.80
  17   2  -7    1.30    1.90
  16  -2  -7    1.30    1.50
  16  -2  -7   -3.30    3.50
  16  -2  -7   10.00    3.40
  16   2  -7    0.90    1.80
  15  -2  -7  100.39    6.10
  15  -2  -7   98.49    6.40
  15  -2  -7  110.39    5.10
 -15  -2   7  105.09    5.50
  15   2  -7  107.99    5.20
  14  -2  -7    4.60    2.70
 -14  -2   7    6.50    2.30
 -14  -2   7    7.70    3.50
  14  -2  -7    5.90    2.00
  14  -2  -7    2.30    2.90
  13  -2  -7   87.39    5.90
  13  -2  -7   85.39    4.90
 -13  -2   7   78.59    5.10
 -13  -2   7   78.89    6.20
  13   2  -7   89.89    5.30
  12  -2  -7   67.79    4.60
  12  -2  -7   77.39    5.70
 -12  -2   7   73.19    5.60
 -12  -2   7   67.79    4.70
  12   2  -7   68.39    5.10
 -11  -2   7  100.89    7.10
  11  -2  -7  101.39    6.20
  11  -2  -7  101.69    5.40
 -11  -2   7   98.39    5.50
 -11   2   7   99.09   17.60
  10  -2  -7   81.69    4.90
 -10  -2   7   75.79    4.90
  10  -2  -7   79.69    5.50
 -10   2   7   82.29   14.40
  -9  -2   7   18.50    2.40
   9  -2  -7   17.00    2.50
   9  -2  -7   18.40    2.90
   9  -2  -7   12.10   14.50
  -9  -2   7   19.40    3.10
   9   2  -7    9.70   12.90
   9   2  -7   26.80    3.30
   8  -2  -7   73.09   12.80
   8  -2  -7   69.19    4.60
   8  -2  -7   68.09    4.40
  -8  -2   7   47.10    4.10
   8   2  -7   59.09    5.90
  -8   2   7   66.09   11.30
   8   2  -7   42.40    9.80
  -7  -2   7  403.06   13.40
   7  -2  -7  371.76   20.60
   7  -2  -7  397.86   13.60
  -7  -2   7  363.66   13.50
   7  -2  -7  367.26   13.20
  -7   2   7  386.66   18.30
   7   2  -7  389.76   20.20
   6  -2  -7  391.46   19.20
   6  -2  -7  429.06   14.40
  -6  -2   7  432.76   22.70
  -6  -2   7  406.46   14.30
   6   2  -7  409.16   19.80
  -6   2   7  443.66   18.80
   5  -2  -7  211.78   12.10
  -5  -2   7  250.27   17.20
   5  -2  -7  211.08   19.20
   5  -2  -7  214.88    8.60
  -5   2   7  205.28   18.10
  -5   2   7  234.18   11.90
   5   2  -7  223.98   13.30
   4  -2  -7  116.79   12.00
   4  -2  -7  118.59    6.40
   4  -2  -7  114.39    8.30
   4   2  -7   88.09    9.00
   4   2  -7   90.19    8.20
  -4   2   7  108.49   11.60
  -4   2   7  116.79    8.00
   3  -2  -7  104.09    5.90
   3  -2  -7  107.39    7.00
   3  -2  -7  100.89   11.60
   3   2  -7   88.39    7.70
  -3   2   7   89.59    7.30
   3   2  -7   89.99    8.40
   2  -2  -7    1.90    2.10
   2  -2  -7    1.90    6.00
   2   2  -7    3.60    3.30
   2   2  -7   -0.70    2.00
  -2   2   7   -1.40    3.10
  -2   2   7   -0.10    3.30
   2   2  -7    0.10    3.60
  -1  -2   7  265.87   10.50
   1  -2  -7  254.87   10.80
  -1  -2   7  275.17    9.80
   1   2  -7  265.87   12.50
   1   2  -7  258.67   10.00
  -1   2   7  272.87   12.50
  -1   2   7  281.37   13.10
   0  -2   7    6.80    6.20
   0  -2  -7   -0.40    2.10
   0   2  -7    0.80    2.20
   0   2  -7    4.70    4.10
   1  -2   7   86.29    8.20
  -1  -2  -7   64.39    5.60
  -1   2  -7   70.49    5.50
   1   2   7   72.29    8.10
  -1   2  -7   70.59    8.50
  -2  -2  -7   31.70    4.80
   2  -2   7   27.50    5.80
  -2   2  -7   28.80    4.20
  -3  -2  -7  361.76   15.30
   3  -2   7  358.46   18.30
   3  -2   7  360.06   12.90
  -3  -2  -7  345.17   13.30
  -3   2  -7  355.56   17.90
   3   2   7  359.16   18.90
  -3   2  -7  386.76   15.10
  -3   2  -7  370.76   12.70
   4  -2   7  268.47   18.50
   4  -2   7  277.27   10.50
  -4  -2  -7  274.17   10.70
  -4  -2  -7  289.97   13.40
  -4  -2  -7  270.77   10.60
  -4   2  -7  302.07   13.50
  -4   2  -7  272.27   17.60
  -4   2  -7  287.17   10.30
   4   2   7  253.07   18.70
  -5  -2  -7  630.34   21.20
  -5  -2  -7  649.34   21.10
   5  -2   7  626.74   31.70
  -5  -2  -7  648.44   20.70
   5  -2   7  637.64   21.10
  -5  -2  -7  665.23   24.90
   5  -2   7  639.24   20.70
   5   2   7  634.14   21.10
  -5   2  -7  641.24   24.60
  -5   2  -7  588.44   29.90
   5   2   7  505.15   37.10
  -5   2  -7  642.84   20.80
   6  -2   7  344.97   34.00
  -6  -2  -7  372.96   12.80
  -6  -2  -7  376.16   13.20
   6  -2   7  367.26   13.50
   6  -2   7  346.37   14.00
  -6  -2  -7  366.26   13.40
   6  -2   7  362.86   12.70
  -6   2  -7  385.06   19.30
   6   2   7  336.87   13.20
  -6   2  -7  273.87   32.60
   7  -2   7   54.09    4.10
  -7  -2  -7   39.70    4.50
  -7  -2  -7   53.09    8.80
  -7  -2  -7   52.19    4.70
   7  -2   7   56.29    5.40
  -7  -2  -7   48.80    5.70
  -7   2  -7   51.99    9.10
   8  -2   7   58.99    4.90
   8  -2   7   58.39    5.60
  -8  -2  -7   72.09   10.90
  -8  -2  -7   55.49    4.10
   8  -2   7   54.29    4.10
  -8  -2  -7   64.69    4.90
  -8   2  -7   55.49   10.00
   8   2   7   53.29    4.30
   9  -2   7   80.09    4.60
  -9  -2  -7   77.89    4.80
   9  -2   7   75.39    5.90
  -9  -2  -7   79.99    4.60
  -9  -2  -7   61.79   13.20
  -9  -2  -7   81.99    5.30
   9   2   7   84.19    4.80
  -9   2  -7   47.00   11.70
 -10  -2  -7   67.89    4.20
 -10  -2  -7   64.19    4.70
  10  -2   7   61.09    5.40
 -10  -2  -7   70.09    4.30
  10  -2   7   56.19    4.10
  10   2   7   65.79    5.30
 -11  -2  -7    2.60    1.60
 -11  -2  -7    3.40    2.10
  11  -2   7    1.40    2.90
  11  -2   7    1.50    1.60
 -11   2  -7    3.50    2.70
  11   2   7    1.30    1.70
  11   2   7    1.40    2.40
  12  -2   7    8.30    1.70
  12  -2   7    7.40    3.20
 -12  -2  -7    7.40    1.70
  12   2   7    7.90    1.80
  12   2   7    8.70    2.80
  13  -2   7    3.30    1.50
 -13  -2  -7   -0.20    1.50
  13   2   7    2.50    1.70
  13   2   7   -1.30    2.70
 -16  -3   7    2.10    2.60
  16  -3  -7   -0.10    2.90
  15  -3  -7   72.39    5.40
 -15  -3   7   68.39    5.70
 -15  -3   7   57.09    4.00
  15  -3  -7   65.89    3.90
  15   3  -7   65.89    4.40
  14  -3  -7  173.58    8.20
 -14  -3   7  182.38    7.40
 -14  -3   7  178.28    7.70
  14  -3  -7  192.38    8.70
  14  -3  -7  179.08    7.30
  14   3  -7  179.08    7.60
  13  -3  -7   79.89    4.70
 -13  -3   7   77.69    5.30
  13  -3  -7   71.59    5.70
  13  -3  -7   67.49    6.10
 -13  -3   7   72.99    4.70
  13   3  -7   77.39    5.30
 -12  -3   7  175.68    7.90
 -12  -3   7  181.78    7.70
  12  -3  -7  174.38    7.40
  12  -3  -7  175.48    8.40
  12   3  -7  179.88    7.90
  11  -3  -7   12.60    3.10
 -11  -3   7   14.60    2.80
  11  -3  -7   23.10    3.40
  11  -3  -7   18.70    2.60
 -11  -3   7   11.10    2.30
 -11   3   7   40.40   19.10
  11   3  -7   16.20    3.10
  10  -3  -7   15.60    2.40
  10  -3  -7   20.20    3.30
 -10  -3   7   13.50    2.30
 -10  -3   7   10.40    2.50
  10  -3  -7   17.70    3.30
 -10   3   7   20.20   12.30
  10   3  -7   11.90    3.30
  -9  -3   7   72.89    5.10
   9  -3  -7  103.09    7.30
   9  -3  -7   83.69    6.10
  -9  -3   7   65.09    5.20
   9  -3  -7   81.49    5.40
   9   3  -7   70.19    6.80
  -9   3   7   98.99   16.90
   8  -3  -7   94.59    5.40
   8  -3  -7   97.79    5.50
  -8  -3   7  110.09    5.40
  -8  -3   7   94.69    5.70
   8  -3  -7  104.39    6.80
   8   3  -7   94.19    7.70
  -8   3   7  107.19   14.90
   8   3  -7  122.69   20.20
   7  -3  -7   14.30    2.50
   7  -3  -7   24.60    3.10
   7  -3  -7   26.20    4.10
  -7  -3   7   20.20    2.80
  -7  -3   7   21.40    2.70
   7   3  -7   16.10    8.80
  -7   3   7   20.10    6.90
   7   3  -7   34.00    4.50
  -6  -3   7   10.90    2.80
   6  -3  -7    7.10    2.30
  -6  -3   7    9.70    2.30
   6  -3  -7   10.50    2.80
   6  -3  -7    7.90    3.60
   6   3  -7   10.60    7.00
  -6   3   7    9.90    5.70
   5  -3  -7  310.77   11.20
  -5  -3   7  310.67   11.10
  -5  -3   7  303.77   11.30
   5  -3  -7  326.27   21.20
   5   3  -7  317.07   15.30
  -5   3   7  302.97   15.50
  -5   3   7  268.17   22.70
   5   3  -7  304.67   17.20
   4  -3  -7  132.49   15.30
   4  -3  -7  114.29   10.40
   4   3  -7  117.19   10.80
  -4   3   7  102.89    8.90
  -4   3   7  126.29   14.40
   3  -3  -7  638.44   25.00
   3  -3  -7  720.13   28.50
  -3   3   7  721.43   26.40
   3   3  -7  723.83   27.00
   3   3  -7  664.63   25.60
   2  -3  -7  222.08   17.90
  -2   3   7  269.87   13.00
   2   3  -7  286.97   10.10
   2   3  -7  276.57   13.80
  -2   3   7  256.97   13.10
   2   3  -7  276.37   14.40
   1  -3  -7  307.97   12.60
   1   3  -7  301.47   14.60
  -1   3   7  289.17   13.80
  -1   3   7  269.87   14.30
   0  -3  -7   43.50    5.40
   0   3   7   50.69    6.70
   1  -3   7    2.00    2.10
  -1  -3  -7    6.90    3.30
   1  -3   7    1.40    2.60
  -1  -3  -7    1.30    2.70
   1   3   7    7.70    5.60
  -1   3  -7    0.00    5.80
  -2  -3  -7  241.48    9.60
  -2  -3  -7  251.47   11.60
   2  -3   7  216.98    9.00
  -2   3  -7  219.98    9.20
  -2   3  -7  198.88   14.40
   2   3   7  233.58   15.30
  -3  -3  -7  171.68    7.70
   3  -3   7  162.98   10.90
  -3  -3  -7  160.28    7.20
   3  -3   7  142.39   14.80
  -3  -3  -7  170.98   10.00
   3  -3   7  155.38    7.20
   3   3   7  175.88   16.00
  -3   3  -7  168.78   14.80
  -3   3  -7  161.78    7.00
  -4  -3  -7  641.74   21.70
   4  -3   7  626.54   22.00
   4  -3   7  643.74   30.60
  -4  -3  -7  626.54   24.90
  -4  -3  -7  639.64   21.50
   4  -3   7  676.93   21.20
   4  -3   7  666.43   21.60
  -4   3  -7  683.43   24.80
   4   3   7  634.14   31.00
  -4   3  -7  576.74   29.80
  -4   3  -7  669.43   21.30
  -5  -3  -7  618.84   25.20
   5  -3   7  571.14   36.30
   5  -3   7  642.14   21.60
  -5  -3  -7  625.84   21.70
   5  -3   7  646.04   20.60
  -5   3  -7  609.74   34.50
  -5   3  -7  633.04   25.00
  -6  -3  -7  200.38   13.80
   6  -3   7  168.88    7.70
  -6  -3  -7  170.88    8.00
  -6  -3  -7  184.58    7.30
  -6  -3  -7  177.48    7.70
   6  -3   7  161.78    8.50
   6  -3   7  157.78    7.20
  -6   3  -7  153.18   13.60
  -7  -3  -7   -0.10    2.30
   7  -3   7   -0.50    3.20
   7  -3   7    0.40    2.20
  -7  -3  -7    1.30    1.70
  -7  -3  -7    0.50    2.00
   7  -3   7   -0.10    1.90
  -7  -3  -7    9.10    8.10
  -7   3  -7    4.40    7.90
   8  -3   7   77.99    7.10
  -8  -3  -7   88.49    5.00
  -8  -3  -7   87.59    4.80
  -8  -3  -7   85.39    5.20
   8  -3   7   79.49    4.80
  -8  -3  -7   94.99   13.30
   8   3   7   77.29    5.20
  -8   3  -7   72.79   11.10
  -9  -3  -7   91.89    5.00
  -9  -3  -7   93.09    5.60
   9  -3   7   85.39    4.80
   9  -3   7   89.19    6.60
  -9  -3  -7  123.89   23.00
  -9  -3  -7   94.49    4.80
   9   3   7   91.09    5.30
  -9   3  -7   44.40   16.00
 -10  -3  -7   -1.90    1.70
 -10  -3  -7    1.40    1.70
  10  -3   7    2.80    3.20
 -10  -3  -7    2.00    1.70
  10  -3   7   -0.70    1.70
 -10   3  -7   -5.20    3.00
  10   3   7    0.50    1.90
  11  -3   7    2.20    3.40
 -11  -3  -7    1.40    1.50
 -11  -3  -7    1.00    1.60
  11  -3   7    0.70    1.60
  11   3   7   -0.60    1.90
  11   3   7    1.50    2.40
 -12  -3  -7    1.30    2.30
  12  -3   7    3.40    4.10
  12  -3   7    4.20    1.70
 -12  -3  -7    4.10    1.50
  12   3   7    1.80    2.50
  12   3   7    5.10    3.20
 -16  -4   7   13.50    2.20
  15  -4  -7   23.00    4.30
  15  -4  -7   20.90    2.50
 -15  -4   7   25.10    2.70
 -15  -4   7   20.20    2.70
  14  -4  -7    4.10    2.00
 -14  -4   7    5.00    2.10
  14  -4  -7    5.40    2.80
 -14  -4   7    5.00    1.70
  14   4  -7    6.40    3.00
 -13  -4   7   95.59    5.00
  13  -4  -7   81.09    6.30
  13  -4  -7   87.59    6.10
  13   4  -7   97.49    6.30
 -12  -4   7   29.90    4.30
  12  -4  -7   35.00    4.90
 -12  -4   7   32.00    3.60
  12  -4  -7   34.40    4.80
  12  -4  -7   31.20    3.90
  12   4  -7   33.30    3.80
  11  -4  -7    4.60    2.30
  11  -4  -7    1.90    4.10
 -11  -4   7    0.70    2.20
 -11  -4   7    5.60    1.90
  11  -4  -7    1.40    2.70
  11   4  -7    4.10    3.60
  10  -4  -7   29.00    6.00
 -10  -4   7   34.10    3.70
  10  -4  -7   30.90    4.40
 -10  -4   7   28.80    4.30
  10  -4  -7   34.90    4.80
 -10   4   7    8.80   17.10
  -9  -4   7   13.90    2.70
  -9  -4   7   16.10    2.50
   9  -4  -7   20.90    2.90
   9  -4  -7   27.60    4.20
   9   4  -7   13.10    4.30
  -9   4   7   32.10   12.60
   8  -4  -7  112.49    6.20
   8  -4  -7  116.19    7.80
  -8  -4   7   90.99    5.60
   8  -4  -7  111.19    6.10
  -8   4   7  117.19   17.70
  -7  -4   7    0.70    2.10
  -7  -4   7    4.60    2.00
   7  -4  -7    2.60    4.00
   7  -4  -7    4.10    2.40
   7  -4  -7    3.00    2.90
  -7   4   7    3.40    8.10
  -6  -4   7  340.17   12.20
   6  -4  -7  315.87   13.20
  -6  -4   7  343.47   12.00
   6  -4  -7  316.67   13.20
  -6   4   7  335.67   19.00
   6   4  -7  367.16   23.50
   5  -4  -7  398.86   14.00
  -5  -4   7  411.16   14.00
  -5  -4   7  379.96   14.00
   5  -4  -7  389.06   14.90
  -5  -4   7  407.36   16.80
   5  -4  -7  388.06   14.80
  -5   4   7  422.46   20.30
   5   4  -7  408.16   20.10
   5   4  -7  413.66   22.60
  -4  -4   7  341.27   12.60
   4  -4  -7  328.17   12.50
  -4  -4   7  332.67   12.10
  -4  -4   7  327.77   12.90
   4  -4  -7  327.17   15.00
   4   4  -7  317.57   17.30
  -4   4   7  331.67   17.20
   4   4  -7  336.77   19.70
  -3  -4   7   -2.40    3.10
   3  -4  -7   -2.50    3.30
   3  -4  -7   -4.10    3.10
   3  -4  -7    3.90    2.80
  -3  -4   7    4.40    2.50
   3   4  -7    9.90    8.90
  -3   4   7   -1.00    5.20
   3   4  -7    6.80    6.50
   2  -4  -7   53.99    6.30
   2  -4  -7   51.79    5.70
  -2  -4   7   46.80    5.20
   2  -4  -7   51.59    5.20
   2   4  -7   51.99    8.10
  -2   4   7   62.59    8.80
   2   4  -7   43.90    7.30
   1  -4  -7   61.39    5.40
   1  -4  -7   68.49    6.20
  -1  -4   7   79.99    6.10
   1  -4  -7   81.39    6.90
   1   4  -7   80.29   11.50
  -1   4   7   77.39    8.80
   0  -4  -7  759.02   25.60
   0  -4  -7  755.92   25.50
   0  -4  -7  803.72   28.30
   0  -4   7  741.23   26.60
   0   4   7  775.42   30.10
   0   4  -7  784.72   31.00
   0   4  -7  873.21   26.90
   0   4   7  799.42   31.20
   1  -4   7   82.09    6.00
  -1  -4  -7   93.49    5.70
   1  -4   7   76.49    5.30
  -1  -4  -7   97.89    8.10
  -1  -4  -7   95.59    5.60
  -1   4  -7   70.99    5.90
   1   4   7  102.19   12.50
  -1   4  -7   66.89    9.50
  -2  -4  -7   82.99    5.70
   2  -4   7   81.59    5.20
  -2  -4  -7   90.39    8.30
  -2  -4  -7   76.39    5.20
   2   4   7   92.69   12.30
  -2   4  -7   69.09   11.20
  -2   4  -7   87.79    5.40
  -3  -4  -7  225.38    9.10
  -3  -4  -7  231.08    9.60
   3  -4   7  236.88    9.30
  -3  -4  -7  242.78   12.90
  -3   4  -7  231.58    9.20
   3   4   7  217.38   21.40
  -3   4  -7  224.18   21.30
  -4  -4  -7    9.60    3.30
   4  -4   7   21.20    2.90
  -4  -4  -7   10.40    5.30
   4   4   7   39.50   15.00
  -5  -4  -7   22.80    3.10
   5  -4   7   29.80    4.20
   5  -4   7   22.10    4.90
  -5  -4  -7   16.50    2.50
   5  -4   7   20.90    3.00
  -5  -4  -7   31.60    7.60
  -5  -4  -7   29.80    3.10
  -6  -4  -7  267.27   18.10
  -6  -4  -7  258.67   10.40
   6  -4   7  259.67    9.70
  -6  -4  -7  254.07    9.70
  -6  -4  -7  250.17   10.00
  -6  -4  -7  254.47    9.90
   6  -4   7  234.28   11.30
   6  -4   7  261.87   10.20
  -6   4  -7  264.87   17.70
  -7  -4  -7  216.98    8.60
   7  -4   7  201.18    8.30
  -7  -4  -7  205.88   19.50
  -7  -4  -7  210.88    8.30
  -7  -4  -7  205.68    9.00
  -7  -4  -7  209.28    8.70
   7  -4   7  191.68    9.90
   7   4   7  208.78    8.90
  -7   4  -7  175.98   19.50
  -8  -4  -7  219.88   24.90
  -8  -4  -7  182.68    7.60
  -8  -4  -7  179.58    8.20
  -8  -4  -7  188.88    8.20
   8  -4   7  169.98    9.40
  -8  -4  -7  177.78    7.80
   8  -4   7  193.48    7.70
  -8   4  -7  185.38   29.90
   8   4   7  186.08    8.20
  -9  -4  -7   10.10    2.10
   9  -4   7    8.10    4.10
  -9  -4  -7   12.20    2.30
  -9  -4  -7    8.80    1.90
   9  -4   7   10.70    3.60
   9   4   7   10.90    2.70
 -10  -4  -7   78.59    4.40
  10  -4   7   56.09    7.20
 -10  -4  -7   73.09    4.50
 -10  -4  -7   72.19    4.00
  10  -4   7   84.59    4.50
  10   4   7   81.79    5.20
 -11  -4  -7    2.00    1.40
 -11  -4  -7    0.40    1.50
  11  -4   7    2.60    5.30
  11  -4   7    1.10    2.00
  11   4   7    4.00    2.50
  11   4   7   -0.60    3.50
 -12  -4  -7    3.70    1.40
 -12  -4  -7    3.30    1.80
  12   4   7   -2.20    2.80
 -15  -5   7   24.10    2.40
 -15  -5   7   20.60    3.90
  14  -5  -7   18.10    3.20
 -14  -5   7   14.10    1.90
 -14  -5   7   13.50    2.20
  14  -5  -7   14.90    3.00
  13  -5  -7    1.10    2.50
  13  -5  -7    5.70    2.80
 -13  -5   7   -0.70    1.90
 -13  -5   7   -0.30    1.60
  13  -5  -7   -3.50    2.70
  12  -5  -7   -2.50    2.80
  12  -5  -7   -0.60    2.60
 -12  -5   7    1.20    2.20
 -12  -5   7   -0.60    1.70
 -11  -5   7   62.29    4.30
  11  -5  -7   60.09    5.30
 -11  -5   7   58.89    4.80
  11  -5  -7   69.69    5.40
  10  -5  -7  259.87   10.60
 -10  -5   7  248.08    9.70
 -10  -5   7  248.68    9.90
  10  -5  -7  239.58    9.90
   9  -5  -7    7.50    2.90
  -9  -5   7    8.70    2.40
   9  -5  -7    5.30    3.30
  -9  -5   7   10.30    2.60
  -9   5   7   26.60   17.60
   8  -5  -7   51.99    5.30
   8  -5  -7   54.69    5.60
  -8  -5   7   52.89    5.80
  -8   5   7   43.40   15.40
  -7  -5   7    3.70    2.10
  -7  -5   7    3.30    2.50
   7  -5  -7    1.40    2.20
   7  -5  -7    3.20    3.90
   7  -5  -7   -0.30    2.30
  -7   5   7   -5.30   10.20
   6  -5  -7  419.96   14.60
   6  -5  -7  416.56   15.30
  -6  -5   7  414.46   15.30
  -6  -5   7  424.86   14.60
  -6   5   7  437.66   24.80
   5  -5  -7    2.70    2.30
  -5  -5   7   -3.60    2.40
   5  -5  -7   -4.60    5.30
  -5  -5   7    1.90    2.30
   5  -5  -7   -0.90    3.10
  -5  -5   7   -5.60    4.70
   5   5  -7   11.90   13.10
  -5   5   7    4.20    8.50
   5   5  -7   -4.70   18.10
  -4  -5   7  271.97   10.40
   4  -5  -7  255.87   10.10
  -4  -5   7  277.17   10.50
   4  -5  -7  268.17   11.90
   4  -5  -7  276.27   10.50
  -4   5   7  268.37   17.60
   4   5  -7  190.88   21.00
   4   5  -7  289.37   23.70
  -3  -5   7  347.77   13.00
   3  -5  -7  335.37   12.60
   3  -5  -7  343.47   12.50
  -3  -5   7  333.17   12.60
   3  -5  -7  363.06   13.80
   3  -5  -7  358.26   16.10
   3   5  -7  348.67   22.90
   3   5  -7  341.67   22.20
  -3   5   7  341.57   19.30
  -2  -5   7    6.40    3.90
  -2  -5   7    7.00    3.80
  -2  -5   7    6.80    3.00
   2  -5  -7    1.00    3.90
   2  -5  -7    3.10    4.10
   2  -5  -7    2.30    2.70
   2  -5  -7    1.30    2.20
  -2   5   7    1.70    6.90
   2   5  -7    2.20    9.60
   2   5  -7    2.00    9.70
  -1  -5   7  324.67   11.90
  -1  -5   7  313.17   11.60
   1  -5  -7  309.37   14.90
   1  -5  -7  287.17   11.20
   1  -5  -7  294.67   11.50
  -1   5   7  299.87   18.30
   1   5  -7  290.97   20.90
   0  -5  -7  109.19    6.30
   0  -5   7  116.39    6.40
   0  -5  -7  112.39    6.10
   0  -5   7  119.09    6.80
   0  -5  -7  109.89    9.60
   0   5   7  118.19   13.10
   0   5  -7  111.69    7.40
   0   5  -7  108.79   13.50
   1  -5   7  153.68    7.50
  -1  -5  -7  129.89    6.90
  -1  -5  -7  132.89   10.50
  -1  -5  -7  136.29    6.60
   1  -5   7  141.59    6.80
   1   5   7  127.99   16.40
  -1   5  -7  116.49   25.70
  -1   5  -7  138.59    7.50
   1   5   7  145.79   15.90
  -2  -5  -7  148.29    7.10
  -2  -5  -7  162.18    7.50
  -2  -5  -7  164.78    8.10
  -2  -5  -7  161.88    6.80
   2  -5   7  139.69    7.20
  -2  -5  -7  173.98   12.20
   2   5   7  114.09   18.10
   2   5   7  145.49   17.80
  -2   5  -7  151.38    7.30
  -3  -5  -7   93.39    5.30
  -3  -5  -7   82.59    4.90
   3  -5   7   92.49    5.60
  -3  -5  -7   93.59    6.00
  -3  -5  -7   88.09    6.00
  -3  -5  -7   83.09   13.20
  -3   5  -7  103.69    5.70
   3   5   7  133.79   22.90
  -4  -5  -7   19.50    3.90
  -4  -5  -7   15.40    2.80
   4  -5   7   17.50    4.10
  -4  -5  -7   15.30    2.40
  -4  -5  -7   22.70    8.20
  -4  -5  -7   15.60    3.00
  -4   5  -7   10.50    2.50
  -5  -5  -7   78.89   11.80
  -5  -5  -7   68.19    5.60
   5  -5   7   61.69    7.10
  -5  -5  -7   71.49    4.90
  -5  -5  -7   67.99    4.30
  -5  -5  -7   65.29    5.00
  -6  -5  -7  158.58    7.10
  -6  -5  -7  158.28    6.80
  -6  -5  -7  159.58    7.10
  -6  -5  -7  150.78    7.40
  -6  -5  -7  142.99   19.60
   6  -5   7  156.38    7.50
  -6   5  -7  123.79   18.80
  -7  -5  -7   -0.80    1.90
  -7  -5  -7    0.80    2.50
  -7  -5  -7    0.50    1.90
   7  -5   7    3.50    2.80
  -7  -5  -7  -12.50   14.00
  -7  -5  -7    1.80    1.60
  -7   5  -7    6.10   13.70
   8  -5   7  145.79    7.30
  -8  -5  -7  149.29    6.40
  -8  -5  -7  148.39    8.60
  -8  -5  -7  147.49    6.90
  -8  -5  -7  151.88    6.90
  -9  -5  -7   -0.90    1.30
  -9  -5  -7   -1.80    1.60
  -9  -5  -7    1.30    1.70
   9  -5   7    0.20    2.70
 -10  -5  -7    2.10    1.60
 -10  -5  -7    0.10    1.50
 -10  -5  -7    0.70    1.30
 -11  -5  -7   81.19    3.70
 -11  -5  -7   82.49    3.90
  11   5   7   83.99    5.70
 -14  -6   7    0.80    1.70
  14  -6  -7   -1.00    3.40
 -14  -6   7    2.10    1.40
 -13  -6   7   19.50    2.40
  13  -6  -7   23.10    2.80
 -13  -6   7   24.60    2.70
  12  -6  -7   26.00    2.90
 -12  -6   7   28.30    3.50
 -12  -6   7   25.20    3.10
 -11  -6   7   86.29    5.10
 -11  -6   7   82.29    4.80
  11  -6  -7   84.99    5.50
 -10  -6   7    7.50    2.50
  10  -6  -7    8.20    2.40
 -10  -6   7    7.20    2.20
  -9  -6   7  120.89    6.30
  -9  -6   7  113.09    5.80
   9  -6  -7  123.49    6.20
   9  -6  -7  102.09    8.40
   8  -6  -7   34.00    3.40
  -8  -6   7   29.10    3.40
   8  -6  -7   33.30    4.20
  -8  -6   7   30.00    3.60
   7  -6  -7  177.28    7.60
   7  -6  -7  165.08    8.40
  -7  -6   7  166.88    7.40
  -7  -6   7  172.98    7.70
  -7   6   7  139.49   21.90
   6  -6  -7    2.60    3.00
   6  -6  -7    5.80    3.20
  -6  -6   7    7.90    4.40
  -6  -6   7    6.20    2.40
  -6   6   7   22.80   14.40
  -5  -6   7  433.06   15.30
   5  -6  -7  430.76   15.40
  -5  -6   7  433.46   15.20
   5  -6  -7  427.06   15.00
  -5   6   7  433.16   27.60
   4  -6  -7   58.29    5.20
  -4  -6   7   65.19    5.20
  -4  -6   7   61.59    5.70
  -4  -6   7   55.79    6.90
   4  -6  -7   51.69    4.80
  -4   6   7   57.49   12.60
   3  -6  -7   41.70    4.60
   3  -6  -7   31.90    4.20
  -3  -6   7   35.80    4.40
  -3   6   7   37.50   11.90
   3   6  -7   51.49   20.70
   2  -6  -7    3.30    6.10
  -2  -6   7    2.60    3.10
  -2  -6   7   11.50    4.40
   2  -6  -7    3.70    2.60
  -2   6   7   13.50   10.50
   2   6  -7   16.70   17.40
  -1  -6   7   59.39    5.90
   1  -6  -7   49.30    5.30
   1  -6  -7   53.69    4.60
   1  -6  -7   43.90    4.90
   1  -6  -7   52.69    7.90
  -1   6   7   49.80   12.70
   0  -6  -7  117.09    6.60
   0  -6  -7  124.09    6.30
   0  -6  -7  139.09   17.10
   0  -6  -7  124.69    6.50
   0   6  -7  120.89    8.00
   0   6   7  146.19   19.50
  -1  -6  -7  237.38    9.50
  -1  -6  -7  238.78    9.80
  -1  -6  -7  236.38    9.30
   1  -6   7  245.08   10.60
  -1  -6  -7  246.68   15.60
   1   6   7  208.88   22.20
  -2  -6  -7    1.80    2.00
  -2  -6  -7    9.90    7.60
  -2  -6  -7   -2.50    3.80
  -2   6  -7    0.00    2.70
   2   6   7    1.00   12.50
  -3  -6  -7   72.49    5.10
  -3  -6  -7   83.69    5.70
  -3  -6  -7   80.09    4.80
  -3  -6  -7   86.69   14.20
  -3   6  -7   75.69    5.40
   3   6   7   70.59   32.10
  -4  -6  -7   -1.30    2.30
  -4  -6  -7    0.80    2.50
  -4  -6  -7    2.20    2.00
  -4  -6  -7   -6.10    9.50
  -4  -6  -7    2.10    1.70
  -5  -6  -7    9.00    2.50
  -5  -6  -7    4.60    2.20
  -5  -6  -7    6.60    2.50
  -5  -6  -7    4.60    1.90
  -5  -6  -7   11.40   11.90
  -6  -6  -7    7.70    1.90
  -6  -6  -7   10.40    2.30
  -6  -6  -7    9.40    2.40
  -6  -6  -7   16.90   16.80
  -6  -6  -7    2.80    2.50
  -6   6  -7   -1.70   17.10
  -7  -6  -7  326.37   11.70
  -7  -6  -7  326.67   11.80
  -7  -6  -7  297.57   13.50
  -7  -6  -7  321.97   11.40
  -8  -6  -7    8.90    1.70
  -8  -6  -7   13.60    2.70
  -8  -6  -7   10.60    2.10
  -8  -6  -7    9.50    2.00
  -9  -6  -7   25.50    2.90
  -9  -6  -7   25.30    2.40
  -9  -6  -7   23.70    3.00
 -10  -6  -7    5.60    1.70
 -10  -6  -7    3.70    1.60
 -10  -6  -7    3.30    1.30
  10   6   7    4.50    3.30
 -11  -6  -7   32.50    2.60
 -11  -6  -7   31.50    2.30
  11  -6   7   39.00    4.00
 -13  -7   7    1.80    1.30
  13  -7  -7    2.40    2.30
 -13  -7   7    3.20    1.60
  12  -7  -7    3.80    2.10
 -12  -7   7    2.00    1.50
 -12  -7   7    0.50    1.80
 -11  -7   7   -1.00    1.80
 -11  -7   7    0.60    1.60
  11  -7  -7    3.90    2.00
  10  -7  -7  311.67   11.30
 -10  -7   7  291.47   11.20
  10  -7  -7  326.17   16.90
  -9  -7   7    7.30    2.20
   9  -7  -7    2.30    5.10
   9  -7  -7    8.30    2.30
  -9  -7   7    2.80    2.20
   8  -7  -7   -4.00    3.10
  -8  -7   7    0.10    2.30
   8  -7  -7    2.70    2.30
  -8  -7   7    2.80    2.20
  -7  -7   7   18.20    2.80
   7  -7  -7   15.80    2.60
  -7  -7   7   15.30    2.80
   7  -7  -7   22.00    3.40
  -6  -7   7   14.10    2.90
  -6  -7   7   19.10    3.00
  -6  -7   7   21.60    4.10
   6  -7  -7   18.10    2.70
   6  -7  -7   16.10    3.10
   5  -7  -7   10.70    2.80
   5  -7  -7   10.60    2.60
  -5  -7   7   10.70    2.70
  -5  -7   7   11.40    3.10
  -5  -7   7   14.30    3.60
   4  -7  -7  117.09    6.20
  -4  -7   7  104.89    6.40
  -4  -7   7  114.29    7.40
   4  -7  -7  124.99    6.60
  -4  -7   7   98.29    7.20
  -4   7   7  113.19   21.20
   3  -7  -7    2.20    2.40
  -3  -7   7   -0.20    2.80
   3  -7  -7    3.10    2.30
  -3  -7   7    0.00    2.90
  -3   7   7    1.00   23.00
   2  -7  -7   35.50    4.70
  -2  -7   7   49.80    5.60
   2  -7  -7   34.50    4.30
  -2   7   7   17.90   22.70
  -1  -7   7    2.40    3.60
  -1  -7   7    5.60    3.20
   1  -7  -7    2.50    2.20
   1  -7  -7   15.80    8.90
   1  -7  -7    3.40    2.60
  -1   7   7  -14.50   31.90
   0  -7  -7  427.06   15.10
   0  -7  -7  437.46   15.50
   0  -7  -7  423.26   23.10
   0  -7  -7  442.76   15.20
   0  -7   7  437.46   15.50
   0   7   7  373.86   34.70
  -1  -7  -7   70.59    4.90
  -1  -7  -7   51.69   11.30
[truncated: 314,856 more chars]
