# Supplementary material for: Crystal structure and Hirshfeld surface analysis of poly[tris­(μ4-benzene-1,4-di­carboxyl­ato)tetra­kis­(di­methyl­formamide)­trinickel(II)]: a two-dimensional coordination network
Source: Acta Crystallogr E Crystallogr Commun. 2019 Nov 8;75(Pt 12):1839–43. doi: 10.1107/S2056989019014658 (PMC6895950; doi:10.1107/S2056989019014658)
Supplement: Supplementary file 2 [file e-75-01839-Isup2.hkl]

data_I                                                                          
_shelx_title ' cu_180221_LACA01_CES_2_0m_a.res in P2(1)/n'                      
_shelx_refln_list_code          4                                               
_shelx_F_calc_maximum      248.91                                               
_exptl_crystal_F_000       992.00                                               
_reflns_d_resolution_high  0.8083                                               
                                                                                
loop_                                                                           
 _space_group_symop_operation_xyz                                               
 'x, y, z'                                                                      
 '-x+1/2, y+1/2, -z+1/2'                                                        
 '-x, -y, -z'                                                                   
 'x-1/2, -y-1/2, z-1/2'                                                         
                                                                                
_cell_length_a    14.0309                                                       
_cell_length_b     9.6335                                                       
_cell_length_c    16.5804                                                       
_cell_angle_alpha  90.000                                                       
_cell_angle_beta  109.230                                                       
_cell_angle_gamma  90.000                                                       
                                                                                
_shelx_F_squared_multiplier     1.000                                           
                                                                                
loop_                                                                           
 _refln_index_h                                                                 
 _refln_index_k                                                                 
 _refln_index_l                                                                 
 _refln_F_squared_calc                                                          
 _refln_F_squared_meas                                                          
 _refln_F_squared_sigma                                                         
 _refln_observed_status                                                         
   2   0   0        102.76        108.21         4.28 o                         
   4   0   0       7421.87       7989.38       126.57 o                         
   6   0   0        939.52       1229.20        44.48 o                         
   8   0   0        407.25        326.25        26.41 o                         
  10   0   0        432.60        420.23        20.34 o                         
  12   0   0       1377.26       1315.01        61.59 o                         
  14   0   0        243.77        253.16        16.30 o                         
  16   0   0        328.45        362.59        30.44 o                         
   1   1   0      17923.88      17100.78       211.97 o                         
   2   1   0       3948.36       4232.11        69.22 o                         
   3   1   0       5507.96       5656.20        60.57 o                         
   4   1   0       3519.59       3826.61        51.31 o                         
   5   1   0       3457.79       3246.02        48.66 o                         
   6   1   0          3.54          3.82         6.26 o                         
   7   1   0        199.66        226.20        12.73 o                         
   8   1   0         96.37         74.50         6.40 o                         
   9   1   0         70.48         74.91         5.33 o                         
  10   1   0        442.68        523.61        17.35 o                         
  11   1   0       1627.31       1627.07        24.60 o                         
  12   1   0         63.17         60.56         6.05 o                         
  13   1   0        173.05        181.82        10.39 o                         
  14   1   0         96.04         90.68         6.86 o                         
  15   1   0          0.27         -1.80         5.31 o                         
  16   1   0         12.79          9.78         6.21 o                         
   0   2   0       2188.75       2580.99        62.31 o                         
   1   2   0      18032.33      17759.75       313.89 o                         
   2   2   0        304.91        575.09        12.86 o                         
   3   2   0        494.92        477.50        10.99 o                         
   4   2   0      13093.11      13669.71       151.24 o                         
   5   2   0       1269.63       1338.82        34.00 o                         
   6   2   0       6675.56       6774.27        80.34 o                         
   7   2   0       1230.97       1083.80        20.71 o                         
   8   2   0         48.34         49.26         6.63 o                         
   9   2   0       1095.60       1104.99        19.49 o                         
  10   2   0        104.92         99.63         6.02 o                         
  11   2   0        502.43        468.30        12.14 o                         
  12   2   0        771.84        790.06        16.04 o                         
  13   2   0        604.01        612.95        14.99 o                         
  14   2   0          0.68          7.63         4.91 o                         
  15   2   0         25.25         16.08         5.96 o                         
  16   2   0        144.04        119.88         8.85 o                         
   1   3   0       5183.56       5342.43        77.16 o                         
   2   3   0       1806.08       1804.35        27.73 o                         
   3   3   0        398.22        517.24        16.88 o                         
   4   3   0       1620.34       1584.62        25.81 o                         
   5   3   0       4956.43       4969.95        64.07 o                         
   6   3   0       3558.90       3550.19        64.83 o                         
   7   3   0         10.98         23.32         4.88 o                         
   8   3   0       2799.64       3026.63        41.21 o                         
   9   3   0        250.09        223.97        14.40 o                         
  10   3   0       1277.17       1253.37        20.98 o                         
  11   3   0         17.60         21.18         5.00 o                         
  12   3   0        583.39        589.10        13.77 o                         
  13   3   0        175.42        194.81         9.91 o                         
  14   3   0         54.51         57.69         5.49 o                         
  15   3   0         46.69         37.01         6.68 o                         
   0   4   0         25.15         16.26         6.18 o                         
   1   4   0       2752.08       2817.48        41.66 o                         
   2   4   0       2358.01       2504.39        38.78 o                         
   3   4   0        480.16        452.61        13.41 o                         
   4   4   0       2696.01       2857.30        44.09 o                         
   5   4   0        595.53        583.07        21.14 o                         
   6   4   0         76.97         72.40         6.11 o                         
   7   4   0        504.82        482.67        12.13 o                         
   8   4   0        775.67        799.12        18.57 o                         
   9   4   0         19.56          4.82         5.69 o                         
  10   4   0         69.29         57.70         6.83 o                         
  11   4   0         34.51         35.21         5.93 o                         
  12   4   0        305.53        297.62        10.67 o                         
  13   4   0        651.50        642.30        14.04 o                         
  14   4   0        902.31        863.30        17.95 o                         
  15   4   0         32.10         26.48         6.39 o                         
   1   5   0         30.65         27.14         8.93 o                         
   2   5   0       4329.92       4391.71        59.63 o                         
   3   5   0       7332.21       7596.32       105.20 o                         
   4   5   0       2729.73       2917.39        37.46 o                         
   5   5   0          1.76         10.41        11.73 o                         
   6   5   0         95.41         94.80         7.60 o                         
   7   5   0        372.21        385.10        27.29 o                         
   8   5   0        181.61        189.80        14.17 o                         
   9   5   0         39.40         35.14         8.50 o                         
  10   5   0         38.41         39.63         6.90 o                         
  11   5   0        113.03        106.18         6.87 o                         
  12   5   0         71.79         55.33         6.64 o                         
  13   5   0          7.36         10.15         5.45 o                         
  14   5   0          3.62          0.28         5.43 o                         
   0   6   0         98.28        124.83        14.91 o                         
   1   6   0       1434.72       1513.66        24.18 o                         
   2   6   0       4388.22       4121.48        45.01 o                         
   3   6   0        694.16        696.47        14.23 o                         
   4   6   0        178.22        189.11        10.08 o                         
   5   6   0        279.92        267.04        13.33 o                         
   6   6   0         87.38         66.73        12.45 o                         
   7   6   0        980.60        984.82        24.03 o                         
   8   6   0        123.61        126.51        11.77 o                         
   9   6   0        262.02        251.39        14.61 o                         
  10   6   0       1460.49       1399.26        25.37 o                         
  11   6   0          2.69          7.73         6.82 o                         
  12   6   0        112.30        125.06         9.30 o                         
  13   6   0          1.04          1.66        10.92 o                         
  14   6   0        587.66        573.15        16.80 o                         
   1   7   0        422.42        430.47        17.87 o                         
   2   7   0        508.82        454.32        17.32 o                         
   3   7   0        621.32        610.78        15.44 o                         
   4   7   0         57.20         43.70         8.71 o                         
   5   7   0        786.50        750.33        26.58 o                         
   6   7   0         82.77         72.47         7.35 o                         
   7   7   0        383.14        412.91        14.30 o                         
   8   7   0         16.98         33.91         6.83 o                         
   9   7   0       2560.28       2447.10        66.95 o                         
  10   7   0          6.43          5.42         6.70 o                         
  11   7   0         14.87          6.51         5.39 o                         
  12   7   0         14.34         21.49         5.75 o                         
  13   7   0         85.14         57.02         7.66 o                         
   0   8   0         45.76         59.99        10.19 o                         
   1   8   0         22.05         20.68         6.41 o                         
   2   8   0       2192.22       2333.99        34.56 o                         
   3   8   0        184.35        162.03         8.04 o                         
   4   8   0         68.92         68.29         6.70 o                         
   5   8   0        520.93        496.15        13.29 o                         
   6   8   0         95.13        108.59         8.17 o                         
   7   8   0        203.61        238.69        11.67 o                         
   8   8   0       1124.01       1108.94        25.94 o                         
   9   8   0          1.86          7.41         5.81 o                         
  10   8   0        353.74        360.30        13.03 o                         
  11   8   0         10.43         15.31         5.29 o                         
  12   8   0         18.82         12.00         4.77 o                         
   1   9   0        551.10        534.45        14.52 o                         
   2   9   0         72.58         61.42         7.39 o                         
   3   9   0        145.78        139.04         8.74 o                         
   4   9   0        378.23        361.51        18.49 o                         
   5   9   0         35.79         40.80         6.28 o                         
   6   9   0          0.31         -6.29         6.29 o                         
   7   9   0        240.44        244.82        12.63 o                         
   8   9   0        376.90        367.25        11.55 o                         
   9   9   0        205.14        218.69         9.89 o                         
  10   9   0         96.92         92.38         6.69 o                         
   0  10   0         31.71         28.57         9.26 o                         
   1  10   0        784.96        824.60        17.05 o                         
   2  10   0        177.12        160.18        10.71 o                         
   3  10   0         35.10         29.29         6.96 o                         
   4  10   0        631.06        666.80        18.06 o                         
   5  10   0          1.11          8.73         9.42 o                         
   6  10   0        254.39        283.61        14.25 o                         
   7  10   0        363.25        342.27        24.22 o                         
   8  10   0        110.55         94.52        10.45 o                         
   1  11   0         11.99         16.70         9.74 o                         
   2  11   0        172.03        187.13        15.34 o                         
   3  11   0         12.53         -6.97         9.61 o                         
   4  11   0         68.19         51.27         9.86 o                         
   5  11   0         67.85         60.21         9.86 o                         
   6  11   0          0.13          1.74        11.02 o                         
 -15   0   1         20.27         28.25         8.25 o                         
 -13   0   1         46.43         31.02        11.89 o                         
 -11   0   1       4860.45       5086.73       114.48 o                         
  -9   0   1          0.84          5.28        14.21 o                         
  -7   0   1        395.06        457.86        17.76 o                         
  -5   0   1       4184.20       3429.89        88.13 o                         
  -3   0   1      14460.62      14278.46       220.54 o                         
  -1   0   1       8071.03       7314.59       289.55 o                         
   1   0   1      61957.54      57982.10      1764.98 o                         
   3   0   1       3210.13       2943.69        40.44 o                         
   5   0   1         42.71         72.07         8.32 o                         
   7   0   1       1106.36        988.51        41.92 o                         
   9   0   1         41.19         58.64        11.01 o                         
  11   0   1        588.57        611.27        24.77 o                         
  13   0   1        648.62        649.10        22.90 o                         
  15   0   1        321.01        340.07        24.06 o                         
 -16   1   1        593.01        604.19        15.01 o                         
 -15   1   1         43.00         45.45         6.31 o                         
 -14   1   1         86.83         90.34         7.21 o                         
 -13   1   1        321.89        309.09        12.09 o                         
 -12   1   1       1195.39       1179.28        22.21 o                         
 -11   1   1         70.76         85.18         6.42 o                         
 -10   1   1       1531.45       1583.28        24.50 o                         
  -9   1   1       1444.34       1438.41        24.94 o                         
  -8   1   1        232.72        231.56        11.59 o                         
  -7   1   1       1989.28       2412.66        34.57 o                         
  -6   1   1        252.56        252.16        11.19 o                         
  -5   1   1         80.65         91.88         7.56 o                         
  -4   1   1       2720.53       2667.76        36.36 o                         
  -3   1   1       9692.41       9830.76       108.73 o                         
  -2   1   1       1402.38       1264.68        15.25 o                         
  -1   1   1       1081.14       1164.50        12.46 o                         
   0   1   1      28469.40      28290.93       759.85 o                         
   1   1   1         94.75         94.35         2.75 o                         
   2   1   1         16.29         18.79         1.96 o                         
   3   1   1       6408.49       6908.08        73.39 o                         
   4   1   1       3385.06       3432.91        41.98 o                         
   5   1   1        315.86        314.76        11.88 o                         
   6   1   1       2508.56       2276.72        38.35 o                         
   7   1   1       1525.92       1593.72        30.26 o                         
   8   1   1         25.93         14.77         6.88 o                         
   9   1   1        644.54        566.31        12.16 o                         
  10   1   1          0.89         10.47         4.72 o                         
  11   1   1        298.04        258.78         9.67 o                         
  12   1   1        753.31        765.65        16.58 o                         
  13   1   1        163.34        165.55        10.73 o                         
  14   1   1          3.96          1.79         5.12 o                         
  15   1   1         96.77         98.33         7.09 o                         
  16   1   1         23.59         17.05         9.57 o                         
 -16   2   1         25.20         29.74         8.16 o                         
 -15   2   1        361.23        372.91        15.82 o                         
 -14   2   1         30.56         27.87         5.36 o                         
 -13   2   1        116.04        101.48         6.42 o                         
 -12   2   1        484.66        453.97        12.27 o                         
 -11   2   1       1309.03       1248.79        22.74 o                         
 -10   2   1       1964.97       2072.85        28.22 o                         
  -9   2   1         35.69         47.26         8.59 o                         
  -8   2   1       1369.31       1358.55        20.07 o                         
  -7   2   1       1258.27       1268.22        24.54 o                         
  -6   2   1        156.57        189.56        12.53 o                         
  -5   2   1       4437.94       4589.48        64.68 o                         
  -4   2   1        754.40        751.31        15.21 o                         
  -3   2   1       9564.62       8951.93       114.97 o                         
  -2   2   1      13087.14      13851.64       174.59 o                         
  -1   2   1         22.13         26.21         3.73 o                         
   0   2   1         26.60         68.73         4.97 o                         
   1   2   1      57191.03      54762.27      1056.40 o                         
   2   2   1       6498.98       6386.54        71.50 o                         
   3   2   1        490.75        480.40        11.34 o                         
   4   2   1        735.84        767.09        15.12 o                         
   5   2   1      12259.78      13056.97       156.41 o                         
   6   2   1       2090.87       2005.60        30.58 o                         
   7   2   1       1048.66       1010.88        29.05 o                         
   8   2   1        278.07        260.13        13.69 o                         
   9   2   1          0.03          3.01        11.45 o                         
  10   2   1        938.09        935.71        15.65 o                         
  11   2   1         18.24          5.15         7.64 o                         
  12   2   1         36.36         38.66         5.45 o                         
  13   2   1        181.33        187.68         9.46 o                         
  14   2   1        622.40        631.98        14.33 o                         
  15   2   1          1.90          8.18         5.12 o                         
 -16   3   1         63.36         70.52         9.28 o                         
 -15   3   1        216.00        244.80        10.49 o                         
 -14   3   1        185.09        190.73         8.83 o                         
 -13   3   1        108.72        106.38         6.91 o                         
 -12   3   1        295.15        305.55        10.89 o                         
 -11   3   1          0.41          5.96         5.27 o                         
 -10   3   1         35.20         41.97         5.52 o                         
  -9   3   1         44.63         56.50         6.17 o                         
  -8   3   1        168.58        156.55         7.54 o                         
  -7   3   1       7003.25       7204.80        85.72 o                         
  -6   3   1        445.71        479.85        15.21 o                         
  -5   3   1        137.27        160.50         9.89 o                         
  -4   3   1       2828.43       3013.03        44.94 o                         
  -3   3   1       3376.13       3414.84        53.14 o                         
  -2   3   1        446.35        454.74        12.93 o                         
  -1   3   1          2.33         10.45         4.87 o                         
   0   3   1        454.90        543.14        12.21 o                         
   1   3   1       5648.48       5746.44        83.13 o                         
   2   3   1      19890.01      20101.53       276.93 o                         
   3   3   1       3039.00       3069.39        45.55 o                         
   4   3   1        546.63        756.22        15.70 o                         
   5   3   1       5587.86       5688.62        73.45 o                         
   6   3   1       2299.77       2464.31        32.18 o                         
   7   3   1       1293.58       1240.47        22.89 o                         
   8   3   1          4.56          7.17         7.37 o                         
   9   3   1        478.63        458.05        12.82 o                         
  10   3   1        614.01        638.59        24.43 o                         
  11   3   1        274.65        294.70         9.99 o                         
  12   3   1        636.05        624.52        14.05 o                         
  13   3   1        338.40        297.74         9.94 o                         
  14   3   1         25.46         13.34         5.13 o                         
  15   3   1         41.73         51.12         6.18 o                         
 -15   4   1        256.43        236.97        14.17 o                         
 -14   4   1        288.26        272.14        10.16 o                         
 -13   4   1        691.66        691.63        14.85 o                         
 -12   4   1       1178.81       1198.39        20.81 o                         
 -11   4   1        221.26        216.02        10.76 o                         
 -10   4   1       1211.51       1171.81        20.77 o                         
  -9   4   1        651.46        609.19        16.56 o                         
  -8   4   1        250.98        227.86        10.38 o                         
  -7   4   1       1062.80        999.81        20.30 o                         
  -6   4   1        648.63        638.58        16.30 o                         
  -5   4   1         22.55         47.82         8.15 o                         
  -4   4   1       1461.29       1581.21        26.05 o                         
  -3   4   1       2398.75       2253.51        36.10 o                         
  -2   4   1         18.35         30.75         6.92 o                         
  -1   4   1         97.20         88.97        10.64 o                         
   0   4   1       3629.01       3605.31        50.31 o                         
   1   4   1        206.19        236.72        12.38 o                         
   2   4   1      18431.20      18935.86       263.29 o                         
   3   4   1       9162.62       9935.72       130.42 o                         
   4   4   1       2026.74       1859.97        31.97 o                         
   5   4   1        659.90        673.64        15.73 o                         
   6   4   1        355.64        395.34        13.16 o                         
   7   4   1        476.96        495.53        15.92 o                         
   8   4   1        636.94        585.54        19.23 o                         
   9   4   1        231.14        232.68        10.88 o                         
  10   4   1        799.10        795.62        26.22 o                         
  11   4   1        755.15        725.93        15.17 o                         
  12   4   1          7.76          7.17         5.29 o                         
  13   4   1        215.55        209.60         9.30 o                         
  14   4   1         23.99         19.53         5.76 o                         
  15   4   1        465.17        429.63        22.62 o                         
 -15   5   1         89.91        113.74        10.45 o                         
 -14   5   1        217.14        201.77        14.77 o                         
 -13   5   1         86.97         84.92         7.02 o                         
 -12   5   1          7.14          2.73         6.32 o                         
 -11   5   1        313.28        302.70        11.35 o                         
 -10   5   1         15.94         17.21         5.73 o                         
  -9   5   1        506.51        539.17        15.43 o                         
  -8   5   1        400.48        388.30        16.82 o                         
  -7   5   1        642.11        648.82        19.89 o                         
  -6   5   1         30.10         25.17        11.67 o                         
  -5   5   1        116.76        119.97        12.88 o                         
  -4   5   1        190.35        203.29         9.43 o                         
  -3   5   1       1140.57       1102.59        24.04 o                         
  -2   5   1       4922.79       4932.26        60.65 o                         
  -1   5   1        765.79        703.95        21.93 o                         
   0   5   1        126.55        127.78        11.92 o                         
   1   5   1        432.97        405.51        16.23 o                         
   2   5   1       1948.60       1902.70        30.09 o                         
   3   5   1       3105.02       2991.29        40.49 o                         
   4   5   1       2630.97       2904.56        37.42 o                         
   5   5   1       1165.52       1096.57        21.56 o                         
   6   5   1        291.33        275.95        16.19 o                         
   7   5   1        722.73        736.49        16.21 o                         
   8   5   1          0.77         -2.19         5.68 o                         
   9   5   1        232.82        237.41        11.11 o                         
  10   5   1        956.05       1019.96        20.16 o                         
  11   5   1        705.29        658.85        14.65 o                         
  12   5   1        190.59        180.02        10.46 o                         
  13   5   1         32.14         36.85        12.55 o                         
  14   5   1        279.83        312.15        13.04 o                         
 -14   6   1         15.17         10.09         5.36 o                         
 -13   6   1        375.66        372.11        13.35 o                         
 -12   6   1         59.70         59.97         7.78 o                         
 -11   6   1         49.24         46.65         8.62 o                         
 -10   6   1        310.46        313.75        13.97 o                         
  -9   6   1       1201.58       1190.10        30.99 o                         
  -8   6   1        468.84        418.89        22.30 o                         
  -7   6   1       1293.91       1220.44        25.24 o                         
  -6   6   1        537.56        535.65        20.58 o                         
  -5   6   1        250.17        217.57        12.22 o                         
  -4   6   1         20.03         40.29         6.97 o                         
  -3   6   1       2287.71       2186.98        27.32 o                         
  -2   6   1        595.57        630.57        14.30 o                         
  -1   6   1       1573.60       1638.61        22.78 o                         
   0   6   1         11.77          4.05         6.48 o                         
   1   6   1        563.27        565.47        13.95 o                         
   2   6   1       3003.74       3072.42        32.92 o                         
   3   6   1       3128.18       3120.80        36.50 o                         
   4   6   1        381.11        359.87        12.89 o                         
   5   6   1         10.94          0.35         7.81 o                         
   6   6   1         33.83         26.49         9.07 o                         
   7   6   1        279.40        256.40        14.90 o                         
   8   6   1         93.66         73.62         7.84 o                         
   9   6   1       3255.94       3301.23        56.24 o                         
  10   6   1          9.07         14.05         5.98 o                         
  11   6   1        199.07        214.77        10.66 o                         
  12   6   1          0.12          4.33         5.50 o                         
  13   6   1         15.61         15.89         5.55 o                         
 -13   7   1          3.13          7.86         6.96 o                         
 -12   7   1          0.08          6.08         8.12 o                         
 -11   7   1          2.01          2.80         5.65 o                         
 -10   7   1         86.11        103.46        10.85 o                         
  -9   7   1        233.94        233.44        18.00 o                         
  -8   7   1        890.68        955.29        20.58 o                         
  -7   7   1         11.40         20.96         8.38 o                         
  -6   7   1        326.24        301.14        24.55 o                         
  -5   7   1          0.20        -10.58        12.34 o                         
  -4   7   1       1263.47       1198.20        21.07 o                         
  -3   7   1        556.61        609.03        14.27 o                         
  -2   7   1       3142.44       3065.89        44.05 o                         
  -1   7   1          3.15          9.61        10.59 o                         
   0   7   1          1.96         -1.25        10.89 o                         
   1   7   1        825.53        811.93        16.69 o                         
   2   7   1        518.40        501.54        15.42 o                         
   3   7   1         96.30        100.97        10.42 o                         
   4   7   1        590.78        588.40        15.75 o                         
   5   7   1         44.04         54.84         8.51 o                         
   6   7   1        411.25        423.00        14.94 o                         
   7   7   1        287.59        290.13        12.84 o                         
   8   7   1        668.45        690.36        19.40 o                         
   9   7   1        113.77        133.18        12.56 o                         
  10   7   1       1299.25       1312.90        22.33 o                         
  11   7   1         13.02         23.41         6.03 o                         
  12   7   1         47.47         34.47         5.93 o                         
 -12   8   1         25.46         27.84         5.37 o                         
 -11   8   1          0.12          5.10         4.99 o                         
 -10   8   1         97.43         80.34         6.41 o                         
  -9   8   1        500.89        440.22        15.25 o                         
  -8   8   1         57.31         49.76         7.65 o                         
  -7   8   1          0.76          2.63         6.82 o                         
  -6   8   1         93.78         81.24         7.23 o                         
  -5   8   1         71.62         64.93         6.67 o                         
  -4   8   1        708.95        736.29        14.74 o                         
  -3   8   1        520.43        560.39        16.42 o                         
  -2   8   1         31.10         21.74         6.40 o                         
  -1   8   1       2542.64       2522.59        40.35 o                         
   0   8   1        146.77        141.15        15.68 o                         
   1   8   1         32.38         27.84         6.06 o                         
   2   8   1          0.52          3.05         6.10 o                         
   3   8   1       3095.00       3103.16        40.51 o                         
   4   8   1        935.70        948.43        17.29 o                         
   5   8   1        319.04        327.01        11.69 o                         
   6   8   1         12.47         17.50         6.19 o                         
   7   8   1         22.06         10.57         6.62 o                         
   8   8   1        282.09        277.22        11.65 o                         
   9   8   1        576.11        561.77        14.81 o                         
  10   8   1          0.92         -1.92         6.33 o                         
  11   8   1         36.61         28.88         7.53 o                         
 -10   9   1         15.68         24.67         8.96 o                         
  -9   9   1        184.84        200.30         9.86 o                         
  -8   9   1        429.13        400.07        12.17 o                         
  -7   9   1        264.01        237.45        10.89 o                         
  -6   9   1         56.77         61.02         8.59 o                         
  -5   9   1        187.55        198.70        13.29 o                         
  -4   9   1        140.89        102.26         8.39 o                         
  -3   9   1        331.88        368.24        13.22 o                         
  -2   9   1         67.68         62.39         6.95 o                         
  -1   9   1        787.84        776.64        16.93 o                         
   0   9   1        518.02        517.76        14.34 o                         
   1   9   1        114.54        126.55         8.09 o                         
   2   9   1         18.82         15.51         6.91 o                         
   3   9   1         20.86          9.62         9.65 o                         
   4   9   1        454.92        471.38        14.11 o                         
   5   9   1        298.51        272.13        12.02 o                         
   6   9   1        105.56        102.27         6.81 o                         
   7   9   1        233.75        233.92         9.73 o                         
   8   9   1        428.94        415.16        11.77 o                         
   9   9   1         19.69         30.34         5.58 o                         
  10   9   1        143.37        119.03        10.01 o                         
  -9  10   1         21.94         32.27        13.34 o                         
  -8  10   1          6.86          6.24         7.92 o                         
  -7  10   1        270.89        307.06        16.19 o                         
  -6  10   1          1.84         -1.38         7.40 o                         
  -5  10   1        270.15        268.26        22.62 o                         
  -4  10   1         95.66         93.32         8.15 o                         
  -3  10   1        365.57        376.28        14.54 o                         
  -2  10   1        223.79        232.35        13.38 o                         
  -1  10   1         23.26          5.47         6.46 o                         
   0  10   1        378.89        410.02        12.96 o                         
   1  10   1         22.06         20.14         6.82 o                         
   2  10   1        564.39        609.97        15.65 o                         
   3  10   1        411.28        391.37        13.36 o                         
   4  10   1         19.46         22.47         6.67 o                         
   5  10   1        285.09        290.80        14.36 o                         
   6  10   1          0.08         10.95         7.30 o                         
   7  10   1        271.09        243.99        14.70 o                         
   8  10   1        182.73        176.88        18.27 o                         
  -6  11   1         84.91         34.21        13.92 o                         
  -5  11   1         71.58         63.75         9.32 o                         
  -4  11   1         34.82         32.31        17.69 o                         
  -3  11   1         62.04         74.02        10.23 o                         
  -2  11   1         35.72         25.81        12.78 o                         
  -1  11   1        125.56        151.61        10.39 o                         
   0  11   1         50.64         60.41         9.00 o                         
   1  11   1         20.35         12.59         7.07 o                         
   2  11   1         64.18         50.97         8.11 o                         
   3  11   1         57.11         36.67         8.12 o                         
   4  11   1        120.37        116.71        21.46 o                         
   5  11   1         85.28         79.44        12.76 o                         
 -16   0   2        393.32        419.70        18.23 o                         
 -14   0   2         82.04         86.40        11.13 o                         
 -12   0   2          3.36         -3.38         8.23 o                         
 -10   0   2      10053.13       9700.51       121.21 o                         
  -8   0   2        552.19        577.98        22.77 o                         
  -6   0   2       5723.41       5425.70       105.55 o                         
  -4   0   2        969.95        819.69        20.77 o                         
  -2   0   2      12391.10      11271.38       141.48 o                         
   0   0   2      18413.71      18214.55       276.79 o                         
   2   0   2      41167.48      40025.78       536.67 o                         
   4   0   2        664.48        708.41        16.08 o                         
   6   0   2       1677.65       1668.78        41.39 o                         
   8   0   2        508.31        483.57        38.74 o                         
  10   0   2         37.34         29.41         9.71 o                         
  12   0   2        234.35        278.94        15.10 o                         
  14   0   2        110.33        120.92        12.28 o                         
 -16   1   2          1.22         21.09         5.70 o                         
 -15   1   2        159.38        155.46        10.40 o                         
 -14   1   2         17.97         13.97        12.81 o                         
 -13   1   2         55.43         57.71         6.13 o                         
 -12   1   2         10.90         13.71         5.40 o                         
 -11   1   2       2786.27       2867.40        38.70 o                         
 -10   1   2          0.32          1.19         8.34 o                         
  -9   1   2       1806.84       1911.05        24.93 o                         
  -8   1   2        907.95        897.80        16.87 o                         
  -7   1   2         22.71         21.13         6.02 o                         
  -6   1   2        484.54        612.29        17.35 o                         
  -5   1   2       2512.11       2352.90        40.34 o                         
  -4   1   2        196.94        159.31         7.48 o                         
  -3   1   2        454.65        406.60         9.52 o                         
  -2   1   2       7861.88       7839.54        80.73 o                         
  -1   1   2       2266.37       2424.65        27.61 o                         
   0   1   2       6484.20       6662.40        94.86 o                         
   1   1   2       1620.31       2001.22        24.19 o                         
   2   1   2       3612.80       3418.93        36.98 o                         
   3   1   2        820.63       1011.17        19.79 o                         
   4   1   2       4639.21       5277.20        61.62 o                         
   5   1   2         85.33         90.09         8.11 o                         
   6   1   2         59.02         37.53        10.13 o                         
   7   1   2       5838.94       6301.73       109.97 o                         
   8   1   2        306.95        329.69        10.47 o                         
   9   1   2        208.54        233.87        11.20 o                         
  10   1   2        409.69        406.10        13.48 o                         
  11   1   2         51.60         37.54         5.76 o                         
  12   1   2        363.46        361.09        11.77 o                         
  13   1   2       1266.94       1283.90        26.22 o                         
  14   1   2        290.88        305.85        10.57 o                         
  15   1   2         65.50         75.85         6.30 o                         
 -16   2   2        426.97        416.39        13.90 o                         
 -15   2   2         11.68          8.72         5.72 o                         
 -14   2   2          2.55          3.89         5.34 o                         
 -13   2   2         24.55         16.27         5.51 o                         
 -12   2   2        249.67        232.11        11.61 o                         
 -11   2   2        360.07        361.66        13.10 o                         
 -10   2   2       1613.35       1639.13        24.39 o                         
  -9   2   2       4107.95       3921.49        41.21 o                         
  -8   2   2         43.68         49.06         5.58 o                         
  -7   2   2       1193.19       1152.56        24.15 o                         
  -6   2   2       4538.47       4712.89        72.96 o                         
  -5   2   2       1709.07       1850.84        29.53 o                         
  -4   2   2      11899.04      12495.57       160.64 o                         
  -3   2   2       3171.67       2982.90        37.94 o                         
  -2   2   2      11365.88      11599.37       113.32 o                         
  -1   2   2        644.69        646.89         9.56 o                         
   0   2   2        162.99        188.74         5.59 o                         
   1   2   2      14486.87      14925.95       283.55 o                         
   2   2   2        228.10        198.41        12.02 o                         
   3   2   2       7424.24       7760.16        82.70 o                         
   4   2   2       2537.61       2462.34        35.46 o                         
   5   2   2       6135.89       6169.38        97.35 o                         
   6   2   2       3361.17       3627.85        51.52 o                         
   7   2   2         84.27        112.72         7.25 o                         
   8   2   2       2484.56       2540.34        29.93 o                         
   9   2   2         92.62         74.11         8.13 o                         
  10   2   2         61.70         77.34         8.51 o                         
  11   2   2       1114.04       1151.93        19.44 o                         
  12   2   2        933.99        974.93        19.23 o                         
  13   2   2         45.70         34.85         5.34 o                         
  14   2   2         26.04         43.57         5.69 o                         
  15   2   2         61.81         53.52         7.95 o                         
 -16   3   2         10.14         28.68        10.73 o                         
 -15   3   2        206.17        193.21         9.50 o                         
 -14   3   2        486.52        478.68        12.03 o                         
 -13   3   2          3.36          5.86         5.23 o                         
 -12   3   2        848.82        815.52        28.56 o                         
 -11   3   2        290.52        266.35        10.64 o                         
 -10   3   2        118.88        105.44         6.93 o                         
  -9   3   2         42.29         44.90         8.00 o                         
  -8   3   2          1.93          4.82         8.63 o                         
  -7   3   2        210.63        199.69        10.71 o                         
  -6   3   2       9278.77       9153.72       121.05 o                         
  -5   3   2       7702.47       7551.28       123.07 o                         
  -4   3   2        786.07        767.47        17.91 o                         
  -3   3   2        419.13        443.77        12.53 o                         
  -2   3   2       2263.07       2486.06        35.78 o                         
  -1   3   2        362.58        310.29         8.63 o                         
   0   3   2        797.09        901.55        17.93 o                         
   1   3   2        651.91        761.47        15.17 o                         
   2   3   2       1889.73       2163.18        37.92 o                         
   3   3   2       1644.58       1574.81        46.12 o                         
   4   3   2        600.37        690.41        15.65 o                         
   5   3   2        949.94       1030.22        20.91 o                         
   6   3   2       3746.01       3664.81        41.25 o                         
   7   3   2        679.83        639.99        12.63 o                         
   8   3   2       3343.90       3345.94        43.94 o                         
   9   3   2          5.80          7.21         5.53 o                         
  10   3   2        915.52        944.13        17.11 o                         
  11   3   2        286.56        307.93        13.37 o                         
  12   3   2        268.84        292.98        11.14 o                         
  13   3   2        188.79        192.58         8.70 o                         
  14   3   2        160.26        178.89         8.40 o                         
  15   3   2         70.18         72.75         6.62 o                         
 -15   4   2        380.02        373.74        14.31 o                         
 -14   4   2        660.65        646.63        14.45 o                         
 -13   4   2          8.59          4.78         5.36 o                         
 -12   4   2        688.17        662.14        23.30 o                         
 -11   4   2        408.00        380.93        12.94 o                         
 -10   4   2        156.89        153.57         9.85 o                         
  -9   4   2        901.25        900.79        17.18 o                         
  -8   4   2       1330.55       1267.05        30.60 o                         
  -7   4   2       2231.13       2133.73        31.86 o                         
  -6   4   2       2992.41       2924.56        39.61 o                         
  -5   4   2         12.29         19.38         8.50 o                         
  -4   4   2         31.21         15.76         6.99 o                         
  -3   4   2       1781.01       1985.59        33.53 o                         
  -2   4   2        545.61        445.53        13.43 o                         
  -1   4   2        927.01       1060.43        37.86 o                         
   0   4   2        548.27        776.61        16.51 o                         
   1   4   2          8.15         12.55         5.94 o                         
   2   4   2       2072.28       2147.45        51.58 o                         
   3   4   2      11161.77      11237.00       279.85 o                         
   4   4   2       3902.49       3670.58        47.58 o                         
   5   4   2       4083.76       4291.59        50.60 o                         
   6   4   2        476.41        499.21        19.83 o                         
   7   4   2         49.59         41.56         7.78 o                         
   8   4   2         52.29         49.76         5.83 o                         
   9   4   2         50.85         52.00         7.69 o                         
  10   4   2        735.73        789.55        16.96 o                         
  11   4   2        821.28        817.71        16.25 o                         
  12   4   2        280.21        305.50        10.47 o                         
  13   4   2          0.63         -4.82         4.82 o                         
  14   4   2        177.88        169.96        18.30 o                         
 -15   5   2          2.78          3.11         5.96 o                         
 -14   5   2        431.59        442.51        14.24 o                         
 -13   5   2        273.35        289.23        11.67 o                         
 -12   5   2        341.72        314.46        17.38 o                         
 -11   5   2          1.71         10.28         5.94 o                         
 -10   5   2        145.71        131.49        11.12 o                         
  -9   5   2          2.19          1.89        11.22 o                         
  -8   5   2        180.11        176.61        12.38 o                         
  -7   5   2       2124.01       2139.14        33.47 o                         
  -6   5   2       1316.57       1263.01        24.10 o                         
  -5   5   2         86.29         63.99         9.05 o                         
  -4   5   2       2007.50       1957.90        24.80 o                         
  -3   5   2       2543.15       2589.87        36.19 o                         
  -2   5   2         24.26          6.99        16.24 o                         
  -1   5   2       4517.05       4677.54        68.50 o                         
   0   5   2       1638.54       1438.00        32.85 o                         
   1   5   2        862.99        856.21        22.04 o                         
   2   5   2       6773.84       7160.92        92.85 o                         
   3   5   2       3561.07       3381.41        41.10 o                         
   4   5   2          6.18         16.01         6.16 o                         
   5   5   2        447.85        453.09        14.38 o                         
   6   5   2        503.50        501.59        19.15 o                         
   7   5   2        421.73        446.32        14.10 o                         
   8   5   2         48.67         52.66        11.57 o                         
   9   5   2        844.80        847.65        17.97 o                         
  10   5   2         69.74         70.15         6.39 o                         
  11   5   2        329.94        329.69        13.71 o                         
  12   5   2        179.10        165.31         8.21 o                         
  13   5   2         75.21         72.07         6.88 o                         
  14   5   2          7.38         -0.87         6.15 o                         
 -14   6   2        208.63        186.82        14.92 o                         
 -13   6   2         14.99          5.90        12.28 o                         
 -12   6   2        220.72        206.77        12.16 o                         
 -11   6   2        318.77        303.28        16.54 o                         
 -10   6   2        264.62        262.81        12.55 o                         
  -9   6   2        305.21        359.38        14.64 o                         
  -8   6   2       1106.65       1065.53        23.55 o                         
  -7   6   2       1006.66        937.12        30.94 o                         
  -6   6   2        174.15        155.40        27.27 o                         
  -5   6   2        205.68        210.93        15.86 o                         
  -4   6   2        581.02        576.75        16.85 o                         
  -3   6   2          6.60          9.87         8.97 o                         
  -2   6   2       4180.29       4196.43        45.53 o                         
  -1   6   2        137.34        141.94         8.67 o                         
   0   6   2        504.67        537.79        13.79 o                         
   1   6   2       2037.77       1862.10        26.28 o                         
   2   6   2        163.76        190.44        13.54 o                         
   3   6   2        897.66        862.43        21.35 o                         
   4   6   2       4072.38       3890.24        48.71 o                         
   5   6   2        285.61        274.21        16.16 o                         
   6   6   2        133.68        126.19         7.90 o                         
   7   6   2         21.96         17.61         6.26 o                         
   8   6   2        694.78        703.82        18.45 o                         
   9   6   2         55.00         66.33         7.36 o                         
  10   6   2       1466.44       1466.59        26.34 o                         
  11   6   2          4.73          2.02         5.31 o                         
  12   6   2         21.29         20.52         7.95 o                         
  13   6   2          0.52          2.16         5.11 o                         
 -13   7   2        208.57        181.27         8.91 o                         
 -12   7   2         25.93         17.23         6.35 o                         
 -11   7   2          4.24          1.06         6.02 o                         
 -10   7   2         11.50          0.17         6.46 o                         
  -9   7   2        470.96        454.17        15.67 o                         
  -8   7   2          8.22         -3.65         7.93 o                         
  -7   7   2       1216.02       1147.52        22.98 o                         
  -6   7   2         54.61         55.52        15.67 o                         
  -5   7   2        884.33        930.31        22.24 o                         
  -4   7   2         86.80         96.82        14.47 o                         
  -3   7   2         21.16         19.06         7.25 o                         
  -2   7   2        233.56        207.95        21.29 o                         
  -1   7   2       2781.57       2606.45        35.63 o                         
   0   7   2        843.46        876.02        30.14 o                         
   1   7   2         22.54         24.35        15.02 o                         
   2   7   2          2.82         10.04         6.31 o                         
   3   7   2       2100.10       2094.23        33.67 o                         
   4   7   2          1.46         13.77         8.43 o                         
   5   7   2       1124.42       1209.06        25.88 o                         
   6   7   2        716.50        701.82        19.45 o                         
   7   7   2        229.72        231.91        22.64 o                         
   8   7   2         94.50         69.69         8.51 o                         
   9   7   2        717.36        673.05        41.35 o                         
  10   7   2         24.28         27.23         5.87 o                         
  11   7   2        347.31        337.34        12.58 o                         
  12   7   2          1.54         -8.80         8.80 o                         
 -12   8   2         64.58         48.32         6.38 o                         
 -11   8   2        101.43        112.38         8.79 o                         
 -10   8   2        115.14         98.06         7.25 o                         
  -9   8   2        742.82        791.59        18.28 o                         
  -8   8   2       1310.05       1373.89        24.81 o                         
  -7   8   2        158.14        156.76         9.07 o                         
  -6   8   2        131.61        141.13        15.81 o                         
  -5   8   2         53.98         62.78        10.02 o                         
  -4   8   2          0.35          0.47         5.74 o                         
  -3   8   2         81.66         78.26         7.19 o                         
  -2   8   2       1925.87       1894.11        32.31 o                         
  -1   8   2          7.05          1.13         6.51 o                         
   0   8   2        896.59        975.96        20.62 o                         
   1   8   2         17.98         29.68         6.26 o                         
   2   8   2        320.84        386.17        13.02 o                         
   3   8   2         22.07         18.08         7.07 o                         
   4   8   2       2161.46       2255.10        33.29 o                         
   5   8   2        838.21        849.25        19.05 o                         
   6   8   2          1.90         -5.39         6.31 o                         
   7   8   2          1.11         -5.28         7.38 o                         
   8   8   2         62.56         60.74         6.11 o                         
   9   8   2         89.81         91.42         7.15 o                         
  10   8   2        467.81        456.00        13.86 o                         
  11   8   2         17.25         19.05         5.86 o                         
 -11   9   2          0.46         -3.94         5.61 o                         
 -10   9   2         30.41         39.09         5.79 o                         
  -9   9   2          3.68          5.00         5.45 o                         
  -8   9   2        259.39        258.87        11.57 o                         
  -7   9   2        134.98        131.87         7.61 o                         
  -6   9   2        139.26        132.04         9.09 o                         
  -5   9   2          9.89         16.25         7.32 o                         
  -4   9   2        256.32        246.90        12.25 o                         
  -3   9   2        192.68        227.77        12.10 o                         
  -2   9   2         31.45         35.49         7.14 o                         
  -1   9   2        213.28        211.79        11.11 o                         
   0   9   2         92.85        114.63         7.68 o                         
   1   9   2        166.04        170.53        19.31 o                         
   2   9   2        210.82        248.20        14.82 o                         
   3   9   2         68.95         67.82         7.50 o                         
   4   9   2         89.25         91.58         7.38 o                         
   5   9   2        620.55        581.38        14.13 o                         
   6   9   2        461.00        430.40        11.52 o                         
   7   9   2        124.83        105.57         6.42 o                         
   8   9   2        187.04        165.88         8.28 o                         
   9   9   2        434.78        440.91        12.13 o                         
  10   9   2         21.87         17.23         6.31 o                         
  -9  10   2        239.55        240.76        14.63 o                         
  -8  10   2         55.35         49.84         7.61 o                         
  -7  10   2          1.08          5.84         9.58 o                         
  -6  10   2        101.74         96.49         9.99 o                         
  -5  10   2         10.74         10.45         7.44 o                         
  -4  10   2        577.87        589.50        18.74 o                         
  -3  10   2        181.37        188.10        12.10 o                         
  -2  10   2        257.48        255.72        12.01 o                         
  -1  10   2        625.76        614.69        17.28 o                         
   0  10   2        147.95        136.58        16.49 o                         
   1  10   2         37.40         40.52         7.00 o                         
   2  10   2         45.86         37.99         6.80 o                         
   3  10   2        379.40        394.26        13.22 o                         
   4  10   2        704.66        661.50        15.87 o                         
   5  10   2        118.42        112.71         7.73 o                         
   6  10   2        217.50        215.04        13.34 o                         
   7  10   2        105.26         89.63         8.51 o                         
   8  10   2         89.52         80.60        12.76 o                         
  -6  11   2          4.21         15.08         9.74 o                         
  -5  11   2         23.18         23.37         8.78 o                         
  -4  11   2        169.34        205.71        14.61 o                         
  -3  11   2         36.54         32.76         9.57 o                         
  -2  11   2         23.83         19.39         9.08 o                         
  -1  11   2         20.51         26.51         8.28 o                         
   0  11   2        307.80        286.53        12.66 o                         
   1  11   2        317.48        344.65        13.58 o                         
   2  11   2         87.46         79.82         7.75 o                         
   3  11   2        167.78        182.94        13.88 o                         
   4  11   2          0.92         -4.24         7.99 o                         
   5  11   2        132.39        122.03        12.67 o                         
 -17   0   3         10.83         24.93         8.70 o                         
 -15   0   3        187.22        180.67        24.93 o                         
 -13   0   3        871.67        818.17        28.56 o                         
 -11   0   3        329.24        373.51        16.83 o                         
  -9   0   3      11131.33      11583.59       185.07 o                         
  -7   0   3       1062.10       1025.52        30.82 o                         
  -5   0   3       2455.53       2495.85        48.80 o                         
  -3   0   3       8324.09       7757.35        99.48 o                         
  -1   0   3        222.53        227.56         5.52 o                         
   1   0   3      12203.33      13038.54       179.69 o                         
   3   0   3       2290.49       2086.16        34.80 o                         
   5   0   3       4216.06       4003.64        67.15 o                         
   7   0   3       3238.36       3388.78        61.63 o                         
   9   0   3         88.01         69.07         7.54 o                         
  11   0   3          6.64          2.43         6.86 o                         
  13   0   3       1933.23       1956.13        40.99 o                         
  15   0   3         15.93          7.61        10.73 o                         
 -16   1   3        344.49        351.71        12.40 o                         
 -15   1   3         25.03         21.78         6.29 o                         
 -14   1   3          0.44          5.04         6.02 o                         
 -13   1   3        155.61        137.91         7.96 o                         
 -12   1   3         92.74         99.49         7.82 o                         
 -11   1   3       1264.34       1127.42        19.31 o                         
 -10   1   3       6814.13       6719.13        69.27 o                         
  -9   1   3        493.82        501.68        20.56 o                         
  -8   1   3       1640.39       1784.96        26.03 o                         
  -7   1   3         55.18         44.89         6.90 o                         
  -6   1   3          7.23          7.27         7.44 o                         
  -5   1   3         41.86         35.93         6.75 o                         
  -4   1   3       9030.07       8783.14        92.78 o                         
  -3   1   3       1885.52       1857.61        34.48 o                         
  -2   1   3      13448.60      13637.62       132.54 o                         
  -1   1   3      17310.66      16169.55       156.19 o                         
   0   1   3       2649.78       2698.60        39.36 o                         
   1   1   3       3943.92       4255.71        46.62 o                         
   2   1   3        909.11        860.48        38.38 o                         
   3   1   3        736.69        808.50        15.05 o                         
   4   1   3       3825.36       4266.44        49.19 o                         
   5   1   3        602.63        855.94        22.91 o                         
   6   1   3        326.51        295.66        20.10 o                         
   7   1   3        419.69        444.27        11.69 o                         
   8   1   3       5465.40       5497.88        63.35 o                         
   9   1   3        281.38        280.34        17.99 o                         
  10   1   3        394.57        382.46         9.85 o                         
  11   1   3       1271.32       1281.68        19.64 o                         
  12   1   3        943.41        955.07        19.22 o                         
  13   1   3          4.48          1.58         5.18 o                         
  14   1   3        727.38        760.02        15.45 o                         
  15   1   3         57.66         56.45        13.21 o                         
 -16   2   3         43.63         45.58         6.69 o                         
 -15   2   3        123.22        123.28         8.37 o                         
 -14   2   3        180.55        171.93         8.98 o                         
 -13   2   3          0.49          2.84         5.29 o                         
 -12   2   3         17.68         25.21         6.85 o                         
 -11   2   3        354.32        344.33        11.31 o                         
 -10   2   3         27.90          9.62         5.96 o                         
  -9   2   3       2215.93       2021.07        26.94 o                         
  -8   2   3       3452.86       3581.15        45.12 o                         
  -7   2   3        169.24        185.75         9.58 o                         
  -6   2   3        134.89         85.66        26.75 o                         
  -5   2   3      12559.35      12786.81       166.09 o                         
  -4   2   3        127.31        105.70         6.41 o                         
  -3   2   3       1792.61       1869.95        28.57 o                         
  -2   2   3       6387.09       6509.20        78.20 o                         
  -1   2   3       5642.24       5941.53        66.89 o                         
   0   2   3       5231.22       5311.94        67.51 o                         
   1   2   3        573.81        507.58        10.40 o                         
   2   2   3        921.93        909.15        15.68 o                         
   3   2   3        860.78       1014.74        30.00 o                         
   4   2   3       7040.03       7460.96        98.94 o                         
   5   2   3          7.85         12.06         7.27 o                         
   6   2   3       5069.53       5546.93        66.17 o                         
   7   2   3       3160.53       3226.88        36.01 o                         
   8   2   3        338.09        316.51         9.25 o                         
   9   2   3       2628.17       2785.75        35.98 o                         
  10   2   3       1368.60       1423.84        21.40 o                         
  11   2   3        123.91        123.86        10.14 o                         
  12   2   3        328.19        346.82        11.00 o                         
  13   2   3        546.64        575.84        12.66 o                         
  14   2   3        252.85        274.83        10.01 o                         
  15   2   3         10.31          9.44         8.24 o                         
 -16   3   3          0.33          2.26         7.07 o                         
 -15   3   3         39.07         50.39         7.24 o                         
 -14   3   3        114.85        108.61         6.97 o                         
 -13   3   3        234.67        252.43        11.19 o                         
 -12   3   3         16.39         11.82         5.60 o                         
 -11   3   3        901.71        877.99        17.49 o                         
 -10   3   3          6.67         -3.88         7.87 o                         
  -9   3   3       1087.67       1017.18        20.23 o                         
  -8   3   3        760.45        715.74        14.73 o                         
  -7   3   3        446.46        462.95        12.93 o                         
  -6   3   3       3799.07       4158.16        59.17 o                         
  -5   3   3       1811.41       1671.76        33.37 o                         
  -4   3   3       7909.71       8359.66       110.11 o                         
  -3   3   3        405.60        316.22        10.60 o                         
  -2   3   3       4053.76       4303.44        64.02 o                         
  -1   3   3        832.16        809.45        13.74 o                         
   0   3   3       9486.39      10252.36       143.57 o                         
   1   3   3       5898.04       6144.54        88.73 o                         
   2   3   3        567.24        588.30        15.88 o                         
   3   3   3      18311.33      20020.89       253.70 o                         
   4   3   3       1497.59       1300.22        28.61 o                         
   5   3   3       1964.62       1979.24        30.26 o                         
   6   3   3       1743.12       1626.46        23.31 o                         
   7   3   3        729.56        698.65        18.77 o                         
   8   3   3       2459.53       2444.13        31.32 o                         
   9   3   3         56.63         71.78         5.59 o                         
  10   3   3         19.14         29.25         8.25 o                         
  11   3   3         73.17         56.47        17.39 o                         
  12   3   3        531.57        520.61        14.12 o                         
  13   3   3          0.97          2.05         4.56 o                         
  14   3   3         93.09        105.38         6.91 o                         
 -16   4   3         49.80         56.25        17.98 o                         
 -15   4   3        145.65        133.34        10.04 o                         
 -14   4   3        482.52        470.76        12.57 o                         
 -13   4   3        505.28        521.48        25.78 o                         
 -12   4   3        324.41        349.77        12.80 o                         
 -11   4   3        270.24        240.68        12.07 o                         
 -10   4   3         18.07         19.56         6.65 o                         
  -9   4   3        145.51        137.11         9.22 o                         
  -8   4   3       2205.28       2184.12        37.47 o                         
  -7   4   3       3262.31       3127.41        41.70 o                         
  -6   4   3       2988.67       2836.84        41.05 o                         
  -5   4   3       2572.48       2503.79        48.98 o                         
  -4   4   3       5280.32       5532.18        77.37 o                         
  -3   4   3         44.11         19.65         6.30 o                         
  -2   4   3        438.35        461.74        19.59 o                         
  -1   4   3         14.81         19.76         8.53 o                         
   0   4   3        788.40        822.86        18.77 o                         
   1   4   3       3947.46       4436.11        68.21 o                         
   2   4   3        261.98        354.13        18.36 o                         
   3   4   3        572.29        703.30        23.25 o                         
   4   4   3         92.07         73.81         6.30 o                         
   5   4   3       1242.23       1249.27        20.17 o                         
   6   4   3       2801.88       2651.25        33.47 o                         
   7   4   3       1444.80       1450.87        30.08 o                         
   8   4   3        163.16        174.07         9.81 o                         
   9   4   3         49.97         68.88         6.27 o                         
  10   4   3        168.37        170.51         9.59 o                         
  11   4   3        259.17        242.13         9.35 o                         
  12   4   3        439.76        458.62        11.68 o                         
  13   4   3         94.10         93.78         8.60 o                         
  14   4   3         35.80         34.32        10.55 o                         
 -15   5   3         52.37         52.01        19.14 o                         
 -14   5   3         41.94         28.66         6.50 o                         
 -13   5   3         83.26         71.64         6.82 o                         
 -12   5   3        253.20        276.29        13.68 o                         
 -11   5   3        548.08        575.65        16.40 o                         
 -10   5   3          0.29         -1.55         6.11 o                         
  -9   5   3        564.54        601.96        15.78 o                         
  -8   5   3        189.42        189.58        12.71 o                         
  -7   5   3         10.71          9.05        17.90 o                         
  -6   5   3       2121.72       2077.04        28.42 o                         
  -5   5   3        487.71        466.69        13.59 o                         
  -4   5   3        144.02        178.59        11.29 o                         
  -3   5   3       1238.09       1245.82        27.70 o                         
  -2   5   3       4124.14       4304.83        74.99 o                         
  -1   5   3        427.22        459.21        19.19 o                         
   0   5   3       3833.13       3754.53        60.28 o                         
   1   5   3        301.28        324.39        13.17 o                         
   2   5   3        120.90         99.33         9.42 o                         
   3   5   3         95.59        163.19         8.74 o                         
   4   5   3       2496.40       2480.43        34.11 o                         
   5   5   3        460.02        445.05        12.94 o                         
   6   5   3        934.44        957.84        19.93 o                         
   7   5   3        680.18        663.67        15.69 o                         
   8   5   3          0.25          4.49         5.54 o                         
   9   5   3        930.79        909.01        20.17 o                         
  10   5   3       1023.24        997.18        19.57 o                         
  11   5   3        253.56        268.83        10.01 o                         
  12   5   3         24.01         16.49         7.98 o                         
  13   5   3        198.79        190.63        14.18 o                         
 -14   6   3        104.80         90.49         7.56 o                         
 -13   6   3        512.45        505.40        15.76 o                         
 -12   6   3          2.27         11.64         6.41 o                         
 -11   6   3        167.68        132.24        12.80 o                         
 -10   6   3          0.02         10.47         7.19 o                         
  -9   6   3         27.46         38.37         7.34 o                         
  -8   6   3         18.14          8.53        10.19 o                         
  -7   6   3       2488.85       2461.26        39.04 o                         
  -6   6   3        556.80        526.57        17.98 o                         
  -5   6   3         47.36         60.16         6.81 o                         
  -4   6   3        535.58        579.70        25.20 o                         
  -3   6   3        405.05        384.14        12.00 o                         
  -2   6   3         69.40         77.28         9.13 o                         
  -1   6   3       5774.54       5416.97        65.44 o                         
   0   6   3        119.91        123.70         8.10 o                         
   1   6   3        132.97        122.22        13.21 o                         
   2   6   3        684.21        713.09        17.69 o                         
   3   6   3         34.45         40.63         7.30 o                         
   4   6   3         34.71         20.07        15.17 o                         
   5   6   3        782.21        734.08        19.36 o                         
   6   6   3        761.88        769.07        20.62 o                         
   7   6   3        210.91        216.81        11.71 o                         
   8   6   3         29.28         30.85        23.15 o                         
   9   6   3        502.57        500.79        15.76 o                         
  10   6   3        221.86        213.01        10.11 o                         
  11   6   3       1167.82       1159.99        23.57 o                         
  12   6   3         16.87         11.22         5.70 o                         
  13   6   3         92.95        101.33         8.49 o                         
 -13   7   3          2.07         -7.75         7.75 o                         
 -12   7   3        181.73        158.66        11.81 o                         
 -11   7   3        106.42         99.21         8.04 o                         
 -10   7   3        127.66        110.17        10.63 o                         
  -9   7   3         58.76         41.99         7.47 o                         
  -8   7   3        672.77        694.17        21.14 o                         
  -7   7   3         12.44          9.20         7.78 o                         
  -6   7   3       1550.29       1573.07        57.05 o                         
  -5   7   3         39.45         53.55         8.41 o                         
  -4   7   3       1387.77       1445.13        28.58 o                         
  -3   7   3         60.19         69.28         7.78 o                         
  -2   7   3       1319.65       1409.14        25.07 o                         
  -1   7   3        194.23        221.70        17.63 o                         
   0   7   3       2484.92       2498.08        42.18 o                         
   1   7   3        200.02        225.56        12.38 o                         
   2   7   3          6.91         12.98         7.25 o                         
   3   7   3         87.10         80.69        13.28 o                         
   4   7   3       1380.75       1349.09        45.79 o                         
   5   7   3         36.04         33.81         7.20 o                         
   6   7   3        124.92        109.88        19.22 o                         
   7   7   3        114.69         96.30        18.72 o                         
   8   7   3         78.13         78.79         8.17 o                         
   9   7   3         81.69         60.95         8.12 o                         
  10   7   3       1045.72       1070.74        21.43 o                         
  11   7   3          8.47         13.65         5.30 o                         
  12   7   3         44.37         42.59         6.76 o                         
 -12   8   3         61.18         69.28         6.01 o                         
 -11   8   3         96.01         85.41         6.68 o                         
 -10   8   3         32.12         26.28         5.82 o                         
  -9   8   3        194.02        217.10        15.82 o                         
  -8   8   3         73.61         67.64         7.81 o                         
  -7   8   3        971.12        906.85        22.72 o                         
  -6   8   3         74.35         96.11         7.56 o                         
  -5   8   3         12.49          7.66         6.10 o                         
  -4   8   3          1.24          5.06         6.06 o                         
  -3   8   3         11.12          5.34         6.34 o                         
  -2   8   3        136.89        122.25        14.46 o                         
  -1   8   3       3048.28       3161.16        48.75 o                         
   0   8   3          7.23         -2.20         6.17 o                         
   1   8   3        249.75        273.13        18.20 o                         
   2   8   3         34.87         19.97         7.21 o                         
   3   8   3        299.96        280.95        13.25 o                         
   4   8   3         81.25         75.84         7.81 o                         
   5   8   3       2236.60       2147.63        51.17 o                         
   6   8   3        741.65        764.57        17.45 o                         
   7   8   3         77.74         92.90         7.82 o                         
   8   8   3         50.92         32.80         6.06 o                         
   9   8   3         59.81         64.20         5.76 o                         
  10   8   3         56.58         38.15         5.27 o                         
  11   8   3         77.07         79.69         6.78 o                         
 -11   9   3         96.75        108.03         8.69 o                         
 -10   9   3         33.91         26.62         5.90 o                         
  -9   9   3        293.08        332.95        12.81 o                         
  -8   9   3        499.02        488.10        14.07 o                         
  -7   9   3         50.73         52.01         6.83 o                         
  -6   9   3         92.72         90.59         8.18 o                         
  -5   9   3        163.97        176.87        14.08 o                         
  -4   9   3         34.53         20.56         6.69 o                         
  -3   9   3        370.98        416.86        14.13 o                         
  -2   9   3        512.32        573.28        16.68 o                         
  -1   9   3         48.50         49.41         6.85 o                         
   0   9   3        127.35        111.10         8.96 o                         
   1   9   3         55.61         45.28         7.20 o                         
   2   9   3          4.75         -6.54         6.67 o                         
   3   9   3        139.26        184.40        11.61 o                         
   4   9   3        332.47        344.00        18.53 o                         
   5   9   3        411.64        398.83        11.92 o                         
   6   9   3        234.00        247.72         9.99 o                         
   7   9   3         50.87         39.38         5.47 o                         
   8   9   3         41.70         41.10         5.61 o                         
   9   9   3         63.35         38.57         6.36 o                         
  -9  10   3         31.79         39.59        11.98 o                         
  -8  10   3        152.67        141.47        10.84 o                         
  -7  10   3        239.54        212.56        14.52 o                         
  -6  10   3        225.90        207.09        12.69 o                         
  -5  10   3        251.93        258.40        25.22 o                         
  -4  10   3          0.02         -7.99         8.17 o                         
  -3  10   3        756.59        737.94        19.07 o                         
  -2  10   3        109.72        126.40        10.26 o                         
  -1  10   3         70.25         74.53         7.78 o                         
   0  10   3        324.95        330.41        13.95 o                         
   1  10   3        159.22        158.52        10.82 o                         
   2  10   3          0.06          2.69         6.50 o                         
   3  10   3        138.43        163.64        11.08 o                         
   4  10   3        170.97        200.07        13.16 o                         
   5  10   3        173.05        147.18        11.45 o                         
   6  10   3        278.48        271.99        12.99 o                         
   7  10   3         54.80         40.69         9.06 o                         
  -6  11   3         29.29         31.31        11.60 o                         
  -5  11   3         24.52         35.25         8.17 o                         
  -4  11   3        272.87        294.47        15.52 o                         
  -3  11   3        209.60        219.00        15.10 o                         
  -2  11   3          4.74         13.25         8.58 o                         
  -1  11   3          5.47         -5.97        13.76 o                         
   0  11   3         28.48         20.66         6.81 o                         
   1  11   3        143.80        162.99         9.52 o                         
   2  11   3        284.85        305.45        16.06 o                         
   3  11   3        162.30        154.90        10.09 o                         
   4  11   3        266.12        288.11        19.78 o                         
 -16   0   4         89.82         90.60        10.07 o                         
 -14   0   4         93.03         70.00        10.83 o                         
 -12   0   4        573.27        602.18        24.44 o                         
 -10   0   4       3601.93       3760.46        58.37 o                         
  -8   0   4       2070.82       1880.78        40.75 o                         
  -6   0   4         42.12         13.71        11.99 o                         
  -4   0   4       6883.70       6915.22       100.50 o                         
  -2   0   4         36.79         27.98         3.87 o                         
   0   0   4        194.23        215.63         9.05 o                         
   2   0   4        509.50        463.87        13.02 o                         
   4   0   4         12.32          4.07         7.60 o                         
   6   0   4         36.40         33.81        14.33 o                         
   8   0   4       4476.59       4514.24        74.82 o                         
  10   0   4       1998.68       2065.46        40.99 o                         
  12   0   4         28.25         28.12         7.38 o                         
  14   0   4       1233.17       1338.49        35.74 o                         
 -17   1   4          0.23          2.54         6.96 o                         
 -16   1   4          1.62          0.91         5.48 o                         
 -15   1   4        128.13        142.04         9.86 o                         
 -14   1   4         40.79         41.63         6.55 o                         
 -13   1   4         41.44         30.73         6.06 o                         
 -12   1   4         11.51         14.14         5.62 o                         
 -11   1   4         57.92         56.74         8.11 o                         
 -10   1   4        202.45        169.86        12.58 o                         
  -9   1   4       7042.14       6665.92        76.18 o                         
  -8   1   4        198.68        142.68         9.04 o                         
  -7   1   4        186.05        221.60        13.20 o                         
  -6   1   4        418.03        401.07        14.63 o                         
  -5   1   4       1078.64        919.83        18.26 o                         
  -4   1   4         10.09         18.30         5.00 o                         
  -3   1   4       8164.42       8371.30        83.47 o                         
  -2   1   4       5631.83       5482.08        55.47 o                         
  -1   1   4         26.68         27.73         3.46 o                         
   0   1   4       2446.54       2254.33        28.50 o                         
   1   1   4       2118.21       2108.25        27.65 o                         
   2   1   4       2174.84       2441.82        31.98 o                         
   3   1   4       1781.82       1617.31        22.86 o                         
   4   1   4       5394.68       5522.19        67.02 o                         
   5   1   4        803.16        956.55        22.04 o                         
   6   1   4        366.10        358.11        10.91 o                         
   7   1   4       1840.22       1806.45        23.23 o                         
   8   1   4        137.74        139.53         7.40 o                         
   9   1   4       5410.10       5478.63        75.85 o                         
  10   1   4        211.08        223.50         8.37 o                         
  11   1   4         27.81         27.88         7.36 o                         
  12   1   4          2.35         -3.03         5.26 o                         
  13   1   4       1100.70       1096.36        19.93 o                         
  14   1   4         42.02         60.25         7.53 o                         
 -16   2   4         47.13         58.50         6.73 o                         
 -15   2   4         50.04         47.21         6.23 o                         
 -14   2   4        290.62        281.32        11.27 o                         
 -13   2   4        281.77        310.95        11.27 o                         
 -12   2   4        109.00        104.02         6.90 o                         
 -11   2   4       1397.63       1325.49        24.00 o                         
 -10   2   4        584.53        558.07        14.78 o                         
  -9   2   4       1010.41        969.00        21.64 o                         
  -8   2   4       2376.84       2555.33        37.51 o                         
  -7   2   4        872.69        822.41        19.90 o                         
  -6   2   4        913.10        880.67        21.92 o                         
  -5   2   4          1.52         28.51         7.54 o                         
  -4   2   4       5969.24       5903.40        68.49 o                         
  -3   2   4          5.32          9.25         4.34 o                         
  -2   2   4       2487.43       2349.08        41.36 o                         
  -1   2   4          8.65         21.20         4.49 o                         
   0   2   4        347.18        265.23        13.89 o                         
   1   2   4       4473.59       4474.96        55.58 o                         
   2   2   4       1594.29       1412.54        21.47 o                         
   3   2   4       1729.45       1811.48        29.45 o                         
   4   2   4         81.46        107.15        10.31 o                         
   5   2   4         13.25         10.36         7.93 o                         
   6   2   4        320.31        338.23        11.73 o                         
   7   2   4       1888.38       1871.98        23.05 o                         
   8   2   4       4929.36       5083.59        59.67 o                         
   9   2   4          5.99         15.29         5.39 o                         
  10   2   4         10.09         12.45         4.57 o                         
  11   2   4         12.68         16.93         7.13 o                         
  12   2   4        435.62        411.16        11.62 o                         
  13   2   4          0.29         -2.50         4.76 o                         
  14   2   4        271.53        275.07        10.98 o                         
 -16   3   4        178.12        178.69        10.76 o                         
 -15   3   4        311.88        335.41        11.57 o                         
 -14   3   4        262.89        237.89        10.31 o                         
 -13   3   4        141.53        107.94         7.55 o                         
 -12   3   4         47.83         57.08         7.30 o                         
 -11   3   4          2.73          5.33         5.78 o                         
 -10   3   4       1229.24       1215.63        20.84 o                         
  -9   3   4        161.33        147.29        17.05 o                         
  -8   3   4       3410.57       3222.35        46.98 o                         
  -7   3   4       2377.93       2477.06        43.84 o                         
  -6   3   4        882.39        944.56        28.41 o                         
  -5   3   4       4758.70       4882.00        69.81 o                         
  -4   3   4       1053.19       1008.50        21.73 o                         
  -3   3   4       4704.50       4706.36        60.15 o                         
  -2   3   4        149.31        104.23         6.94 o                         
  -1   3   4        319.29        365.09        15.01 o                         
   0   3   4       1310.99       1248.59        20.88 o                         
   1   3   4         17.46          8.14         6.21 o                         
   2   3   4       1338.29       1375.01        26.40 o                         
   3   3   4       3581.77       4145.32        61.14 o                         
   4   3   4       2336.35       2513.99        39.10 o                         
   5   3   4       2411.75       2698.21        33.93 o                         
   6   3   4       3399.96       3240.30        37.76 o                         
   7   3   4       1907.60       2064.27        24.91 o                         
   8   3   4         28.39         21.87         4.88 o                         
   9   3   4        215.68        223.65         9.49 o                         
  10   3   4        644.23        615.64        21.33 o                         
  11   3   4         36.51         36.29         4.86 o                         
  12   3   4         90.36         94.36         5.85 o                         
  13   3   4        303.85        283.80         9.09 o                         
  14   3   4        119.08        111.51        10.75 o                         
 -16   4   4         21.28         13.92        17.40 o                         
 -15   4   4         71.24         87.90         6.69 o                         
 -14   4   4        295.79        262.94        10.28 o                         
 -13   4   4        437.88        440.01        14.36 o                         
 -12   4   4        487.17        503.18        14.34 o                         
 -11   4   4        451.66        446.49        14.80 o                         
 -10   4   4         63.93         62.45         8.43 o                         
  -9   4   4        226.59        241.58        38.48 o                         
  -8   4   4        134.55        141.81        14.08 o                         
  -7   4   4       1293.90       1296.36        28.16 o                         
  -6   4   4       5505.89       5472.53        83.62 o                         
  -5   4   4       2120.03       2215.41        51.56 o                         
  -4   4   4       2239.58       2448.72        45.42 o                         
  -3   4   4        381.57        336.13        16.12 o                         
  -2   4   4        224.99        211.09        18.41 o                         
  -1   4   4       1200.16       1302.07        31.83 o                         
   0   4   4       4782.61       5436.52        83.92 o                         
   1   4   4      11888.31      12848.38       204.80 o                         
   2   4   4        814.36        698.71        25.82 o                         
   3   4   4        268.21        279.14        12.26 o                         
   4   4   4       1503.39       1422.82        19.52 o                         
   5   4   4        192.53        182.96         8.01 o                         
   6   4   4       2369.42       2418.23        34.53 o                         
   7   4   4        529.72        523.92        13.56 o                         
   8   4   4         88.56         89.27         6.59 o                         
   9   4   4       1575.63       1566.31        27.47 o                         
  10   4   4         19.97         35.12        15.71 o                         
  11   4   4          0.29          1.09         5.04 o                         
  12   4   4        193.44        218.17         9.01 o                         
  13   4   4        182.67        185.05        11.26 o                         
 -15   5   4         52.11         54.01         6.86 o                         
 -14   5   4         46.60         47.38         6.87 o                         
 -13   5   4        134.51        127.08        14.92 o                         
 -12   5   4          1.87         11.90         6.47 o                         
 -11   5   4         59.81         61.92         7.87 o                         
 -10   5   4        214.94        228.41        13.00 o                         
  -9   5   4          2.78          6.06         6.32 o                         
  -8   5   4       1005.67       1015.17        20.30 o                         
  -7   5   4       2340.36       2320.93        37.58 o                         
  -6   5   4         84.92         67.80         7.92 o                         
  -5   5   4       2284.21       2452.69        34.76 o                         
  -4   5   4         11.46          9.81         7.66 o                         
  -3   5   4        280.60        313.72        17.58 o                         
  -2   5   4       1269.44       1265.96        30.91 o                         
  -1   5   4       6814.14       7291.63       105.46 o                         
   0   5   4       1696.42       1703.16        27.69 o                         
   1   5   4        278.62        377.72        19.30 o                         
   2   5   4       2676.89       2713.03        47.28 o                         
   3   5   4        108.65        114.48        14.13 o                         
   4   5   4          6.06          9.02         9.35 o                         
   5   5   4        559.70        503.31        13.98 o                         
   6   5   4        328.72        351.19        11.72 o                         
   7   5   4        167.97        182.91        10.70 o                         
   8   5   4        188.19        183.86        11.34 o                         
   9   5   4         51.99         47.24         6.03 o                         
  10   5   4        717.18        747.22        16.32 o                         
  11   5   4       1231.17       1211.13        19.98 o                         
  12   5   4         89.28         69.16         9.87 o                         
  13   5   4         33.25         38.23         9.57 o                         
 -14   6   4          4.81          1.51         5.22 o                         
 -13   6   4         24.24         19.08         6.30 o                         
 -12   6   4        365.46        355.76        14.61 o                         
 -11   6   4        292.08        335.84        14.54 o                         
 -10   6   4        386.29        389.28        15.43 o                         
  -9   6   4         33.46         17.52         7.28 o                         
  -8   6   4         27.73         19.08         7.02 o                         
  -7   6   4         64.62         61.37         7.77 o                         
  -6   6   4       3418.96       3273.53        44.00 o                         
  -5   6   4        256.59        267.63        26.34 o                         
  -4   6   4       1139.99       1092.65        21.20 o                         
  -3   6   4        162.52        165.65         8.74 o                         
  -2   6   4        859.06        805.41        29.26 o                         
  -1   6   4         65.84         64.37         7.92 o                         
   0   6   4       7396.55       7566.52        94.92 o                         
   1   6   4         95.80         94.92         7.89 o                         
   2   6   4       1882.82       1781.14        27.73 o                         
   3   6   4        143.35        166.05         9.75 o                         
   4   6   4        109.99        111.96        19.84 o                         
   5   6   4         35.60         27.52         8.24 o                         
   6   6   4        193.14        193.77        12.57 o                         
   7   6   4         95.81         68.02         7.06 o                         
   8   6   4         39.55         40.28         6.53 o                         
   9   6   4        171.41        168.62        11.09 o                         
  10   6   4        995.94        987.16        21.61 o                         
  11   6   4        164.03        181.49        15.18 o                         
  12   6   4        138.08        134.33         8.51 o                         
 -13   7   4         56.51         46.11         5.68 o                         
 -12   7   4          4.24         -3.32         5.19 o                         
 -11   7   4       1076.12       1093.38        27.12 o                         
 -10   7   4         32.59         26.57        14.37 o                         
  -9   7   4         10.82         -3.98         7.65 o                         
  -8   7   4         37.83         25.32         7.99 o                         
  -7   7   4       1486.90       1551.61        35.13 o                         
  -6   7   4        176.30        163.04        12.02 o                         
  -5   7   4        315.14        311.28        22.71 o                         
  -4   7   4         26.81         19.21         8.09 o                         
  -3   7   4        183.49        164.91         9.90 o                         
  -2   7   4          1.43         -4.68        10.05 o                         
  -1   7   4       4749.08       4857.38        67.92 o                         
   0   7   4         98.73         97.58         7.96 o                         
   1   7   4        469.04        421.92        22.46 o                         
   2   7   4         53.52         40.38        21.43 o                         
   3   7   4         88.70        103.00        14.22 o                         
   4   7   4        242.43        287.42        14.34 o                         
   5   7   4       1805.67       1885.99        35.70 o                         
   6   7   4         13.83         20.24         9.27 o                         
   7   7   4         26.92         14.24         6.37 o                         
   8   7   4         65.70         53.83         7.97 o                         
   9   7   4          8.28          9.97         5.14 o                         
  10   7   4         27.77         28.48         5.20 o                         
  11   7   4        509.14        518.01        19.19 o                         
 -12   8   4        518.06        477.11        21.48 o                         
 -11   8   4        106.58         87.69        12.33 o                         
 -10   8   4         11.21          1.60         5.27 o                         
  -9   8   4        100.24        101.26         7.52 o                         
  -8   8   4        115.02        105.63        12.87 o                         
  -7   8   4         16.43         17.82         6.69 o                         
  -6   8   4        653.80        673.36        16.88 o                         
  -5   8   4        193.26        194.44        10.88 o                         
  -4   8   4         64.09         77.27        12.08 o                         
  -3   8   4         18.79          2.45         7.13 o                         
  -2   8   4        673.89        644.50        16.47 o                         
  -1   8   4        296.35        318.88        18.93 o                         
   0   8   4       1943.90       1949.47        36.51 o                         
   1   8   4         49.88         26.09         8.12 o                         
   2   8   4         16.93         17.52         7.07 o                         
   3   8   4        200.43        198.17        11.36 o                         
   4   8   4        189.61        214.24        11.51 o                         
   5   8   4          8.25          4.21         8.60 o                         
   6   8   4        198.54        203.08        10.43 o                         
   7   8   4        267.34        233.23        10.48 o                         
   8   8   4        183.39        147.90         8.79 o                         
   9   8   4         46.68         49.26         5.07 o                         
  10   8   4         88.33         88.43         7.03 o                         
 -11   9   4        119.11        124.65         9.19 o                         
 -10   9   4        161.24        165.76         9.03 o                         
  -9   9   4         30.61         23.17         5.82 o                         
  -8   9   4         73.98         80.68         7.17 o                         
  -7   9   4        161.65        170.77        10.49 o                         
  -6   9   4        130.20        124.13        13.28 o                         
  -5   9   4        208.99        233.36        18.24 o                         
  -4   9   4        128.97        129.79         8.82 o                         
  -3   9   4          3.95          2.66         6.37 o                         
  -2   9   4        379.40        403.92        17.66 o                         
  -1   9   4       1019.66       1114.32        24.91 o                         
   0   9   4         62.94         45.97         7.80 o                         
   1   9   4        141.58        123.88         9.18 o                         
   2   9   4          0.37         -1.77         7.00 o                         
   3   9   4          7.08         18.12         6.76 o                         
   4   9   4        271.62        258.52        11.22 o                         
   5   9   4        263.73        257.90        10.26 o                         
   6   9   4        637.41        640.39        13.58 o                         
   7   9   4         20.87         26.40         6.18 o                         
   8   9   4          0.04         -2.99         5.80 o                         
   9   9   4         33.98         30.19        22.04 o                         
  -9  10   4          1.52         -7.89         7.89 o                         
  -8  10   4         71.63         61.40         7.63 o                         
  -7  10   4          0.23         -6.45         9.55 o                         
  -6  10   4        136.85        126.92        10.06 o                         
  -5  10   4        237.71        240.57        15.57 o                         
  -4  10   4        483.66        493.08        20.29 o                         
  -3  10   4         42.04         39.63         7.19 o                         
  -2  10   4        151.38        150.15        11.22 o                         
  -1  10   4        129.19        129.40        12.66 o                         
   0  10   4         53.70         60.85         7.33 o                         
   1  10   4        420.45        428.51        14.37 o                         
   2  10   4         13.45          6.46         8.70 o                         
   3  10   4         66.28         73.18         8.20 o                         
   4  10   4        101.71        116.76         8.37 o                         
   5  10   4          6.01          9.17         6.40 o                         
   6  10   4         72.94         72.14         7.89 o                         
   7  10   4         22.20         22.62         9.16 o                         
  -6  11   4          3.33         26.01         8.70 o                         
  -5  11   4         78.93         97.42        19.43 o                         
  -4  11   4         36.59         35.02         7.99 o                         
  -3  11   4        431.81        467.00        18.44 o                         
  -2  11   4        216.09        224.26        24.35 o                         
  -1  11   4         48.11         42.97         6.95 o                         
   0  11   4        195.51        189.78        20.64 o                         
   1  11   4         92.00        100.59         8.17 o                         
   2  11   4         44.94         50.81         7.25 o                         
   3  11   4        292.41        299.90        20.41 o                         
   4  11   4        115.44        109.66        11.56 o                         
 -17   0   5         31.56         28.99         7.67 o                         
 -15   0   5         15.66         19.89        16.53 o                         
 -13   0   5        410.45        418.03        28.41 o                         
 -11   0   5        154.74        182.19        14.46 o                         
  -9   0   5       5871.45       5831.43        87.42 o                         
  -7   0   5         20.77         18.80        10.60 o                         
  -5   0   5       3029.07       3284.48        61.01 o                         
  -3   0   5      10018.93      10061.71       140.16 o                         
  -1   0   5       1865.42       1893.57        28.75 o                         
   1   0   5       1971.48       2108.56        36.12 o                         
   3   0   5       4459.07       4571.20        71.91 o                         
   5   0   5        315.65        259.29        14.41 o                         
   7   0   5        290.68        271.26        14.38 o                         
   9   0   5       3977.39       4203.25        85.91 o                         
  11   0   5       1341.96       1375.83        31.62 o                         
  13   0   5         52.20         62.52         7.51 o                         
 -17   1   5          0.23          4.62        10.15 o                         
 -16   1   5        116.81        147.68        10.58 o                         
 -15   1   5        274.76        249.33        12.25 o                         
 -14   1   5        391.83        410.04        13.48 o                         
 -13   1   5        175.89        152.85         8.14 o                         
 -12   1   5         45.70         23.90         5.94 o                         
 -11   1   5        425.64        455.45        13.75 o                         
 -10   1   5        866.06        835.23        18.23 o                         
  -9   1   5        141.85        158.03         8.29 o                         
  -8   1   5       6222.55       6100.80        85.13 o                         
  -7   1   5        243.36        241.32        19.66 o                         
  -6   1   5       3020.66       2814.26        40.80 o                         
  -5   1   5          8.74         10.43         6.19 o                         
  -4   1   5       4317.59       4430.12        50.48 o                         
  -3   1   5         45.45         40.36         3.94 o                         
  -2   1   5       3331.37       3247.52        34.81 o                         
  -1   1   5        731.78        615.26        11.11 o                         
   0   1   5       1788.32       1959.41        24.98 o                         
   1   1   5       3624.08       3373.66        37.89 o                         
   2   1   5       6923.52       6577.90        76.90 o                         
   3   1   5       1515.33       1728.17        25.53 o                         
   4   1   5       5760.84       6081.02        78.47 o                         
   5   1   5        310.78        334.82        20.40 o                         
   6   1   5        103.37         84.06         9.52 o                         
   7   1   5        635.00        570.56        14.84 o                         
   8   1   5       4097.72       4436.73        57.67 o                         
   9   1   5        898.17        912.65        17.81 o                         
  10   1   5        736.21        770.75        15.33 o                         
  11   1   5        156.23        155.85         8.18 o                         
  12   1   5        159.78        164.45         7.98 o                         
  13   1   5         67.22         67.92         5.59 o                         
  14   1   5        541.41        548.65        15.67 o                         
 -17   2   5          1.03          4.03         6.83 o                         
 -16   2   5        171.98        183.47        11.29 o                         
 -15   2   5        347.03        368.06        11.97 o                         
 -14   2   5        137.14        138.72         8.98 o                         
 -13   2   5        111.41        102.85         6.95 o                         
 -12   2   5        448.25        412.42        12.61 o                         
 -11   2   5        133.35        148.06         9.11 o                         
 -10   2   5       1025.32       1005.93        31.29 o                         
  -9   2   5       1306.78       1195.31        19.44 o                         
  -8   2   5        836.47        741.53        17.25 o                         
  -7   2   5         61.90         60.84        10.09 o                         
  -6   2   5       1571.84       1660.44        30.99 o                         
  -5   2   5        524.09        499.91        14.59 o                         
  -4   2   5       1253.32       1230.89        20.20 o                         
  -3   2   5       5871.62       5614.67        62.25 o                         
  -2   2   5        965.80       1019.58        17.65 o                         
  -1   2   5         64.12        129.12         7.48 o                         
   0   2   5        469.82        598.19        14.41 o                         
   1   2   5        354.29        411.61        13.07 o                         
   2   2   5      12017.99      12744.82       153.69 o                         
   3   2   5       6109.58       6723.83        97.02 o                         
   4   2   5       4423.85       4790.68        97.25 o                         
   5   2   5         30.07         52.69         6.10 o                         
   6   2   5        814.77        812.81        14.06 o                         
   7   2   5         85.16         82.02         8.64 o                         
   8   2   5         31.88         22.86         5.08 o                         
   9   2   5        552.39        553.74        12.54 o                         
  10   2   5        144.70        141.20         9.23 o                         
  11   2   5        198.93        196.18         8.53 o                         
  12   2   5          3.29         -2.41         4.49 o                         
  13   2   5         69.91         62.56         5.68 o                         
  14   2   5          2.31         13.55         6.11 o                         
 -16   3   5         39.11         30.87         7.03 o                         
 -15   3   5        127.23        121.30         7.23 o                         
 -14   3   5        467.90        470.56        13.08 o                         
 -13   3   5        126.01        134.85         7.51 o                         
 -12   3   5         83.16         90.84         7.14 o                         
 -11   3   5        249.77        236.63        11.05 o                         
 -10   3   5        116.17        113.35         8.86 o                         
  -9   3   5        555.63        551.71        18.03 o                         
  -8   3   5        891.82        863.73        18.54 o                         
  -7   3   5       2002.41       1678.33        30.34 o                         
  -6   3   5        265.16        217.59        16.02 o                         
  -5   3   5       1599.65       1508.08        27.59 o                         
  -4   3   5      10501.18      10686.41       154.60 o                         
  -3   3   5        249.30        240.08        11.15 o                         
  -2   3   5       3337.88       3316.04        45.70 o                         
  -1   3   5       3945.72       3851.14        52.13 o                         
   0   3   5        666.74        598.83        31.08 o                         
   1   3   5      10359.13      11352.51       138.60 o                         
   2   3   5       4370.96       4785.21       105.28 o                         
   3   3   5       1195.24       1216.82        34.60 o                         
   4   3   5       1188.28       1294.48        20.54 o                         
   5   3   5       1706.74       1662.15        21.13 o                         
   6   3   5       1581.44       1427.28        35.42 o                         
   7   3   5        890.34        948.77        37.89 o                         
   8   3   5        113.68        110.80         7.57 o                         
   9   3   5         82.56         87.39         5.95 o                         
  10   3   5         86.39         78.04         8.12 o                         
  11   3   5        204.88        207.15        12.55 o                         
  12   3   5        334.70        330.12         9.68 o                         
  13   3   5          0.81          0.46         5.71 o                         
 -16   4   5        239.32        239.03        16.57 o                         
 -15   4   5        150.48        130.07         7.81 o                         
 -14   4   5          5.56         10.74         5.39 o                         
 -13   4   5        276.60        314.33        14.54 o                         
 -12   4   5         82.01         68.78         6.95 o                         
 -11   4   5         59.40         75.22         8.04 o                         
 -10   4   5       1679.03       1645.35        35.33 o                         
  -9   4   5         58.22         81.76        16.64 o                         
  -8   4   5       2114.72       2006.82        52.04 o                         
  -7   4   5        331.73        380.00        19.97 o                         
  -6   4   5        420.65        451.63        27.79 o                         
  -5   4   5       1827.03       1853.19        31.53 o                         
  -4   4   5         93.31         45.37         9.94 o                         
  -3   4   5         41.74         15.24         9.11 o                         
  -2   4   5        672.41        647.55        24.33 o                         
  -1   4   5         31.57         31.89        10.30 o                         
   0   4   5        354.32        340.80        17.78 o                         
   1   4   5       1340.11       1300.18        41.88 o                         
   2   4   5       6465.31       6509.32        83.03 o                         
   3   4   5         62.95         50.71         7.42 o                         
   4   4   5        726.13        636.37        12.42 o                         
   5   4   5       1398.59       1366.01        19.35 o                         
   6   4   5        428.19        530.29        12.73 o                         
   7   4   5        434.95        443.86        12.46 o                         
   8   4   5          4.87          1.25         6.19 o                         
   9   4   5          0.11          1.33        10.99 o                         
  10   4   5       1258.37       1243.22        20.84 o                         
  11   4   5        124.07        130.14         6.64 o                         
  12   4   5          6.38         12.36         4.76 o                         
  13   4   5         47.69         24.55         5.85 o                         
 -15   5   5        155.44        154.09        12.14 o                         
 -14   5   5          9.26          2.91         5.86 o                         
 -13   5   5         92.90         86.93         7.32 o                         
 -12   5   5        185.97        181.27        13.18 o                         
 -11   5   5        316.01        350.81        14.00 o                         
 -10   5   5        731.15        725.52        18.85 o                         
  -9   5   5         90.71         82.87         9.51 o                         
  -8   5   5         28.24         33.34         9.85 o                         
  -7   5   5       1387.99       1233.68        24.70 o                         
  -6   5   5       5204.17       5226.54        68.40 o                         
  -5   5   5        498.18        518.34        15.58 o                         
  -4   5   5          1.58         -0.36         8.74 o                         
  -3   5   5         10.32          4.16         9.58 o                         
  -2   5   5        305.06        284.36        14.24 o                         
  -1   5   5        602.35        685.42        19.67 o                         
   0   5   5       4506.50       4472.51        59.71 o                         
   1   5   5        794.20        788.06        22.76 o                         
   2   5   5        845.42        820.17        22.33 o                         
   3   5   5        499.29        497.31        24.75 o                         
   4   5   5        346.61        343.35        12.79 o                         
   5   5   5         25.36         15.71         5.68 o                         
   6   5   5       1561.59       1677.04        42.30 o                         
   7   5   5        181.95        189.52        12.17 o                         
   8   5   5         67.32         50.49         7.14 o                         
   9   5   5        619.76        609.11        15.19 o                         
  10   5   5        258.26        267.34        10.66 o                         
  11   5   5        439.95        423.56        11.28 o                         
  12   5   5        398.64        396.03        15.03 o                         
 -14   6   5          0.72          8.12         5.51 o                         
 -13   6   5         37.41         41.24         9.99 o                         
 -12   6   5         40.37         29.08         9.86 o                         
 -11   6   5       1441.66       1487.73        33.97 o                         
 -10   6   5        261.77        279.99        14.13 o                         
  -9   6   5        158.22        184.46        11.72 o                         
  -8   6   5         88.08         93.78         8.52 o                         
  -7   6   5        420.04        363.24        17.14 o                         
  -6   6   5        510.65        530.43        17.48 o                         
  -5   6   5        339.68        318.50        14.88 o                         
  -4   6   5        412.91        407.78        14.81 o                         
  -3   6   5        723.84        686.57        17.52 o                         
  -2   6   5         70.73         45.05        11.67 o                         
  -1   6   5       2297.14       2261.01        36.03 o                         
   0   6   5        370.83        389.43        14.45 o                         
   1   6   5       1408.16       1398.69        25.05 o                         
   2   6   5         65.10         54.31        10.36 o                         
   3   6   5        140.86        124.67         8.52 o                         
   4   6   5         23.40         36.59        11.50 o                         
   5   6   5        416.74        417.80        14.27 o                         
   6   6   5         35.72         41.98         6.73 o                         
   7   6   5         34.45         50.29         6.81 o                         
   8   6   5          5.13          6.92         5.86 o                         
   9   6   5        240.09        232.25        11.86 o                         
  10   6   5        243.84        210.22        13.32 o                         
  11   6   5        779.57        746.36        16.84 o                         
  12   6   5         67.58         65.75         6.32 o                         
 -14   7   5         34.04         33.00         6.03 o                         
 -13   7   5        163.78        146.97        10.40 o                         
 -12   7   5        581.69        570.14        15.91 o                         
 -11   7   5          1.02         -2.75         5.71 o                         
 -10   7   5        469.21        450.35        15.22 o                         
  -9   7   5          5.10         14.92         6.66 o                         
  -8   7   5         52.18         50.37         7.36 o                         
  -7   7   5        261.68        257.42        13.40 o                         
  -6   7   5       1635.45       1641.54        26.36 o                         
  -5   7   5        128.68        110.48         8.26 o                         
  -4   7   5         15.77         22.47        14.20 o                         
  -3   7   5         59.30         55.82         7.40 o                         
  -2   7   5         85.05         73.46         7.95 o                         
  -1   7   5        154.81        174.64        20.39 o                         
   0   7   5       4196.59       4352.29        93.91 o                         
   1   7   5        231.21        219.91        14.98 o                         
   2   7   5         71.67         56.75        11.43 o                         
   3   7   5        186.50        168.45        18.54 o                         
   4   7   5          6.92          7.96         6.52 o                         
   5   7   5         48.96         29.39         6.77 o                         
   6   7   5       1075.64       1065.45        27.46 o                         
   7   7   5         23.87         19.46         6.95 o                         
   8   7   5          2.15         16.09         5.67 o                         
   9   7   5          3.23          6.18         4.87 o                         
  10   7   5        152.84        161.28         8.41 o                         
  11   7   5         99.10        111.45        13.83 o                         
 -12   8   5          7.51          7.82         5.27 o                         
 -11   8   5        321.97        319.65        12.12 o                         
 -10   8   5         10.57         11.83         5.65 o                         
  -9   8   5         30.07         28.14         8.87 o                         
  -8   8   5         24.16         21.01         7.55 o                         
  -7   8   5        113.68        102.85         8.33 o                         
  -6   8   5         67.81         69.99         7.70 o                         
  -5   8   5        720.91        692.66        20.01 o                         
  -4   8   5        190.72        207.86        11.73 o                         
  -3   8   5        102.51         85.28         7.40 o                         
  -2   8   5          0.16          5.04         7.00 o                         
  -1   8   5        926.82        956.68        21.19 o                         
   0   8   5        198.04        205.13        14.65 o                         
   1   8   5        511.40        545.14        20.28 o                         
   2   8   5          0.15          3.65        15.33 o                         
   3   8   5        817.37        777.73        18.16 o                         
   4   8   5        392.03        394.12        15.14 o                         
   5   8   5        626.96        664.22        17.63 o                         
   6   8   5         84.78         80.49         6.87 o                         
   7   8   5         44.13         43.61         5.60 o                         
   8   8   5         69.21         73.49         5.84 o                         
   9   8   5          0.40          1.01         4.75 o                         
  10   8   5          4.10         -5.09         5.36 o                         
 -11   9   5         78.11         58.79         6.97 o                         
 -10   9   5          7.58          6.16         7.37 o                         
  -9   9   5         25.48         28.86         5.88 o                         
  -8   9   5         15.80          9.12         6.01 o                         
  -7   9   5          8.85         14.38         6.63 o                         
  -6   9   5        429.78        457.53        24.88 o                         
  -5   9   5        192.77        215.37        14.20 o                         
  -4   9   5        195.45        214.18        15.22 o                         
  -3   9   5         55.35         71.60         8.57 o                         
  -2   9   5         95.86         83.39         8.39 o                         
  -1   9   5        425.48        467.81        28.37 o                         
   0   9   5        532.40        554.14        17.41 o                         
   1   9   5         12.96         15.03         7.40 o                         
   2   9   5         41.72         37.48         7.55 o                         
   3   9   5          1.29         -1.99         6.88 o                         
   4   9   5          0.72          3.80         6.69 o                         
   5   9   5        101.62        122.22        11.47 o                         
   6   9   5        350.14        360.33        11.18 o                         
   7   9   5        239.03        231.94        13.14 o                         
   8   9   5          1.17          6.17         5.61 o                         
  -9  10   5          6.31         23.07         9.68 o                         
  -8  10   5        103.84        105.58         8.43 o                         
  -7  10   5         65.01         55.32         8.49 o                         
  -6  10   5         25.01         11.30         7.16 o                         
  -5  10   5        153.03        153.35        11.95 o                         
  -4  10   5        276.25        264.76        27.81 o                         
  -3  10   5        380.57        380.27        15.26 o                         
  -2  10   5         21.85         16.47         7.11 o                         
  -1  10   5          6.79         -5.12         6.41 o                         
   0  10   5         16.52         24.70        10.13 o                         
   1  10   5         82.63         68.79         7.29 o                         
   2  10   5        263.85        286.92        12.87 o                         
   3  10   5          0.15          4.48         6.04 o                         
   4  10   5        378.72        382.47        12.97 o                         
   5  10   5         67.98         73.23         7.11 o                         
   6  10   5          5.18         -7.00         7.00 o                         
  -6  11   5         13.99          0.06        12.18 o                         
  -5  11   5         37.26         36.52         9.28 o                         
  -4  11   5        332.74        389.08        16.81 o                         
  -3  11   5         21.04         15.66         7.79 o                         
  -2  11   5          6.55          6.09         7.79 o                         
  -1  11   5         36.60         44.50         7.01 o                         
   0  11   5         16.70         23.16         6.30 o                         
   1  11   5        227.80        263.14        14.52 o                         
   2  11   5         49.34         50.64         9.96 o                         
   3  11   5         59.96         49.14         6.98 o                         
 -16   0   6         78.98         76.13        28.41 o                         
 -14   0   6        151.88        166.59        35.66 o                         
 -12   0   6        789.80        792.43        23.78 o                         
 -10   0   6          1.61          3.79         7.96 o                         
  -8   0   6       5829.60       5913.70       120.03 o                         
  -6   0   6       6789.06       7034.91       132.81 o                         
  -4   0   6          1.34         18.34         7.64 o                         
  -2   0   6       4261.32       3996.45        60.86 o                         
   0   0   6        689.05        742.86        23.51 o                         
   2   0   6       1053.24       1044.65        25.16 o                         
   4   0   6      13848.68      15379.34       245.09 o                         
   6   0   6        697.63        595.64        18.35 o                         
   8   0   6       1651.48       1734.92        42.18 o                         
  10   0   6         58.19         49.31        16.74 o                         
  12   0   6        473.65        453.26        16.57 o                         
  14   0   6        106.36        104.96        14.50 o                         
 -17   1   6          0.03          9.74         8.12 o                         
 -16   1   6         26.77         24.36         5.75 o                         
 -15   1   6        461.18        470.46        15.42 o                         
 -14   1   6         29.34         32.25         6.61 o                         
 -13   1   6       1151.42       1150.21        26.23 o                         
 -12   1   6        148.15        144.05        13.56 o                         
 -11   1   6        100.03         99.06         7.43 o                         
 -10   1   6        233.96        248.17        12.90 o                         
  -9   1   6       2029.10       2174.28        27.61 o                         
  -8   1   6          0.04         11.18         6.32 o                         
  -7   1   6       4115.75       3978.00        55.35 o                         
  -6   1   6       1980.54       1841.70        32.18 o                         
  -5   1   6       7971.78       7996.45        83.51 o                         
  -4   1   6       4928.16       4921.97        71.29 o                         
  -3   1   6      14899.85      15159.25       186.98 o                         
  -2   1   6       1381.54       1393.40        18.25 o                         
  -1   1   6       3567.62       3514.06        41.13 o                         
   0   1   6         32.18         16.73         5.48 o                         
   1   1   6       1963.61       2120.62        30.71 o                         
   2   1   6       5866.23       5974.25        82.93 o                         
   3   1   6      15260.11      15732.63       205.62 o                         
   4   1   6       3325.30       3555.30        73.36 o                         
   5   1   6       1648.23       1762.03        23.15 o                         
   6   1   6         57.25         46.77         8.12 o                         
   7   1   6         87.62         88.54         6.90 o                         
   8   1   6        561.42        572.36        20.32 o                         
   9   1   6        970.52        933.18        18.13 o                         
  10   1   6        196.42        193.88         9.33 o                         
  11   1   6        108.30        106.61         8.63 o                         
  12   1   6         19.96         18.10         4.63 o                         
  13   1   6          0.05          3.22         5.13 o                         
 -17   2   6          0.48          0.11         8.41 o                         
 -16   2   6         53.22         73.62        19.58 o                         
 -15   2   6        230.18        213.40        16.24 o                         
 -14   2   6        797.71        813.95        19.79 o                         
 -13   2   6        292.11        310.39        12.04 o                         
 -12   2   6        353.31        365.63        12.22 o                         
 -11   2   6          0.62          2.62         8.34 o                         
 -10   2   6        291.32        268.74        12.48 o                         
  -9   2   6       2185.65       2205.16        32.35 o                         
  -8   2   6       5083.43       5050.14        63.07 o                         
  -7   2   6       2034.47       1795.23        41.12 o                         
  -6   2   6        541.28        531.87        26.78 o                         
  -5   2   6         31.31         42.46         8.15 o                         
  -4   2   6          0.69         -0.96         6.79 o                         
  -3   2   6        104.35        141.67         8.34 o                         
  -2   2   6       2940.72       2394.29        30.77 o                         
  -1   2   6         76.42         46.25         9.85 o                         
   0   2   6         73.49         82.15         8.18 o                         
   1   2   6       2660.07       2823.29        42.64 o                         
   2   2   6       5978.03       5778.41        89.60 o                         
   3   2   6         48.70         55.82        17.50 o                         
   4   2   6       4809.80       4638.95        74.65 o                         
   5   2   6       6036.03       6075.76        58.89 o                         
   6   2   6         65.79         98.13        13.89 o                         
   7   2   6        365.43        407.60        11.18 o                         
   8   2   6        241.93        241.93         9.65 o                         
   9   2   6          3.88         14.26         4.82 o                         
  10   2   6        189.27        187.57        12.11 o                         
  11   2   6          1.16         -2.59         4.41 o                         
  12   2   6         30.76         31.06         5.09 o                         
  13   2   6         21.12         20.70         4.73 o                         
 -16   3   6        139.76        161.65        11.80 o                         
 -15   3   6        340.37        355.02        11.33 o                         
 -14   3   6         20.21          4.16         5.29 o                         
 -13   3   6        472.68        491.59        12.85 o                         
 -12   3   6        773.47        714.83        15.36 o                         
 -11   3   6        556.70        544.67        21.52 o                         
 -10   3   6       1856.55       1858.52        33.40 o                         
  -9   3   6         79.97         61.94        11.98 o                         
  -8   3   6         87.56         79.84        13.88 o                         
  -7   3   6        951.51        897.43        18.15 o                         
  -6   3   6       1804.37       1712.48        31.72 o                         
  -5   3   6       1262.09       1385.58        28.60 o                         
  -4   3   6        532.89        504.11        24.60 o                         
  -3   3   6       1436.08       1484.56        28.22 o                         
  -2   3   6        119.08        104.50        10.08 o                         
  -1   3   6        804.87        886.61        23.42 o                         
   0   3   6        292.77        293.61        21.51 o                         
   1   3   6        389.60        429.43        23.27 o                         
   2   3   6       4321.22       4358.88        92.08 o                         
   3   3   6       3703.00       3722.47        56.73 o                         
   4   3   6       1853.08       1842.74        24.30 o                         
   5   3   6       1793.48       1896.13        23.80 o                         
   6   3   6        361.38        358.36        15.59 o                         
   7   3   6       1240.64       1248.96        32.53 o                         
   8   3   6        809.51        812.44        14.75 o                         
   9   3   6        564.57        599.07        13.25 o                         
  10   3   6        374.48        388.03        12.90 o                         
  11   3   6         35.21         37.42         4.89 o                         
  12   3   6         11.85         17.36         4.61 o                         
  13   3   6          4.56         -2.79         5.22 o                         
 -16   4   6         36.98         34.54        21.46 o                         
 -15   4   6        305.75        314.08        11.50 o                         
 -14   4   6        144.38        144.59         8.07 o                         
 -13   4   6         11.04          8.61         7.11 o                         
 -12   4   6        569.11        546.21        15.65 o                         
 -11   4   6         13.21         14.15         6.14 o                         
 -10   4   6        379.55        376.27        12.87 o                         
  -9   4   6        815.21        850.54        18.48 o                         
  -8   4   6        252.25        267.30        15.48 o                         
  -7   4   6       1731.19       1575.30        29.11 o                         
  -6   4   6        344.35        253.81        15.26 o                         
  -5   4   6         42.12         33.62         7.74 o                         
  -4   4   6        334.13        248.98        17.97 o                         
  -3   4   6       1854.12       1796.56        35.98 o                         
  -2   4   6       1342.68       1405.82        37.87 o                         
  -1   4   6       5301.98       5566.67        88.42 o                         
   0   4   6         16.41         15.42         8.94 o                         
   1   4   6        116.98        161.13        21.67 o                         
   2   4   6        500.23        500.01        30.14 o                         
   3   4   6       1151.40       1192.92        19.91 o                         
   4   4   6        337.74        355.72        10.23 o                         
   5   4   6       1003.71       1031.04        20.96 o                         
   6   4   6       1527.67       1602.51        28.26 o                         
   7   4   6        536.70        490.51        15.92 o                         
   8   4   6         85.61         88.13         6.29 o                         
   9   4   6        168.50        191.67        20.65 o                         
  10   4   6         63.98         61.45         5.58 o                         
  11   4   6        570.64        525.10        11.01 o                         
  12   4   6        155.45        162.60         9.85 o                         
 -15   5   6         59.61         43.65         9.47 o                         
 -14   5   6         21.21         11.03         6.30 o                         
 -13   5   6        133.30        131.50         8.56 o                         
 -12   5   6        138.30        140.65        12.23 o                         
 -11   5   6        503.09        582.09        16.97 o                         
 -10   5   6          0.39         -4.39         6.44 o                         
  -9   5   6         15.21         20.43        10.85 o                         
  -8   5   6          0.35          2.12         9.20 o                         
  -7   5   6         20.71         13.93         7.99 o                         
  -6   5   6        344.54        302.38        33.30 o                         
  -5   5   6       1418.64       1364.57        23.58 o                         
  -4   5   6        687.70        605.06        18.22 o                         
  -3   5   6          1.64          1.97         7.10 o                         
  -2   5   6        149.82        121.02         8.90 o                         
  -1   5   6       1390.61       1480.09        26.76 o                         
   0   5   6       3813.26       3820.82        54.77 o                         
   1   5   6       4474.38       4522.38        69.00 o                         
   2   5   6       1440.28       1506.30        21.83 o                         
   3   5   6       1231.88       1334.49        20.74 o                         
   4   5   6          0.97          2.27         5.27 o                         
   5   5   6         76.21         85.09         9.51 o                         
   6   5   6         18.68         21.75         5.77 o                         
   7   5   6       1303.08       1311.98        22.00 o                         
   8   5   6         89.83         91.16         8.94 o                         
   9   5   6        152.61        167.83        13.37 o                         
  10   5   6        895.81        874.72        18.73 o                         
  11   5   6        667.23        674.72        15.32 o                         
  12   5   6        162.30        191.42         9.17 o                         
 -14   6   6          0.08          3.69         8.66 o                         
 -13   6   6         20.79         15.84         6.03 o                         
 -12   6   6         25.13         38.32         9.85 o                         
 -11   6   6          4.51          5.57         6.95 o                         
 -10   6   6       1009.97       1028.78        24.43 o                         
  -9   6   6         78.73         70.81         8.21 o                         
  -8   6   6        843.21        887.54        21.90 o                         
  -7   6   6        279.38        283.59        33.40 o                         
  -6   6   6       1587.58       1590.78        30.21 o                         
  -5   6   6        213.20        234.14        11.74 o                         
  -4   6   6         99.85        139.62        11.82 o                         
  -3   6   6         45.45         45.82         9.62 o                         
  -2   6   6        167.96        174.95        19.57 o                         
  -1   6   6         23.04         33.20        10.53 o                         
   0   6   6       2878.04       2918.43        43.29 o                         
   1   6   6        270.90        301.46        12.92 o                         
   2   6   6       1446.96       1472.18        32.56 o                         
   3   6   6        682.48        655.93        21.64 o                         
   4   6   6        504.51        472.70        29.67 o                         
   5   6   6        275.39        258.41        14.22 o                         
   6   6   6        807.64        891.39        20.60 o                         
   7   6   6        111.88        114.50         8.19 o                         
   8   6   6          0.49         -5.60         6.53 o                         
   9   6   6         46.91         42.70         8.56 o                         
  10   6   6         23.94         19.63         5.06 o                         
  11   6   6        238.38        269.76        10.67 o                         
 -14   7   6         23.16         19.29         5.55 o                         
 -13   7   6         21.96         13.49         6.93 o                         
 -12   7   6         11.32         -0.06         5.50 o                         
 -11   7   6       1073.95       1037.08        24.44 o                         
 -10   7   6          2.47          7.80         7.79 o                         
  -9   7   6        129.09        111.74         8.48 o                         
  -8   7   6          6.49          1.96         6.64 o                         
  -7   7   6          2.93          3.57         6.82 o                         
  -6   7   6        156.83        165.25         9.48 o                         
  -5   7   6       1631.60       1604.26        28.02 o                         
  -4   7   6        105.85        125.63        13.76 o                         
  -3   7   6        119.68        105.45         9.29 o                         
  -2   7   6          0.06          7.17        10.20 o                         
  -1   7   6        869.75        872.84        26.78 o                         
   0   7   6        168.40        152.93        10.19 o                         
   1   7   6       1510.01       1497.45        29.82 o                         
   2   7   6        187.63        157.13        11.03 o                         
   3   7   6         63.33         56.43         9.93 o                         
   4   7   6        107.02        107.24         8.26 o                         
   5   7   6        270.27        282.08        12.83 o                         
   6   7   6          4.91         11.68         6.21 o                         
   7   7   6       1244.67       1293.28        25.42 o                         
   8   7   6          4.70         -2.49         7.28 o                         
   9   7   6         48.13         38.39         5.12 o                         
  10   7   6          0.19          2.48         4.48 o                         
 -12   8   6         20.63         26.78         5.57 o                         
 -11   8   6          4.50         -4.16         5.64 o                         
 -10   8   6        298.60        279.27        12.00 o                         
  -9   8   6         14.32         22.43         6.34 o                         
  -8   8   6        113.67        111.01         8.32 o                         
  -7   8   6         35.72         34.74         7.41 o                         
  -6   8   6        511.04        555.50        15.57 o                         
  -5   8   6        105.25        106.07         8.23 o                         
  -4   8   6         24.81         24.69         8.62 o                         
  -3   8   6         60.40         38.24         9.12 o                         
  -2   8   6         33.28         22.42         7.12 o                         
  -1   8   6         78.35         91.52         8.10 o                         
   0   8   6        196.94        211.87        16.18 o                         
   1   8   6         85.68         85.11         9.12 o                         
   2   8   6        276.90        287.89        13.99 o                         
   3   8   6        235.26        255.74        15.60 o                         
   4   8   6        121.41        134.08        10.00 o                         
   5   8   6        303.98        278.97        11.35 o                         
   6   8   6       1269.88       1185.88        19.72 o                         
   7   8   6         53.99         48.89         5.36 o                         
   8   8   6          2.77          4.38         4.77 o                         
   9   8   6          0.00         -4.13         4.50 o                         
 -11   9   6         84.85         74.52         6.45 o                         
 -10   9   6         30.07         45.01         7.22 o                         
  -9   9   6         18.24          5.82         9.04 o                         
  -8   9   6         22.13         23.48         6.27 o                         
  -7   9   6         80.44         77.18         9.88 o                         
  -6   9   6         26.05         36.56         7.83 o                         
  -5   9   6        824.12        725.62        33.84 o                         
  -4   9   6        416.60        445.98        16.81 o                         
  -3   9   6         65.54         48.75         7.41 o                         
  -2   9   6         11.33          7.27         7.05 o                         
  -1   9   6          2.60          5.43         7.78 o                         
   0   9   6        376.16        419.47        21.94 o                         
   1   9   6        580.40        649.62        19.20 o                         
   2   9   6         53.08         58.89         7.51 o                         
   3   9   6          6.80          3.72         5.63 o                         
   4   9   6        131.03        124.84         7.82 o                         
   5   9   6        311.08        319.58        10.86 o                         
   6   9   6          0.13          0.89         5.19 o                         
   7   9   6        125.39        128.96        11.81 o                         
  -9  10   6          9.92          2.26         8.15 o                         
  -8  10   6          5.06         -1.25         7.17 o                         
  -7  10   6        147.48        158.00        13.32 o                         
  -6  10   6         41.99         38.20        18.30 o                         
  -5  10   6         70.08         66.60        10.50 o                         
  -4  10   6        254.29        263.23        16.19 o                         
  -3  10   6        339.85        348.63        14.56 o                         
  -2  10   6         14.96         20.73         6.90 o                         
  -1  10   6        267.52        275.35        20.00 o                         
   0  10   6          6.62          7.21         6.26 o                         
   1  10   6          0.20          0.61         5.98 o                         
   2  10   6          1.58         13.38         6.00 o                         
   3  10   6         23.01         22.83         6.09 o                         
   4  10   6          0.54          8.70         5.90 o                         
   5  10   6        144.22        153.75        10.07 o                         
  -5  11   6          6.10         -0.97         9.57 o                         
  -4  11   6        158.66        177.54        13.51 o                         
  -3  11   6        403.30        450.94        17.63 o                         
  -2  11   6         27.11         17.98         7.79 o                         
  -1  11   6         28.67         40.43         6.78 o                         
   0  11   6          5.99          1.20         6.24 o                         
   1  11   6         51.78         54.82         7.27 o                         
   2  11   6         90.86         76.82        12.18 o                         
 -17   0   7          2.50         12.62         8.99 o                         
 -15   0   7          5.14         13.42         9.52 o                         
 -13   0   7        615.50        618.02        21.58 o                         
 -11   0   7        483.62        500.91        35.94 o                         
  -9   0   7       1289.16       1259.44        27.52 o                         
  -7   0   7       5953.01       5836.68        98.71 o                         
  -5   0   7       9781.48      10594.33       199.24 o                         
  -3   0   7        231.08        260.57        13.01 o                         
  -1   0   7       1698.89       1615.85        37.98 o                         
   1   0   7       2157.07       2565.19        57.61 o                         
   3   0   7        436.96        406.78        25.83 o                         
   5   0   7       5371.35       5333.55        93.31 o                         
   7   0   7       1880.63       1914.82        38.30 o                         
   9   0   7       2527.65       2499.05        60.02 o                         
  11   0   7         12.61          6.67         6.26 o                         
  13   0   7         55.17         39.57         7.45 o                         
 -17   1   7         82.50         73.31         7.55 o                         
 -16   1   7          1.54          0.26         5.49 o                         
 -15   1   7         38.86         41.70         7.22 o                         
 -14   1   7        660.13        777.87        18.01 o                         
 -13   1   7         54.97         49.29         7.05 o                         
 -12   1   7        725.46        735.84        16.33 o                         
 -11   1   7         34.89         43.80         7.12 o                         
 -10   1   7        449.27        441.94        12.54 o                         
  -9   1   7        528.93        489.28        13.12 o                         
  -8   1   7       3695.23       3655.31        43.86 o                         
  -7   1   7        157.88        161.22         9.43 o                         
  -6   1   7       1323.97       1246.39        27.44 o                         
  -5   1   7       2595.13       2575.65        39.42 o                         
  -4   1   7       2846.49       2934.07        38.67 o                         
  -3   1   7         47.60         56.55        11.14 o                         
  -2   1   7       6475.06       6460.63        74.73 o                         
  -1   1   7          3.44         17.14         8.10 o                         
   0   1   7       4478.52       4633.46        71.42 o                         
   1   1   7         18.58         10.83         7.29 o                         
   2   1   7         48.40         61.36        16.98 o                         
   3   1   7         17.35         34.62         6.32 o                         
   4   1   7      10236.98      10358.53       111.92 o                         
   5   1   7        300.83        255.46        10.49 o                         
   6   1   7         55.62         71.82         6.22 o                         
   7   1   7        250.43        259.62        10.78 o                         
   8   1   7          3.34         -2.90         5.10 o                         
   9   1   7       1051.72       1096.44        36.98 o                         
  10   1   7       1000.22       1021.78        18.15 o                         
  11   1   7        283.48        258.21         9.85 o                         
  12   1   7        225.33        240.73         8.52 o                         
  13   1   7          1.45         -1.52         4.61 o                         
 -17   2   7          5.65         14.17         5.71 o                         
 -16   2   7          2.82         10.83        12.42 o                         
 -15   2   7        616.37        611.30        14.51 o                         
 -14   2   7         32.87         31.37         6.58 o                         
 -13   2   7        514.73        489.31        14.05 o                         
 -12   2   7        427.50        408.88        13.18 o                         
 -11   2   7        623.23        582.76        16.99 o                         
 -10   2   7        426.38        459.40        16.66 o                         
  -9   2   7        137.33        113.76        10.07 o                         
  -8   2   7        350.71        358.00        22.37 o                         
  -7   2   7       2314.95       2224.00        33.48 o                         
  -6   2   7       2256.48       2428.91        42.53 o                         
  -5   2   7       1199.61       1283.82        29.36 o                         
  -4   2   7        765.29        637.00        23.65 o                         
  -3   2   7        513.99        569.55        19.19 o                         
  -2   2   7          2.24          3.72         6.22 o                         
  -1   2   7       1798.27       1550.01        24.36 o                         
   0   2   7          2.27         10.49         9.29 o                         
   1   2   7        455.58        416.12        17.57 o                         
   2   2   7        199.36        171.44        16.09 o                         
   3   2   7       2059.08       2104.10        30.81 o                         
   4   2   7       1659.98       1621.33        24.46 o                         
   5   2   7       3732.46       3686.73        39.05 o                         
   6   2   7       2100.29       2097.93        39.61 o                         
   7   2   7        306.11        295.53        11.73 o                         
   8   2   7        368.78        334.52        10.47 o                         
   9   2   7        459.12        460.07        17.59 o                         
  10   2   7        376.54        374.48        10.85 o                         
  11   2   7         14.48         12.30         4.34 o                         
  12   2   7         51.09         45.98         5.24 o                         
  13   2   7          4.33          7.73         6.11 o                         
 -16   3   7         33.24          6.15        11.23 o                         
 -15   3   7        338.82        378.43        11.72 o                         
 -14   3   7       1120.84       1047.57        18.40 o                         
 -13   3   7        421.58        436.29        12.38 o                         
 -12   3   7       1040.06       1029.24        20.33 o                         
 -11   3   7         89.94         96.92        15.02 o                         
 -10   3   7         90.12         88.00         7.69 o                         
  -9   3   7        418.27        461.02        26.92 o                         
  -8   3   7        479.22        582.78        17.29 o                         
  -7   3   7        158.76        130.19        10.30 o                         
  -6   3   7         58.87         54.92         6.65 o                         
  -5   3   7       1688.79       1785.36        29.03 o                         
  -4   3   7        619.45        670.05        29.16 o                         
  -3   3   7       4002.04       4018.08        98.23 o                         
  -2   3   7       1611.08       1573.60        39.33 o                         
  -1   3   7       1848.23       1703.43        42.18 o                         
   0   3   7        227.48        270.21        24.38 o                         
   1   3   7         16.68         16.73         7.11 o                         
   2   3   7       1308.71       1325.32        39.20 o                         
   3   3   7       1019.34        946.32        17.70 o                         
   4   3   7       3534.06       3763.60        42.38 o                         
   5   3   7       3674.11       3646.69        54.32 o                         
   6   3   7        885.68        996.24        25.63 o                         
   7   3   7          2.57          4.96         4.91 o                         
   8   3   7        445.21        483.88        13.40 o                         
   9   3   7        488.25        527.27        25.65 o                         
  10   3   7          0.75         -0.20         4.92 o                         
  11   3   7          0.98          5.43         4.37 o                         
  12   3   7         22.75         19.53         5.09 o                         
 -16   4   7         64.86         78.28        12.76 o                         
 -15   4   7        103.06        129.32         8.30 o                         
 -14   4   7         40.28         29.40         5.63 o                         
 -13   4   7        553.08        530.52        20.42 o                         
 -12   4   7        170.85        188.57         9.78 o                         
 -11   4   7         25.35         18.56         5.96 o                         
 -10   4   7        159.45        182.99        14.96 o                         
  -9   4   7        140.54        110.13        16.21 o                         
  -8   4   7        688.78        622.30        25.59 o                         
  -7   4   7          3.71         17.71         6.30 o                         
  -6   4   7       2021.62       1934.41        37.50 o                         
  -5   4   7       2349.27       2317.37        31.09 o                         
  -4   4   7       1956.89       1919.18        29.26 o                         
  -3   4   7         10.64          6.07         9.59 o                         
  -2   4   7        289.72        297.98        13.79 o                         
  -1   4   7        507.94        426.85        18.14 o                         
   0   4   7       4399.31       4565.63        64.31 o                         
   1   4   7        566.51        498.52        25.40 o                         
   2   4   7        483.61        481.07        14.82 o                         
   3   4   7       1456.69       1343.91        24.35 o                         
   4   4   7         69.87        104.97        34.07 o                         
   5   4   7        148.19        139.32        11.14 o                         
   6   4   7       1536.99       1479.71        21.26 o                         
   7   4   7       1134.14       1196.51        18.70 o                         
   8   4   7       1027.93       1067.64        18.13 o                         
   9   4   7         51.89         59.66         5.90 o                         
  10   4   7        485.15        444.87        18.84 o                         
  11   4   7          4.83          8.76         4.76 o                         
  12   4   7         13.73         13.15         9.47 o                         
 -15   5   7        155.44        134.79        11.85 o                         
 -14   5   7         93.01         85.61         6.97 o                         
 -13   5   7          5.24          1.59         6.71 o                         
 -12   5   7          5.88         -3.03         6.37 o                         
 -11   5   7        361.73        363.59        14.17 o                         
 -10   5   7       1418.90       1443.24        29.02 o                         
  -9   5   7         73.50         51.75        14.11 o                         
  -8   5   7        285.37        306.29        18.21 o                         
  -7   5   7         13.99         10.64         6.26 o                         
  -6   5   7       2574.53       2439.89        41.47 o                         
  -5   5   7          3.36         -1.81         9.06 o                         
  -4   5   7       1594.74       1554.75        36.19 o                         
  -3   5   7       2071.14       2003.44        28.76 o                         
  -2   5   7         15.31         20.37         6.66 o                         
  -1   5   7       1790.90       1765.00        29.06 o                         
   0   5   7        579.16        658.10        15.58 o                         
   1   5   7        744.41        806.39        17.34 o                         
   2   5   7        814.23        899.31        27.10 o                         
   3   5   7        537.80        537.21        21.42 o                         
   4   5   7         98.02         90.36         6.87 o                         
   5   5   7        423.17        395.25        13.14 o                         
   6   5   7        902.71        903.82        20.09 o                         
   7   5   7          4.06          4.70         8.19 o                         
   8   5   7        862.08        862.27        18.46 o                         
   9   5   7          6.56         -2.41         4.79 o                         
  10   5   7          0.49          5.40         4.85 o                         
  11   5   7        489.42        476.75        14.08 o                         
 -14   6   7          3.65          6.09         5.97 o                         
 -13   6   7        144.09        129.69         8.76 o                         
 -12   6   7        162.71        153.09        10.51 o                         
 -11   6   7        453.49        489.65        17.11 o                         
 -10   6   7         54.08         44.27         7.89 o                         
  -9   6   7        700.16        677.40        24.44 o                         
  -8   6   7        164.56        183.40        10.47 o                         
  -7   6   7        958.29        986.36        28.36 o                         
  -6   6   7         26.56         36.87        13.02 o                         
  -5   6   7       2573.72       2500.54        42.55 o                         
  -4   6   7        346.75        340.77        13.84 o                         
  -3   6   7        227.99        214.61        15.07 o                         
  -2   6   7          4.67         35.51        13.87 o                         
  -1   6   7        300.56        299.76        13.84 o                         
   0   6   7        717.39        715.82        21.26 o                         
   1   6   7       1289.56       1384.05        26.44 o                         
   2   6   7          6.32          7.00         8.37 o                         
   3   6   7        433.11        454.06        14.83 o                         
   4   6   7          9.95          4.14         6.83 o                         
   5   6   7         33.66         37.06         6.62 o                         
   6   6   7         29.23         46.40        12.06 o                         
   7   6   7       1775.31       1855.02        34.86 o                         
   8   6   7         81.05         60.12         5.92 o                         
   9   6   7        153.35        144.63         9.13 o                         
  10   6   7         22.15         24.33         4.87 o                         
  11   6   7        170.04        192.81        11.27 o                         
 -13   7   7          5.72         14.04         5.36 o                         
 -12   7   7         18.57         11.68         5.86 o                         
 -11   7   7          7.68          6.11         7.32 o                         
 -10   7   7       1804.04       1777.49        54.46 o                         
  -9   7   7         20.36         33.67         8.79 o                         
  -8   7   7         13.51          4.23         7.87 o                         
  -7   7   7        115.99        102.79         8.29 o                         
  -6   7   7        108.93        102.80         7.96 o                         
  -5   7   7         73.59         66.07         7.52 o                         
  -4   7   7        681.08        655.69        17.39 o                         
  -3   7   7          0.39          8.12         7.42 o                         
  -2   7   7        200.49        226.53        33.51 o                         
  -1   7   7         29.48         22.79        15.33 o                         
   0   7   7       2531.61       2509.33        41.27 o                         
   1   7   7        370.06        388.04        18.37 o                         
   2   7   7       1165.56       1177.19        29.71 o                         
   3   7   7         34.06         27.56        22.24 o                         
   4   7   7         41.76         35.23        10.83 o                         
   5   7   7         50.89         54.64         6.71 o                         
   6   7   7        536.87        506.36        18.25 o                         
   7   7   7          3.50          4.53         5.13 o                         
   8   7   7        433.50        416.43        13.42 o                         
   9   7   7          1.24          1.41         4.18 o                         
  10   7   7         16.89         14.45         4.97 o                         
 -12   8   7         56.39         49.97         6.12 o                         
 -11   8   7        202.68        191.88        10.47 o                         
 -10   8   7         10.47         12.85         6.24 o                         
  -9   8   7        256.74        279.78        12.27 o                         
  -8   8   7         45.00         53.45         7.40 o                         
  -7   8   7        171.75        172.76        11.78 o                         
  -6   8   7         61.13         88.06         7.72 o                         
  -5   8   7        901.92        992.22        20.82 o                         
  -4   8   7          4.10         -3.07         7.13 o                         
  -3   8   7        190.71        182.74        14.31 o                         
  -2   8   7         64.43         70.18         7.86 o                         
  -1   8   7         26.50         41.86         7.52 o                         
   0   8   7        621.81        584.30        20.91 o                         
   1   8   7        634.00        697.63        47.19 o                         
   2   8   7        408.11        377.81        19.85 o                         
   3   8   7         34.25         44.01         6.99 o                         
   4   8   7          1.30         -5.01         7.55 o                         
   5   8   7          0.69          1.02         5.66 o                         
   6   8   7          3.88          5.87         5.05 o                         
   7   8   7        648.09        671.28        15.53 o                         
   8   8   7          2.59          2.69         4.76 o                         
 -11   9   7         23.86         23.20         6.56 o                         
 -10   9   7         84.67         76.06         8.73 o                         
  -9   9   7          0.95         11.73         8.17 o                         
  -8   9   7          6.64          2.58         6.31 o                         
  -7   9   7          1.19         -5.74         6.52 o                         
  -6   9   7        182.84        168.25        12.01 o                         
  -5   9   7         32.52         35.38         7.17 o                         
  -4   9   7        632.17        631.94        34.19 o                         
  -3   9   7        416.40        436.97        17.37 o                         
  -2   9   7         49.24         30.71         8.49 o                         
  -1   9   7        751.16        773.42        24.50 o                         
   0   9   7        131.18        149.31        16.24 o                         
   1   9   7        110.99        101.90         7.94 o                         
   2   9   7        674.13        615.25        16.54 o                         
   3   9   7        507.21        491.88        13.09 o                         
   4   9   7          6.24          1.89         5.17 o                         
   5   9   7          2.31         13.12         5.11 o                         
   6   9   7        363.80        351.83        10.57 o                         
   7   9   7         21.86          7.95         5.51 o                         
  -8  10   7         10.78         15.83        10.35 o                         
  -7  10   7         12.73         12.66        12.46 o                         
  -6  10   7        431.25        451.36        18.16 o                         
  -5  10   7         79.51         68.58         8.99 o                         
  -4  10   7        208.79        236.02        15.34 o                         
  -3  10   7        298.97        314.31        14.18 o                         
  -2  10   7         38.25         50.08         7.32 o                         
  -1  10   7          1.41          6.92         8.46 o                         
   0  10   7        146.21        122.36         9.96 o                         
   1  10   7         26.07         32.51         6.35 o                         
   2  10   7         43.72         44.82         7.62 o                         
   3  10   7          4.66         17.10         7.62 o                         
   4  10   7        103.54         82.10        12.18 o                         
  -4  11   7        254.44        242.65        47.84 o                         
  -3  11   7         22.48         33.61        12.34 o                         
  -2  11   7        153.77        176.50        21.75 o                         
  -1  11   7         42.16         50.66         8.83 o                         
   0  11   7         20.26         26.59         6.99 o                         
 -16   0   8        118.01        119.00        12.40 o                         
 -14   0   8          8.83         32.80        10.42 o                         
 -12   0   8        388.21        389.94        24.53 o                         
 -10   0   8       1159.76       1139.91        28.28 o                         
  -8   0   8        685.77        634.15        21.44 o                         
  -6   0   8       2487.00       2562.30        61.91 o                         
  -4   0   8      13836.13      14989.28       335.36 o                         
  -2   0   8       6487.91       6446.62       122.01 o                         
   0   0   8       1683.07       1555.48        40.31 o                         
   2   0   8       2625.45       2722.53        44.75 o                         
   4   0   8       1632.88       1633.35        28.07 o                         
   6   0   8        111.60        183.06        21.63 o                         
   8   0   8         10.29         -3.52         7.62 o                         
  10   0   8       2789.50       2916.92        57.75 o                         
  12   0   8         34.65         42.79         7.34 o                         
 -17   1   8         81.70         76.16         8.00 o                         
 -16   1   8         83.98         97.17        11.89 o                         
 -15   1   8         63.36         61.80         6.83 o                         
 -14   1   8         84.27         86.88         7.89 o                         
 -13   1   8       1209.24       1243.36        28.88 o                         
 -12   1   8          5.63          4.90         6.28 o                         
 -11   1   8        581.04        566.62        16.50 o                         
 -10   1   8         41.75         45.92        10.14 o                         
  -9   1   8         55.13         67.46         7.03 o                         
  -8   1   8          3.10         15.42         9.62 o                         
  -7   1   8       4355.00       4419.57        51.68 o                         
  -6   1   8       1955.00       2204.15        37.23 o                         
  -5   1   8        204.31        184.27        16.36 o                         
  -4   1   8        134.92        106.64        10.42 o                         
  -3   1   8        224.42        302.39        15.17 o                         
  -2   1   8       3021.53       3273.75        53.79 o                         
  -1   1   8       5572.66       5721.39        86.68 o                         
   0   1   8         47.36         88.42        14.76 o                         
   1   1   8        399.90        445.73        21.21 o                         
   2   1   8        232.33        299.37        22.23 o                         
   3   1   8        114.47         81.19         5.61 o                         
   4   1   8         91.27         70.62         6.35 o                         
   5   1   8       5128.50       5182.37        85.10 o                         
   6   1   8        310.26        329.57        11.39 o                         
   7   1   8        469.07        473.25        12.07 o                         
   8   1   8          2.51         15.31         6.16 o                         
   9   1   8        491.91        536.22        16.74 o                         
  10   1   8        103.08         92.98         5.64 o                         
  11   1   8        277.06        275.06         8.78 o                         
  12   1   8        103.90        104.86         6.10 o                         
 -17   2   8        124.73        103.52        10.04 o                         
 -16   2   8          0.76          2.56         6.12 o                         
 -15   2   8        196.97        203.65        10.04 o                         
 -14   2   8        390.40        392.91        24.97 o                         
 -13   2   8         47.34         36.75         5.99 o                         
 -12   2   8        964.38        975.24        19.95 o                         
 -11   2   8         92.94        105.32        20.70 o                         
 -10   2   8        622.19        627.13        20.27 o                         
  -9   2   8         97.45         97.96        10.52 o                         
  -8   2   8        545.57        476.08        12.08 o                         
  -7   2   8        475.67        424.47        11.58 o                         
  -6   2   8        933.68        760.24        19.15 o                         
  -5   2   8       3836.19       3626.98        69.65 o                         
  -4   2   8        446.62        500.89        21.23 o                         
  -3   2   8       4332.15       4526.71        72.31 o                         
  -2   2   8       1076.95       1175.22        31.60 o                         
  -1   2   8        208.98        175.94        12.33 o                         
   0   2   8        134.31         81.84        11.38 o                         
   1   2   8        169.11        173.74         8.61 o                         
   2   2   8        365.42        371.02        12.61 o                         
   3   2   8        173.46        119.18         7.90 o                         
   4   2   8        612.53        655.45        18.69 o                         
   5   2   8       1169.81       1220.96        17.74 o                         
   6   2   8       1420.65       1362.49        25.80 o                         
   7   2   8        156.79        147.90         8.27 o                         
   8   2   8        325.86        320.42        10.45 o                         
   9   2   8       1327.11       1393.01        29.56 o                         
  10   2   8       1036.47       1041.94        16.40 o                         
  11   2   8         63.46         69.82         5.16 o                         
  12   2   8         25.52         18.00         6.21 o                         
 -16   3   8         45.46         41.01        10.15 o                         
 -15   3   8        177.61        191.29         8.73 o                         
 -14   3   8        358.71        342.83        11.04 o                         
 -13   3   8        519.35        557.19        19.32 o                         
 -12   3   8       1705.48       1774.03        27.46 o                         
 -11   3   8         91.46         75.68         6.58 o                         
 -10   3   8        278.18        278.07        13.78 o                         
  -9   3   8        456.75        461.56        13.93 o                         
  -8   3   8        663.71        585.34        16.79 o                         
  -7   3   8        693.32        618.21        18.92 o                         
  -6   3   8        145.79        131.59         6.70 o                         
  -5   3   8       2712.60       2692.29        37.39 o                         
  -4   3   8         23.16         38.19         9.17 o                         
  -3   3   8       1277.91       1080.54        23.82 o                         
  -2   3   8       3221.31       3140.76        44.39 o                         
  -1   3   8        463.72        395.76        15.75 o                         
   0   3   8       3326.37       3143.66        38.01 o                         
   1   3   8         90.77         97.79         7.25 o                         
   2   3   8        337.55        322.73        11.64 o                         
   3   3   8        402.73        454.00        15.85 o                         
   4   3   8          2.55         10.63        19.15 o                         
   5   3   8        292.10        321.07         9.59 o                         
   6   3   8       1138.36       1133.57        19.24 o                         
   7   3   8        140.17        121.38         8.85 o                         
   8   3   8        518.63        519.64        17.12 o                         
   9   3   8        256.75        254.34        10.68 o                         
  10   3   8        460.59        452.73        10.19 o                         
  11   3   8        295.55        290.54         8.87 o                         
  12   3   8        173.25        162.29         9.03 o                         
 -16   4   8          6.11         16.82        11.60 o                         
 -15   4   8         68.84         63.67         7.56 o                         
 -14   4   8        223.85        206.29         9.33 o                         
 -13   4   8         89.00         85.09         9.31 o                         
 -12   4   8         82.48         73.32         6.89 o                         
 -11   4   8        655.70        675.65        15.88 o                         
 -10   4   8        374.67        395.21        21.09 o                         
  -9   4   8         15.51         12.68         6.81 o                         
  -8   4   8        407.03        387.90        13.53 o                         
  -7   4   8        317.98        319.06        10.76 o                         
  -6   4   8        465.95        525.58        15.89 o                         
  -5   4   8        968.64        941.43        17.08 o                         
  -4   4   8       2606.27       2436.09        29.00 o                         
  -3   4   8       5862.27       5780.52        58.79 o                         
  -2   4   8         28.44         28.25         5.73 o                         
  -1   4   8        398.47        450.24        11.84 o                         
   0   4   8        166.44        178.33         8.72 o                         
   1   4   8        790.13        763.45        14.80 o                         
   2   4   8        583.44        642.59        26.44 o                         
   3   4   8         58.33         69.67        14.34 o                         
   4   4   8         79.67         87.87         7.10 o                         
   5   4   8         81.87         83.31         6.65 o                         
   6   4   8        558.89        531.94        13.59 o                         
   7   4   8        405.55        416.49        10.87 o                         
   8   4   8        512.28        517.18        14.00 o                         
   9   4   8        709.37        711.95        19.23 o                         
  10   4   8         28.33         29.02         4.71 o                         
  11   4   8         18.55          7.54         4.91 o                         
 -15   5   8        195.59        188.66        12.62 o                         
 -14   5   8          1.71         10.51         6.58 o                         
 -13   5   8         54.57         37.18         7.28 o                         
 -12   5   8        215.35        209.30        12.24 o                         
 -11   5   8        188.17        160.28         9.29 o                         
 -10   5   8         16.20          8.15         6.37 o                         
  -9   5   8       1182.89       1149.28        22.50 o                         
  -8   5   8        130.12        120.59        25.37 o                         
  -7   5   8          0.03         -7.69        10.57 o                         
  -6   5   8         45.74         25.17        12.26 o                         
  -5   5   8       1532.45       1465.14        26.64 o                         
  -4   5   8        214.72        231.52        19.30 o                         
  -3   5   8        771.71        779.45        16.08 o                         
  -2   5   8       1118.19       1098.28        18.03 o                         
  -1   5   8        706.16        705.61        24.03 o                         
   0   5   8       3455.23       3525.70        47.32 o                         
   1   5   8       1822.96       1736.95        31.97 o                         
   2   5   8         11.29         12.37         9.67 o                         
   3   5   8        720.45        697.46        59.43 o                         
   4   5   8        190.40        178.03        10.88 o                         
   5   5   8        116.03        109.47        11.84 o                         
   6   5   8        394.02        404.81        13.30 o                         
   7   5   8       1186.69       1295.93        26.00 o                         
   8   5   8        163.14        166.64         9.48 o                         
   9   5   8         22.54         22.02         5.27 o                         
  10   5   8          1.00          3.10         4.33 o                         
  11   5   8         68.66         91.37        16.24 o                         
 -14   6   8          2.86          0.23         8.12 o                         
 -13   6   8         49.90         54.34         7.00 o                         
 -12   6   8         16.97          8.82         6.18 o                         
 -11   6   8        298.03        304.48        17.73 o                         
 -10   6   8        966.50       1002.53        25.55 o                         
  -9   6   8         20.69         22.76        10.71 o                         
  -8   6   8         87.31         91.72         8.26 o                         
  -7   6   8        153.23        135.85         9.67 o                         
  -6   6   8          9.32          2.49         7.03 o                         
  -5   6   8          4.84         -8.65         9.06 o                         
  -4   6   8       2605.83       2606.23        40.08 o                         
  -3   6   8        493.56        459.54        16.40 o                         
  -2   6   8        235.74        234.17        13.60 o                         
  -1   6   8        145.25        154.67        13.27 o                         
   0   6   8        796.16        841.73        27.51 o                         
   1   6   8        261.31        285.73        21.04 o                         
   2   6   8       1336.05       1418.64        39.60 o                         
   3   6   8        275.15        247.07        11.06 o                         
   4   6   8         78.54         66.83         8.56 o                         
   5   6   8         11.72         25.73        51.44 o                         
   6   6   8          5.05          2.38         5.54 o                         
   7   6   8        138.06        102.93         7.43 o                         
   8   6   8        756.26        786.89        19.50 o                         
   9   6   8         94.87        127.30         8.61 o                         
  10   6   8          0.07          5.35         4.95 o                         
 -13   7   8        103.19        129.98         8.91 o                         
 -12   7   8         41.84         46.10         6.50 o                         
 -11   7   8        561.70        599.26        17.37 o                         
 -10   7   8         17.01         13.29         6.73 o                         
  -9   7   8       1468.68       1468.38        34.14 o                         
  -8   7   8          3.86         11.12         6.87 o                         
  -7   7   8         82.89         72.14         8.04 o                         
  -6   7   8         16.49         13.63         6.80 o                         
  -5   7   8       1006.62        998.81        21.35 o                         
  -4   7   8        110.95        107.75         8.55 o                         
  -3   7   8        204.66        205.78        14.31 o                         
  -2   7   8         25.86         29.67         9.21 o                         
  -1   7   8        231.25        238.63        11.45 o                         
   0   7   8        345.29        362.12        13.99 o                         
   1   7   8       1018.08       1077.03        23.98 o                         
   2   7   8        252.66        259.91        21.91 o                         
   3   7   8        438.35        454.51        27.45 o                         
   4   7   8         37.12         35.14         7.23 o                         
   5   7   8        195.77        227.59        25.22 o                         
   6   7   8        269.11        244.53        10.86 o                         
   7   7   8       1009.01        975.77        19.90 o                         
   8   7   8         11.04         17.30         7.27 o                         
   9   7   8        216.63        222.11         9.76 o                         
 -12   8   8          2.33         11.87         7.38 o                         
 -11   8   8         42.10         29.03         6.25 o                         
 -10   8   8        462.41        476.45        14.94 o                         
  -9   8   8          0.12          5.65         6.27 o                         
  -8   8   8        118.13        102.37         8.08 o                         
  -7   8   8        102.74        103.70        10.05 o                         
  -6   8   8         91.87         78.85         8.29 o                         
  -5   8   8        119.55        135.84         9.60 o                         
  -4   8   8       1046.78       1096.49        24.62 o                         
  -3   8   8         99.41        122.31        19.00 o                         
  -2   8   8          0.37          6.36         6.96 o                         
  -1   8   8        437.33        475.10        15.59 o                         
   0   8   8        144.50        139.99        18.75 o                         
   1   8   8        115.76        109.63         8.63 o                         
   2   8   8        545.39        557.07        16.58 o                         
   3   8   8        319.22        294.44        15.28 o                         
   4   8   8         13.09          9.33         5.60 o                         
   5   8   8         33.92         39.92         5.71 o                         
   6   8   8        174.62        169.76         9.28 o                         
   7   8   8         19.45         15.12         7.66 o                         
   8   8   8        759.00        774.28        15.65 o                         
 -10   9   8         19.97          6.87         6.61 o                         
  -9   9   8         83.47         80.89         7.28 o                         
  -8   9   8         79.02         86.53         8.58 o                         
  -7   9   8         30.43         26.18         7.68 o                         
  -6   9   8        143.04        150.45        10.64 o                         
  -5   9   8        296.62        293.12        13.40 o                         
  -4   9   8         25.50         30.30         7.09 o                         
  -3   9   8       1501.02       1503.99        29.35 o                         
  -2   9   8         70.57         87.70        11.45 o                         
  -1   9   8          1.40          3.59         9.12 o                         
   0   9   8        354.69        352.19        14.07 o                         
   1   9   8        597.29        560.55        15.90 o                         
   2   9   8        204.54        181.18        10.26 o                         
   3   9   8         50.72         48.01         5.97 o                         
   4   9   8        206.77        202.36        14.32 o                         
   5   9   8         44.93         55.82         5.58 o                         
   6   9   8          8.51         17.18         9.35 o                         
  -8  10   8         56.09         54.37         9.47 o                         
  -7  10   8          0.16          6.12        10.05 o                         
  -6  10   8         10.05          7.01        11.77 o                         
  -5  10   8        685.56        699.96        19.76 o                         
  -4  10   8        344.75        345.34        31.31 o                         
  -3  10   8        166.75        181.79        12.75 o                         
  -2  10   8          3.96          4.85         6.43 o                         
  -1  10   8         38.52         45.53         6.88 o                         
   0  10   8          5.14         11.45         6.21 o                         
   1  10   8         19.33          7.42         5.78 o                         
   2  10   8         83.73         88.92         6.92 o                         
   3  10   8        347.77        367.20        12.20 o                         
 -17   0   9        537.32        533.92        30.44 o                         
 -15   0   9        339.89        339.09        16.84 o                         
 -13   0   9        240.43        270.52        16.38 o                         
 -11   0   9        268.48        296.64        16.65 o                         
  -9   0   9       1140.89       1021.86        31.74 o                         
  -7   0   9       5381.45       4986.15        69.40 o                         
  -5   0   9         21.03          7.57         7.05 o                         
  -3   0   9         89.20         92.09        13.80 o                         
  -1   0   9       4533.46       4170.94        88.54 o                         
   1   0   9         14.74         15.56        13.73 o                         
   3   0   9          2.00         10.83         5.89 o                         
   5   0   9       3006.56       3024.39        65.46 o                         
   7   0   9        303.40        339.91        18.64 o                         
   9   0   9         18.44         22.04         8.68 o                         
  11   0   9       1952.95       1991.32        39.86 o                         
 -17   1   9         17.04         29.88         5.84 o                         
 -16   1   9         44.61         53.93         5.65 o                         
 -15   1   9         95.50        116.94         9.07 o                         
 -14   1   9        182.68        180.03        13.71 o                         
 -13   1   9          8.82         23.99         8.01 o                         
 -12   1   9       1212.19       1251.00        26.29 o                         
 -11   1   9        521.52        507.04        28.40 o                         
 -10   1   9        421.72        432.52        15.69 o                         
  -9   1   9        256.81        282.16        14.62 o                         
  -8   1   9        101.82        109.94         8.43 o                         
  -7   1   9        134.71        125.88         6.96 o                         
  -6   1   9       5399.66       5053.72        54.78 o                         
  -5   1   9       1028.39        923.94        21.80 o                         
  -4   1   9         92.76        133.31         8.96 o                         
  -3   1   9         13.83          5.43        10.57 o                         
  -2   1   9       5352.01       5587.96        79.16 o                         
  -1   1   9       1275.40       1191.17        19.15 o                         
   0   1   9       5108.15       4993.47        54.33 o                         
   1   1   9         19.02         20.12         5.48 o                         
   2   1   9        586.46        560.45        12.54 o                         
   3   1   9         19.06         23.43         6.51 o                         
   4   1   9        227.56        280.61        14.98 o                         
   5   1   9        453.61        412.04        13.70 o                         
   6   1   9        382.46        370.58        11.05 o                         
   7   1   9         21.44         21.96         7.33 o                         
   8   1   9        257.90        281.57        11.22 o                         
   9   1   9        492.11        487.69        16.99 o                         
  10   1   9        640.96        621.33        12.57 o                         
  11   1   9         11.37          8.44         4.07 o                         
  12   1   9        145.55        150.16         9.79 o                         
 -16   2   9        203.94        225.55        10.45 o                         
 -15   2   9         23.45         22.78         5.63 o                         
 -14   2   9        358.00        331.27        11.68 o                         
 -13   2   9        243.60        243.97        10.87 o                         
 -12   2   9        686.15        694.13        16.52 o                         
 -11   2   9         43.06         44.20        10.76 o                         
 -10   2   9          9.08          3.79         8.95 o                         
  -9   2   9         41.98         43.77         7.52 o                         
  -8   2   9        683.78        705.65        14.36 o                         
  -7   2   9        520.79        486.83        17.69 o                         
  -6   2   9         65.03        103.49        12.24 o                         
  -5   2   9       2409.78       2379.24        29.68 o                         
  -4   2   9        934.99        798.94        20.74 o                         
  -3   2   9        149.58        117.61         7.74 o                         
  -2   2   9       3924.44       4065.00        47.87 o                         
  -1   2   9       6969.30       7253.56        76.61 o                         
   0   2   9        733.84        740.41        13.93 o                         
   1   2   9          0.54          5.94         5.45 o                         
   2   2   9         85.07         69.38        11.86 o                         
   3   2   9        339.57        349.34        11.31 o                         
   4   2   9         21.94         22.13         5.60 o                         
   5   2   9        638.59        670.56        16.54 o                         
   6   2   9        425.04        441.84        11.19 o                         
   7   2   9         60.55         65.39         6.71 o                         
   8   2   9        401.42        425.46        11.52 o                         
   9   2   9        180.32        200.86         8.46 o                         
  10   2   9       1043.64       1025.61        15.92 o                         
  11   2   9        567.42        599.74        16.94 o                         
 -16   3   9         20.89         16.83         7.32 o                         
 -15   3   9         21.04         30.64         6.15 o                         
 -14   3   9         60.80         52.41         5.78 o                         
 -13   3   9          0.48          5.84         6.35 o                         
 -12   3   9         85.28         88.79         6.82 o                         
 -11   3   9        803.14        829.14        16.77 o                         
 -10   3   9          4.48          2.60        15.13 o                         
  -9   3   9          9.79          8.10         6.82 o                         
  -8   3   9        968.34        924.29        20.68 o                         
  -7   3   9        783.64        759.62        16.84 o                         
  -6   3   9       1131.30       1150.88        23.91 o                         
  -5   3   9       1658.80       1525.00        22.05 o                         
  -4   3   9        667.29        696.56        14.05 o                         
  -3   3   9       1466.95       1392.70        20.56 o                         
  -2   3   9        215.14        224.52         9.78 o                         
  -1   3   9        811.50        763.47        13.95 o                         
   0   3   9         42.53         48.00         6.21 o                         
   1   3   9        936.33        964.03        16.57 o                         
   2   3   9        241.84        222.98        11.08 o                         
   3   3   9       1177.27       1155.43        25.08 o                         
   4   3   9          0.85          2.11         5.11 o                         
   5   3   9        206.34        187.20         8.65 o                         
   6   3   9       1197.49       1215.70        19.42 o                         
   7   3   9        436.65        445.94        11.85 o                         
   8   3   9         18.52         16.20         5.05 o                         
   9   3   9        301.72        316.31         9.48 o                         
  10   3   9        463.16        455.23        11.05 o                         
  11   3   9         36.34         39.01         5.78 o                         
 -16   4   9        275.39        262.69        20.30 o                         
 -15   4   9         57.20         53.35        10.04 o                         
 -14   4   9        138.36        130.16         8.01 o                         
 -13   4   9          3.05          2.78         5.48 o                         
 -12   4   9         22.17         18.61         6.05 o                         
 -11   4   9          0.20         -2.22         5.52 o                         
 -10   4   9        180.52        165.54         8.38 o                         
  -9   4   9        279.28        253.56        11.97 o                         
  -8   4   9        500.96        447.46        13.23 o                         
  -7   4   9        986.30        919.73        18.66 o                         
  -6   4   9        244.83        194.50        11.42 o                         
  -5   4   9       2193.28       2103.20        27.77 o                         
  -4   4   9        930.09        942.09        16.18 o                         
  -3   4   9       2234.07       2112.00        25.05 o                         
  -2   4   9       4882.10       4875.79        51.29 o                         
  -1   4   9          1.50         -0.94         5.44 o                         
   0   4   9       2362.88       2374.82        31.24 o                         
   1   4   9       1125.24       1075.78        19.21 o                         
   2   4   9         54.06         51.16         6.53 o                         
   3   4   9       1048.88       1028.50        19.74 o                         
   4   4   9        580.32        572.38        13.04 o                         
   5   4   9         24.48         22.55        12.64 o                         
   6   4   9        148.61        167.35        17.23 o                         
   7   4   9         56.05         69.45         5.64 o                         
   8   4   9          9.38          4.92         4.81 o                         
   9   4   9         72.89         69.26         5.40 o                         
  10   4   9        257.19        278.49        10.27 o                         
  11   4   9        345.41        396.87        13.54 o                         
 -15   5   9         51.99         38.19         6.60 o                         
 -14   5   9        252.37        237.30        14.38 o                         
 -13   5   9        288.21        276.14        13.72 o                         
 -12   5   9          0.01         -1.22         7.88 o                         
 -11   5   9        383.77        420.70        17.85 o                         
 -10   5   9        565.53        616.12        16.29 o                         
  -9   5   9         14.24          7.67         6.97 o                         
  -8   5   9        124.29        131.66        15.08 o                         
  -7   5   9        318.60        311.00        19.55 o                         
  -6   5   9          0.07          6.86         6.88 o                         
  -5   5   9        144.42        170.55        20.14 o                         
  -4   5   9       1660.40       1599.22        28.59 o                         
  -3   5   9        341.25        339.23        16.66 o                         
  -2   5   9        562.20        547.52        21.59 o                         
  -1   5   9        110.18        104.56        10.20 o                         
   0   5   9         36.17         40.92         9.15 o                         
   1   5   9       1265.57       1240.34        22.58 o                         
   2   5   9        644.17        672.68        15.03 o                         
   3   5   9        352.42        352.37        11.81 o                         
   4   5   9        150.93        126.07         7.73 o                         
   5   5   9        156.07        157.99         8.79 o                         
   6   5   9        184.68        193.29        11.06 o                         
   7   5   9        347.33        337.68        18.23 o                         
   8   5   9       1016.00        975.61        22.86 o                         
   9   5   9        199.18        199.88         9.55 o                         
  10   5   9         18.75         18.01         5.35 o                         
 -14   6   9         18.97         19.19         8.90 o                         
 -13   6   9          2.85         12.12         9.37 o                         
 -12   6   9         40.66         58.87         6.99 o                         
 -11   6   9         46.75         46.02         7.31 o                         
 -10   6   9        369.99        390.50        15.03 o                         
  -9   6   9       1203.60       1166.58        28.34 o                         
  -8   6   9          4.53          8.72         7.32 o                         
  -7   6   9          1.79          9.61         7.21 o                         
  -6   6   9         28.63         25.14         7.56 o                         
  -5   6   9         28.69         14.77         7.51 o                         
  -4   6   9         19.55          8.55         8.00 o                         
  -3   6   9       2188.44       2124.68        35.95 o                         
  -2   6   9        765.10        748.47        17.97 o                         
  -1   6   9        155.53        156.62        12.58 o                         
   0   6   9         27.73         26.90        11.43 o                         
   1   6   9        525.82        511.34        18.09 o                         
   2   6   9          6.33         -4.34        10.20 o                         
   3   6   9       1130.99       1180.91        22.22 o                         
   4   6   9        188.99        176.64        10.28 o                         
   5   6   9        210.22        204.58        11.34 o                         
   6   6   9          2.56         -2.57         5.09 o                         
   7   6   9        369.93        379.88        11.87 o                         
   8   6   9          0.89          2.29         4.76 o                         
   9   6   9        189.27        182.83         8.79 o                         
 -13   7   9          0.01         -5.62         5.62 o                         
 -12   7   9         23.42         26.86         6.50 o                         
 -11   7   9          1.97          6.97         7.79 o                         
 -10   7   9        855.90        836.63        21.53 o                         
  -9   7   9          1.76         -6.98         7.45 o                         
  -8   7   9        670.08        623.86        18.68 o                         
  -7   7   9          5.28          2.69         9.21 o                         
  -6   7   9         34.19         31.19         8.50 o                         
  -5   7   9        135.25        116.05         8.49 o                         
  -4   7   9        807.32        772.85        19.12 o                         
  -3   7   9        259.80        302.73        16.12 o                         
  -2   7   9        543.91        560.40        18.90 o                         
  -1   7   9         25.26         16.96        10.01 o                         
   0   7   9        121.92        129.40         9.21 o                         
   1   7   9         56.27         48.75         8.41 o                         
   2   7   9       1682.50       1616.85        58.50 o                         
   3   7   9        301.13        290.15        14.46 o                         
   4   7   9          6.20         19.16         8.14 o                         
   5   7   9        154.25        135.20         8.38 o                         
   6   7   9          8.46         14.62         5.14 o                         
   7   7   9         27.40         20.30         4.91 o                         
   8   7   9        484.28        503.40        14.68 o                         
 -12   8   9          0.74         18.46         8.19 o                         
 -11   8   9        131.57        122.13         9.12 o                         
 -10   8   9         49.95         43.26         6.85 o                         
  -9   8   9        337.72        382.78        14.18 o                         
  -8   8   9          2.22          2.71         6.53 o                         
  -7   8   9         44.99         41.65         7.16 o                         
  -6   8   9        156.72        142.64        12.34 o                         
  -5   8   9         68.71         61.34         8.22 o                         
  -4   8   9        246.56        266.36        14.90 o                         
  -3   8   9       1153.61       1197.91        25.79 o                         
  -2   8   9        303.36        320.79        16.56 o                         
  -1   8   9        196.29        193.34        12.35 o                         
   0   8   9        912.65        852.09        35.14 o                         
   1   8   9         48.41         54.33         7.52 o                         
   2   8   9         12.23         13.26         6.30 o                         
   3   8   9        299.21        350.31        12.45 o                         
   4   8   9         55.68         69.49         6.40 o                         
   5   8   9          6.34          5.60         5.06 o                         
   6   8   9          0.86          0.59         8.45 o                         
   7   8   9        242.56        206.04        10.31 o                         
 -10   9   9        158.55        147.04        13.92 o                         
  -9   9   9         44.13         24.05         7.76 o                         
  -8   9   9        109.92        112.68        22.32 o                         
  -7   9   9        101.51         94.95         8.48 o                         
  -6   9   9         10.27         14.81         7.07 o                         
  -5   9   9        184.25        170.46        13.02 o                         
  -4   9   9        920.28        872.66        22.34 o                         
  -3   9   9        295.57        289.38        13.67 o                         
  -2   9   9        242.59        243.22        14.26 o                         
  -1   9   9         23.39         19.98         7.12 o                         
   0   9   9         13.42          5.67         6.74 o                         
   1   9   9        657.09        659.58        16.89 o                         
   2   9   9        232.15        282.47        12.62 o                         
   3   9   9        248.61        251.97        10.05 o                         
   4   9   9         26.44         23.74         7.42 o                         
   5   9   9          3.53         11.49         6.28 o                         
  -7  10   9         44.28         70.45        12.50 o                         
  -6  10   9         82.73         82.80         9.86 o                         
  -5  10   9          7.27          8.42         8.12 o                         
  -4  10   9        103.70        110.83         9.84 o                         
  -3  10   9        130.44        137.79        12.08 o                         
  -2  10   9        298.86        314.10        13.32 o                         
  -1  10   9          0.41          4.08         6.09 o                         
   0  10   9         50.09         73.39         7.11 o                         
   1  10   9        162.38        171.62        11.43 o                         
   2  10   9          0.11          3.68         8.99 o                         
 -16   0  10        376.65        385.86        17.98 o                         
 -14   0  10        604.33        614.98        25.42 o                         
 -12   0  10         78.96         86.83        11.00 o                         
 -10   0  10         57.18         66.41        11.40 o                         
  -8   0  10         25.61         27.28         6.73 o                         
  -6   0  10       8733.85       8567.49       104.68 o                         
  -4   0  10        145.98        206.88        18.08 o                         
  -2   0  10          3.24          7.62         8.15 o                         
   0   0  10       9054.10       8777.34       107.41 o                         
   2   0  10        178.70        148.61         9.17 o                         
   4   0  10        141.22        148.35        10.83 o                         
   6   0  10        926.02        871.90        23.26 o                         
   8   0  10          7.56          5.80         7.11 o                         
  10   0  10        414.54        432.56        15.99 o                         
 -17   1  10        223.57        256.71        14.26 o                         
 -16   1  10        278.45        306.16        15.22 o                         
 -15   1  10         73.00         71.34         6.35 o                         
 -14   1  10          7.92          4.84         7.72 o                         
 -13   1  10        131.08        136.49         8.41 o                         
 -12   1  10        180.98        172.98        10.84 o                         
 -11   1  10        678.99        700.18        15.96 o                         
 -10   1  10       1234.77       1199.80        22.30 o                         
  -9   1  10        356.62        385.38        12.05 o                         
  -8   1  10         49.86         58.43        11.32 o                         
  -7   1  10       1661.55       1659.59        22.80 o                         
  -6   1  10         33.07         33.72         5.34 o                         
  -5   1  10       3915.46       3814.21        42.50 o                         
  -4   1  10       4287.97       4527.15        49.84 o                         
  -3   1  10        466.30        506.20        15.27 o                         
  -2   1  10         30.31         38.16         5.24 o                         
  -1   1  10       3186.92       3104.61        31.72 o                         
   0   1  10        832.84        835.78        13.84 o                         
   1   1  10       2708.51       2634.68        28.98 o                         
   2   1  10          2.91          4.20         6.81 o                         
   3   1  10        842.27        800.04        15.37 o                         
   4   1  10        395.51        414.44        12.35 o                         
   5   1  10       1112.65       1058.26        25.05 o                         
   6   1  10        103.47         91.40         8.17 o                         
   7   1  10        178.48        173.39         7.89 o                         
   8   1  10        114.89        124.61         8.64 o                         
   9   1  10        170.15        148.43         8.21 o                         
  10   1  10        357.19        352.08        11.97 o                         
  11   1  10        566.05        585.84        12.13 o                         
 -16   2  10         52.33         72.56        11.05 o                         
 -15   2  10         90.35         89.31         6.66 o                         
 -14   2  10         40.19         42.21         6.36 o                         
 -13   2  10        113.22        111.10         7.46 o                         
 -12   2  10       1018.31       1052.04        19.80 o                         
 -11   2  10         15.73         16.49         6.66 o                         
 -10   2  10         31.02         32.93         5.90 o                         
  -9   2  10        542.71        538.69        17.76 o                         
  -8   2  10         63.01         55.55        12.30 o                         
  -7   2  10       1684.90       1590.89        38.39 o                         
  -6   2  10        957.26        932.94        17.14 o                         
  -5   2  10        906.61        890.50        19.76 o                         
  -4   2  10       1870.68       1735.49        31.30 o                         
  -3   2  10        316.97        371.40        11.19 o                         
  -2   2  10        818.63        716.43        14.18 o                         
  -1   2  10       2467.49       2242.64        22.96 o                         
   0   2  10       3891.78       3650.76        35.03 o                         
   1   2  10        748.95        698.02        15.56 o                         
   2   2  10         52.01         39.87        13.40 o                         
   3   2  10         71.05         64.70         7.10 o                         
   4   2  10         56.72         57.89         6.79 o                         
   5   2  10         42.67         51.42         5.41 o                         
   6   2  10       1600.20       1573.34        42.42 o                         
   7   2  10        555.80        588.66        22.51 o                         
   8   2  10          0.12         -1.05         5.63 o                         
   9   2  10        114.12        117.37         6.50 o                         
  10   2  10        211.35        229.13         7.94 o                         
  11   2  10        234.44        277.92        15.74 o                         
 -16   3  10        108.63        120.96        11.15 o                         
 -15   3  10        170.57        172.53        10.12 o                         
 -14   3  10         67.71         63.94         7.44 o                         
 -13   3  10        112.13        107.15         9.94 o                         
 -12   3  10        250.03        269.10        12.75 o                         
 -11   3  10        120.85        113.37         7.39 o                         
 -10   3  10       1110.73       1083.61        21.09 o                         
  -9   3  10        149.96        101.85        14.23 o                         
  -8   3  10        179.76        169.03        11.96 o                         
  -7   3  10        219.86        210.52        11.11 o                         
  -6   3  10         89.83         95.26        10.87 o                         
  -5   3  10       1431.49       1358.57        20.49 o                         
  -4   3  10       1540.06       1307.06        20.81 o                         
  -3   3  10        183.95        181.62        10.52 o                         
  -2   3  10       1814.25       1720.75        22.73 o                         
  -1   3  10       1908.04       1903.45        28.56 o                         
   0   3  10         25.31         35.63         6.98 o                         
   1   3  10        511.92        436.45        13.01 o                         
   2   3  10        125.11        115.87         8.01 o                         
   3   3  10         62.80         65.99        11.38 o                         
   4   3  10        618.68        598.44        12.44 o                         
   5   3  10         88.84         92.70         6.28 o                         
   6   3  10         16.73         15.73         9.23 o                         
   7   3  10          4.90          6.48         6.45 o                         
   8   3  10        290.65        303.58         9.76 o                         
   9   3  10        191.34        188.71         8.74 o                         
  10   3  10        769.24        779.25        16.75 o                         
 -15   4  10         50.47         62.16         8.18 o                         
 -14   4  10        253.56        232.91        10.19 o                         
 -13   4  10        531.94        491.33        12.98 o                         
 -12   4  10         62.57         69.26         8.48 o                         
 -11   4  10        103.34        111.85         7.79 o                         
 -10   4  10         32.68         30.50         7.45 o                         
  -9   4  10          6.20         12.64         6.16 o                         
  -8   4  10        364.85        386.19        14.79 o                         
  -7   4  10        991.40       1061.70        17.46 o                         
  -6   4  10        632.57        624.13        13.69 o                         
  -5   4  10        171.54        143.32         9.97 o                         
  -4   4  10       2377.77       2424.73        32.61 o                         
  -3   4  10        203.74        176.68         8.29 o                         
  -2   4  10       1896.08       1861.64        29.25 o                         
  -1   4  10       1736.44       1686.08        27.92 o                         
   0   4  10        846.10        842.19        42.14 o                         
   1   4  10       1451.46       1454.24        24.68 o                         
   2   4  10        534.24        529.23        16.85 o                         
   3   4  10        569.04        513.85        12.72 o                         
   4   4  10         89.33         84.47         6.01 o                         
   5   4  10        340.48        395.99        11.67 o                         
   6   4  10          0.12         -4.01         4.59 o                         
   7   4  10        292.41        284.80        10.57 o                         
   8   4  10        402.49        402.68        10.93 o                         
   9   4  10         11.62         14.57         4.41 o                         
  10   4  10         99.00         96.44        13.06 o                         
 -15   5  10        160.90        163.51        18.86 o                         
 -14   5  10         51.65         42.97         6.77 o                         
 -13   5  10        213.97        216.53        10.43 o                         
 -12   5  10        103.73        104.91         8.76 o                         
 -11   5  10         16.00         20.59         9.83 o                         
 -10   5  10        288.89        303.71        13.35 o                         
  -9   5  10       1031.11        903.51        18.91 o                         
  -8   5  10        583.73        589.02        16.01 o                         
  -7   5  10          1.84         -3.69         6.48 o                         
  -6   5  10        321.23        317.34        15.77 o                         
  -5   5  10         10.14         10.66         7.26 o                         
  -4   5  10        555.28        527.19        14.69 o                         
  -3   5  10       1405.37       1403.87        24.86 o                         
  -2   5  10       1498.23       1568.33        32.97 o                         
  -1   5  10         22.49         32.69        18.99 o                         
   0   5  10        868.75        900.62        29.78 o                         
   1   5  10          9.56         -0.74         6.67 o                         
   2   5  10        161.70        176.97         9.53 o                         
   3   5  10        566.75        591.78        13.75 o                         
   4   5  10        560.85        540.87        14.33 o                         
   5   5  10        149.62        150.06        13.89 o                         
   6   5  10         11.48          4.91         5.86 o                         
   7   5  10        260.28        265.00        11.02 o                         
   8   5  10         50.81         50.88         5.78 o                         
   9   5  10        302.43        299.95        10.30 o                         
 -14   6  10        184.21        179.77        11.00 o                         
 -13   6  10        277.73        302.81        14.00 o                         
 -12   6  10         14.91         15.33         8.12 o                         
 -11   6  10         76.48         58.33         7.45 o                         
 -10   6  10        459.81        462.37        17.33 o                         
  -9   6  10        298.82        258.97        14.75 o                         
  -8   6  10        491.24        512.40        28.59 o                         
  -7   6  10        127.11         97.92         9.68 o                         
  -6   6  10          0.42          3.01         6.84 o                         
  -5   6  10          0.12         -7.10         7.10 o                         
  -4   6  10        422.65        420.56        22.68 o                         
  -3   6  10        462.51        500.11        17.64 o                         
  -2   6  10       2160.61       2195.73        44.93 o                         
  -1   6  10         38.62         36.27         6.76 o                         
   0   6  10         51.54         63.28         7.71 o                         
   1   6  10        255.57        244.23        12.47 o                         
   2   6  10       1163.85       1281.87        25.86 o                         
   3   6  10         43.19         57.17        17.27 o                         
   4   6  10        484.72        521.79        14.61 o                         
   5   6  10        571.96        531.27        15.99 o                         
   6   6  10        240.35        229.22        10.25 o                         
   7   6  10          7.14          4.14         6.31 o                         
   8   6  10        239.81        238.76         9.81 o                         
 -13   7  10          2.71          4.90         8.34 o                         
 -12   7  10        107.65        118.38        11.09 o                         
 -11   7  10         16.73         18.86         9.77 o                         
 -10   7  10          0.29          0.45         6.50 o                         
  -9   7  10       1168.62       1167.63        27.42 o                         
  -8   7  10         41.33         36.78         8.22 o                         
  -7   7  10         63.81         65.15         8.09 o                         
  -6   7  10         15.46          9.30         7.46 o                         
  -5   7  10         15.57         -5.68         7.83 o                         
  -4   7  10        283.06        261.99        14.13 o                         
  -3   7  10        657.45        694.09        18.49 o                         
  -2   7  10        364.42        440.97        18.18 o                         
  -1   7  10          0.36          6.43         9.60 o                         
   0   7  10         43.62         43.45        19.13 o                         
   1   7  10          9.83          9.30         7.53 o                         
   2   7  10         85.59         76.38         8.23 o                         
   3   7  10       1299.08       1362.70        30.98 o                         
   4   7  10          3.72         -1.47         5.68 o                         
   5   7  10         14.51         17.32         5.52 o                         
   6   7  10          1.11         -2.75         6.36 o                         
   7   7  10          0.52         -3.35         5.36 o                         
 -11   8  10         61.16         55.78         9.46 o                         
 -10   8  10        144.40        154.64        10.81 o                         
  -9   8  10        225.88        235.26        12.62 o                         
  -8   8  10        548.76        568.91        15.96 o                         
  -7   8  10        142.94        133.90        10.05 o                         
  -6   8  10         13.75         25.18         7.80 o                         
  -5   8  10          5.44         -6.25         7.37 o                         
  -4   8  10        104.53        119.77        11.31 o                         
  -3   8  10        207.52        174.48        13.64 o                         
  -2   8  10        114.67        126.37        15.73 o                         
  -1   8  10          3.76          9.42         9.84 o                         
   0   8  10        135.74        131.01         9.40 o                         
   1   8  10        634.21        608.28        16.57 o                         
   2   8  10        364.63        364.31        12.86 o                         
   3   8  10          1.50         -0.42         5.32 o                         
   4   8  10        203.77        208.39         9.81 o                         
   5   8  10         14.09         14.87         5.14 o                         
   6   8  10         16.49         22.42         6.85 o                         
  -9   9  10        150.98        166.25        13.65 o                         
  -8   9  10         10.86         23.37         7.99 o                         
  -7   9  10         23.44          7.03         7.22 o                         
  -6   9  10        153.01        129.95         9.72 o                         
  -5   9  10          0.50          6.37         7.16 o                         
  -4   9  10          5.35          9.22         8.55 o                         
  -3   9  10        502.73        459.83        16.90 o                         
  -2   9  10        280.21        251.93        13.59 o                         
  -1   9  10         88.78         72.57         7.83 o                         
   0   9  10        116.11        119.34        16.43 o                         
   1   9  10         43.34         27.23         6.73 o                         
   2   9  10        136.85        154.06        16.90 o                         
   3   9  10        203.95        210.90        10.35 o                         
   4   9  10        104.09         85.04         8.99 o                         
  -6  10  10          1.79         -7.59        10.44 o                         
  -5  10  10         17.15         34.29         8.75 o                         
  -4  10  10         44.66         45.89         8.34 o                         
  -3  10  10         14.14         25.07         8.41 o                         
  -2  10  10         52.88         58.49         7.81 o                         
  -1  10  10        159.88        157.68        12.43 o                         
   0  10  10          2.92         -0.49         6.43 o                         
   1  10  10        249.85        246.03        11.87 o                         
 -15   0  11         63.70         66.18         8.34 o                         
 -13   0  11        375.99        405.08        19.98 o                         
 -11   0  11       4213.72       4425.52       103.32 o                         
  -9   0  11         61.16         43.31         7.45 o                         
  -7   0  11        433.05        489.05        16.79 o                         
  -5   0  11       3546.75       3288.47        49.76 o                         
  -3   0  11         43.61         26.54         9.96 o                         
  -1   0  11          3.99         18.43         6.98 o                         
   1   0  11       4218.83       3760.84        57.54 o                         
   3   0  11        455.51        526.15        16.89 o                         
   5   0  11       1835.15       1810.92        37.36 o                         
   7   0  11       1790.31       1839.56        47.15 o                         
   9   0  11         40.04         45.32         6.71 o                         
 -16   1  11        141.48        152.49         8.99 o                         
 -15   1  11         53.71         50.65         5.84 o                         
 -14   1  11        291.26        308.76        12.38 o                         
 -13   1  11          3.12          6.82         5.79 o                         
 -12   1  11        298.72        286.63        11.96 o                         
 -11   1  11        234.66        239.96        12.69 o                         
 -10   1  11       1257.18       1226.03        21.22 o                         
  -9   1  11        121.18         97.93         9.17 o                         
  -8   1  11         75.82         64.42         5.47 o                         
  -7   1  11        366.53        328.77         9.98 o                         
  -6   1  11       2586.55       2637.17        37.41 o                         
  -5   1  11       1017.75       1034.50        17.30 o                         
  -4   1  11        613.70        626.58        12.30 o                         
  -3   1  11        575.88        529.99        11.41 o                         
  -2   1  11          1.72          6.83         5.12 o                         
  -1   1  11        690.45        684.81        12.13 o                         
   0   1  11       4559.36       4484.25        44.93 o                         
   1   1  11        175.61        201.43        12.14 o                         
   2   1  11        593.79        567.01        12.60 o                         
   3   1  11         38.49         43.96         6.53 o                         
   4   1  11          2.47          1.83         6.08 o                         
   5   1  11          6.96         11.72         6.50 o                         
   6   1  11        706.37        675.60        18.42 o                         
   7   1  11        128.90        149.06         9.07 o                         
   8   1  11          3.16          6.62         4.76 o                         
   9   1  11          3.18         -0.39         4.60 o                         
  10   1  11          8.66          5.72         5.27 o                         
 -16   2  11         56.06         73.72         8.29 o                         
 -15   2  11         25.91         24.79         5.65 o                         
 -14   2  11         20.60         19.41         5.22 o                         
 -13   2  11         84.58         75.62         9.08 o                         
 -12   2  11        933.71        949.56        18.16 o                         
 -11   2  11        676.19        711.60        15.59 o                         
 -10   2  11        190.04        168.59        23.86 o                         
  -9   2  11        156.66        139.46        14.44 o                         
  -8   2  11          0.01         -4.43         5.77 o                         
  -7   2  11        185.35        152.53        11.46 o                         
  -6   2  11        650.77        660.39        19.34 o                         
  -5   2  11       1751.10       1710.96        22.71 o                         
  -4   2  11       4310.53       4001.86        44.60 o                         
  -3   2  11         12.52         12.73         5.33 o                         
  -2   2  11         98.81        113.76         5.99 o                         
  -1   2  11       2300.35       2201.85        25.32 o                         
   0   2  11       1088.19       1055.17        16.61 o                         
   1   2  11       3709.09       3757.01        43.52 o                         
   2   2  11       1971.60       1980.94        44.89 o                         
   3   2  11        176.64        204.41        10.43 o                         
   4   2  11         61.59         61.36         7.18 o                         
   5   2  11        233.60        244.97        16.12 o                         
   6   2  11          0.43          4.02         5.34 o                         
   7   2  11        362.70        361.64        12.57 o                         
   8   2  11        339.20        342.83        15.48 o                         
   9   2  11         31.02         40.16         4.72 o                         
  10   2  11        371.88        382.41        10.33 o                         
 -16   3  11        120.22        165.21        21.44 o                         
 -15   3  11         97.68        105.14         8.20 o                         
 -14   3  11        237.32        238.23        13.78 o                         
 -13   3  11        318.52        318.18        10.85 o                         
 -12   3  11         81.26         88.75         6.76 o                         
 -11   3  11        109.56         96.63         7.73 o                         
 -10   3  11          2.80         12.11         7.70 o                         
  -9   3  11        214.22        203.61        14.45 o                         
  -8   3  11          1.28          5.29         7.54 o                         
  -7   3  11        133.46        112.13         6.68 o                         
  -6   3  11        491.21        447.10        13.35 o                         
  -5   3  11        272.57        268.33        14.81 o                         
  -4   3  11       1679.87       1616.93        25.96 o                         
  -3   3  11       1561.98       1504.92        29.40 o                         
  -2   3  11        223.31        192.85        20.24 o                         
  -1   3  11       4643.63       4444.52        53.38 o                         
   0   3  11        106.44        157.93        11.88 o                         
   1   3  11        599.66        588.52        14.17 o                         
   2   3  11        262.57        229.63        13.61 o                         
   3   3  11         78.35         79.00        10.44 o                         
   4   3  11         45.10         41.84         7.84 o                         
   5   3  11        516.76        557.54        13.01 o                         
   6   3  11        659.13        678.66        16.09 o                         
   7   3  11          7.19         12.10         4.29 o                         
   8   3  11        153.94        155.78         8.00 o                         
   9   3  11          4.93          7.91         4.35 o                         
  10   3  11         17.31          5.28         8.46 o                         
 -15   4  11        201.76        201.43        17.69 o                         
 -14   4  11          0.04          0.43         5.44 o                         
 -13   4  11        207.10        182.56         8.22 o                         
 -12   4  11        376.49        398.47        13.28 o                         
 -11   4  11         50.32         65.39         6.34 o                         
 -10   4  11        130.69        101.89         7.00 o                         
  -9   4  11         70.59         68.15         9.68 o                         
  -8   4  11        298.37        348.39        17.56 o                         
  -7   4  11        553.48        552.30        14.23 o                         
  -6   4  11       1436.25       1330.98        25.09 o                         
  -5   4  11       1241.00       1180.54        34.69 o                         
  -4   4  11       1469.32       1464.72        23.74 o                         
  -3   4  11       3351.60       3424.52        47.40 o                         
  -2   4  11        261.55        236.93        11.10 o                         
  -1   4  11        616.32        632.91        14.62 o                         
   0   4  11        421.52        395.79        17.57 o                         
   1   4  11          5.69          0.75         6.27 o                         
   2   4  11        426.25        457.50        15.21 o                         
   3   4  11        948.09        964.37        17.70 o                         
   4   4  11         29.20         30.35        12.89 o                         
   5   4  11        141.97        135.16         6.76 o                         
   6   4  11        185.47        169.55         7.71 o                         
   7   4  11        199.44        194.33         8.75 o                         
   8   4  11        246.85        265.22        11.42 o                         
   9   4  11         85.47         75.04         6.47 o                         
 -14   5  11        494.45        479.08        18.77 o                         
 -13   5  11        215.48        224.49         9.79 o                         
 -12   5  11         23.74         24.19         6.90 o                         
 -11   5  11         33.39         29.12         9.08 o                         
 -10   5  11         77.54         90.97         8.15 o                         
  -9   5  11        202.88        207.58        15.13 o                         
  -8   5  11        396.35        355.95        13.55 o                         
  -7   5  11       1945.77       2047.63        34.11 o                         
  -6   5  11        111.96         99.93         7.80 o                         
  -5   5  11          3.20          0.12         9.70 o                         
  -4   5  11         68.71         57.01         7.78 o                         
  -3   5  11        416.82        375.43        16.73 o                         
  -2   5  11        471.11        431.33        14.38 o                         
  -1   5  11        433.03        456.85        17.96 o                         
   0   5  11          4.02          4.83         6.43 o                         
   1   5  11        661.33        701.49        16.31 o                         
   2   5  11        102.18         79.22        17.77 o                         
   3   5  11          0.89         -2.99        12.27 o                         
   4   5  11       1246.19       1266.70        21.45 o                         
   5   5  11       1026.10        982.11        19.48 o                         
   6   5  11         58.45         56.70         5.47 o                         
   7   5  11         17.05         21.07         5.37 o                         
   8   5  11        375.18        363.37        11.55 o                         
 -14   6  11         17.76         10.44        11.60 o                         
 -13   6  11        269.76        250.39        20.05 o                         
 -12   6  11        134.43        133.34        11.97 o                         
 -11   6  11          9.15         13.02         7.31 o                         
 -10   6  11         67.61         63.64         8.31 o                         
  -9   6  11       1221.25       1202.72        29.08 o                         
  -8   6  11          3.89          4.73         7.15 o                         
  -7   6  11        238.06        244.88        16.16 o                         
  -6   6  11         40.42         35.91         7.56 o                         
  -5   6  11         57.04         70.34         9.00 o                         
  -4   6  11         67.34         65.58         8.29 o                         
  -3   6  11        174.74        177.17        11.32 o                         
  -2   6  11        132.47        134.77         8.76 o                         
  -1   6  11        758.71        821.95        20.34 o                         
   0   6  11          1.18          1.26         9.42 o                         
   1   6  11         10.69         21.94         7.78 o                         
   2   6  11         21.35         20.36         6.23 o                         
   3   6  11       1637.03       1652.09        31.37 o                         
   4   6  11        651.12        611.67        14.77 o                         
   5   6  11         33.74         25.99         5.51 o                         
   6   6  11        153.47        162.32         8.68 o                         
   7   6  11          0.10          2.69         5.10 o                         
   8   6  11         18.84         15.85         6.22 o                         
 -12   7  11          1.10          4.12        10.73 o                         
 -11   7  11        145.09        154.04        17.41 o                         
 -10   7  11          0.71          8.65         6.87 o                         
  -9   7  11         72.20         66.03         8.06 o                         
  -8   7  11        612.84        697.73        32.06 o                         
  -7   7  11          0.05          6.56         7.96 o                         
  -6   7  11          0.11         -5.80         9.84 o                         
  -5   7  11         55.11         47.05         8.61 o                         
  -4   7  11         42.33         49.00         8.07 o                         
  -3   7  11         33.47         18.21         7.26 o                         
  -2   7  11        917.29        959.75        24.48 o                         
  -1   7  11          9.59          2.52         6.79 o                         
   0   7  11        144.43        139.05        11.32 o                         
   1   7  11          4.89         -7.47         7.47 o                         
   2   7  11        119.92        103.45         8.69 o                         
   3   7  11          0.27          1.20         5.47 o                         
   4   7  11        693.70        709.47        18.57 o                         
   5   7  11         14.75         25.53         5.45 o                         
   6   7  11         72.22         76.36        17.73 o                         
 -11   8  11          3.23         -8.12         9.86 o                         
 -10   8  11        138.46        116.09        12.22 o                         
  -9   8  11         79.64         61.49         9.44 o                         
  -8   8  11         15.48          7.26         8.64 o                         
  -7   8  11         97.38        113.94         9.63 o                         
  -6   8  11        159.45        138.72        18.42 o                         
  -5   8  11        163.48        156.28        12.01 o                         
  -4   8  11         32.62         23.92         7.49 o                         
  -3   8  11        376.68        374.31        16.92 o                         
  -2   8  11         96.29         75.01         8.06 o                         
  -1   8  11        252.74        237.01        13.10 o                         
   0   8  11         36.38         39.36         9.63 o                         
   1   8  11        120.28        118.47         7.99 o                         
   2   8  11        212.35        216.19         9.97 o                         
   3   8  11        674.50        717.99        18.50 o                         
   4   8  11          1.09          1.58         5.94 o                         
   5   8  11         81.39         88.62         6.95 o                         
  -9   9  11        125.23        134.29        12.28 o                         
  -8   9  11        175.22        171.25        19.72 o                         
  -7   9  11        105.57         93.40        14.63 o                         
  -6   9  11         36.86         35.00         7.87 o                         
  -5   9  11         14.16         14.74         8.75 o                         
  -4   9  11         58.88         59.61         8.99 o                         
  -3   9  11          2.58          6.23        12.95 o                         
  -2   9  11        296.63        306.42        14.38 o                         
  -1   9  11        174.12        187.44        12.37 o                         
   0   9  11         27.78         28.07         7.87 o                         
   1   9  11        164.56        176.95        11.42 o                         
   2   9  11         88.90        102.67         8.01 o                         
   3   9  11          2.31         -7.34         7.70 o                         
  -4  10  11        135.42        136.85        19.14 o                         
  -3  10  11         82.26        126.77        32.47 o                         
  -2  10  11          3.50         -0.43        13.63 o                         
 -16   0  12       1006.97       1087.50        28.89 o                         
 -14   0  12          1.98         -5.69         7.35 o                         
 -12   0  12       1398.23       1458.58        40.95 o                         
 -10   0  12       1366.18       1453.21        34.21 o                         
  -8   0  12         45.88         22.84         8.32 o                         
  -6   0  12        369.74        350.39        16.33 o                         
  -4   0  12       2602.39       2525.65        51.54 o                         
  -2   0  12       1271.09       1190.54        28.18 o                         
   0   0  12       1480.93       1441.65        30.43 o                         
   2   0  12        704.46        691.61        41.64 o                         
   4   0  12        205.33        197.71        22.50 o                         
   6   0  12        900.83        954.89        24.39 o                         
   8   0  12        882.59        848.39        26.88 o                         
 -16   1  12          2.29         -0.42         6.23 o                         
 -15   1  12         94.56        109.01         7.19 o                         
 -14   1  12         40.33         38.25         5.98 o                         
 -13   1  12         64.61         52.77        23.20 o                         
 -12   1  12        118.91        112.91         8.24 o                         
 -11   1  12       2124.11       2188.27        32.57 o                         
 -10   1  12          8.61          6.15         5.22 o                         
  -9   1  12        438.91        424.29        11.68 o                         
  -8   1  12          5.83         -2.02         8.87 o                         
  -7   1  12          9.82          3.87        10.01 o                         
  -6   1  12        525.32        608.54        12.95 o                         
  -5   1  12       1742.77       1685.74        29.41 o                         
  -4   1  12        423.44        462.37        11.22 o                         
  -3   1  12        169.24        149.12        14.04 o                         
  -2   1  12        165.23        170.82         9.03 o                         
  -1   1  12         37.68         35.99         5.51 o                         
   0   1  12        665.63        548.06        13.29 o                         
   1   1  12       2662.45       2614.31        35.08 o                         
   2   1  12        480.76        485.75        12.46 o                         
   3   1  12         43.37         37.81        12.29 o                         
   4   1  12         49.20         43.12         9.45 o                         
   5   1  12         74.20         73.97         6.04 o                         
   6   1  12        227.09        235.42        10.20 o                         
   7   1  12        765.78        731.56        14.56 o                         
   8   1  12          0.76          6.37         6.78 o                         
   9   1  12         13.32         11.94         3.90 o                         
 -16   2  12         41.53         29.19         6.23 o                         
 -15   2  12         84.64         95.50         7.31 o                         
 -14   2  12         26.09         26.67         6.03 o                         
 -13   2  12         61.85         68.61         6.31 o                         
 -12   2  12        134.35        144.57        11.93 o                         
 -11   2  12        391.92        422.28        11.76 o                         
 -10   2  12       3121.65       3220.43        54.12 o                         
  -9   2  12         42.52         44.56         5.46 o                         
  -8   2  12        319.75        293.12        12.86 o                         
  -7   2  12        116.97        103.60         7.51 o                         
  -6   2  12        353.78        353.20        12.12 o                         
  -5   2  12         42.03         20.50         6.52 o                         
  -4   2  12        842.94        870.85        14.99 o                         
  -3   2  12       1932.15       1862.20        22.68 o                         
  -2   2  12        124.10        126.20        11.56 o                         
  -1   2  12       1307.61       1209.81        17.95 o                         
   0   2  12        571.45        596.72        26.27 o                         
   1   2  12        104.14         91.40         7.41 o                         
   2   2  12       1196.02       1160.52        20.39 o                         
   3   2  12        909.90        849.95        19.79 o                         
   4   2  12          0.51         -5.06        13.33 o                         
   5   2  12         57.37         49.55         6.14 o                         
   6   2  12       1368.19       1270.04        23.45 o                         
   7   2  12          0.87          6.42         9.17 o                         
   8   2  12        255.25        252.45         8.80 o                         
   9   2  12         67.33         63.12         7.82 o                         
 -15   3  12        120.37        131.65        19.54 o                         
 -14   3  12         40.96         40.60         6.47 o                         
 -13   3  12        168.13        172.91         8.54 o                         
 -12   3  12        616.81        579.67        18.31 o                         
 -11   3  12         69.34         64.15         5.86 o                         
 -10   3  12          0.13         -3.04         5.88 o                         
  -9   3  12        541.29        569.53        13.42 o                         
  -8   3  12       1120.87       1090.71        18.44 o                         
  -7   3  12          0.97         -0.93         5.54 o                         
  -6   3  12        240.39        216.97        13.52 o                         
  -5   3  12        663.49        673.09        19.58 o                         
  -4   3  12       1502.51       1540.97        26.88 o                         
  -3   3  12          5.20         -1.62         7.09 o                         
  -2   3  12          8.76          6.81         9.26 o                         
  -1   3  12        274.19        270.99        13.04 o                         
   0   3  12        790.11        774.18        25.57 o                         
   1   3  12        276.02        261.05        19.82 o                         
   2   3  12        292.44        305.63        13.74 o                         
   3   3  12        135.64        125.06         7.82 o                         
   4   3  12          2.26          7.71         5.00 o                         
   5   3  12        522.45        512.07        15.74 o                         
   6   3  12        501.10        489.41        11.51 o                         
   7   3  12        236.66        236.41         8.61 o                         
   8   3  12        278.14        289.87         9.55 o                         
   9   3  12        165.08        152.28        10.00 o                         
 -15   4  12         13.40          6.82         9.58 o                         
 -14   4  12        353.02        362.62        16.20 o                         
 -13   4  12         80.06         75.74         8.52 o                         
 -12   4  12         69.17         72.35         7.74 o                         
 -11   4  12        241.26        227.95        13.06 o                         
 -10   4  12          1.28         -1.17         5.86 o                         
  -9   4  12        124.93        151.19         8.14 o                         
  -8   4  12       1056.02        989.21        17.88 o                         
  -7   4  12        161.48        155.23        14.02 o                         
  -6   4  12        456.94        477.86        13.76 o                         
  -5   4  12        566.80        555.15        17.33 o                         
  -4   4  12       1826.00       1807.44        35.26 o                         
  -3   4  12       3546.04       3508.88        45.80 o                         
  -2   4  12        114.32         83.95        13.52 o                         
  -1   4  12          5.98         20.04         7.86 o                         
   0   4  12        989.06        940.92        18.54 o                         
   1   4  12        316.56        312.53        18.09 o                         
   2   4  12        138.70        133.82        12.23 o                         
   3   4  12        321.07        333.00        10.36 o                         
   4   4  12        758.34        697.09        18.89 o                         
   5   4  12       1002.24        970.57        16.01 o                         
   6   4  12         99.41         90.47         5.97 o                         
   7   4  12          6.90          5.91         4.62 o                         
   8   4  12        102.10        110.42         7.78 o                         
 -14   5  12          2.04         28.82        11.56 o                         
 -13   5  12        400.40        390.19        13.46 o                         
 -12   5  12        116.98        110.46        10.41 o                         
 -11   5  12         18.20          2.92         6.16 o                         
 -10   5  12          4.54          1.19         6.83 o                         
  -9   5  12        321.58        262.17        26.19 o                         
  -8   5  12          1.39          7.23         7.50 o                         
  -7   5  12        122.19        112.86        11.81 o                         
  -6   5  12        983.39        969.88        22.09 o                         
  -5   5  12         59.11         63.50         8.25 o                         
  -4   5  12        391.98        399.24        15.24 o                         
  -3   5  12        229.53        204.72        21.40 o                         
  -2   5  12        736.32        749.56        20.14 o                         
  -1   5  12        517.29        516.56        15.15 o                         
   0   5  12          0.51         10.88         6.55 o                         
   1   5  12         59.33         41.91         6.33 o                         
   2   5  12        392.02        395.47        13.28 o                         
   3   5  12        778.51        777.00        15.50 o                         
   4   5  12         63.77         66.61         5.90 o                         
   5   5  12        225.95        246.17        13.77 o                         
   6   5  12        254.40        267.93        10.43 o                         
   7   5  12         23.25         19.71         4.92 o                         
   8   5  12         44.81         41.49         6.11 o                         
 -13   6  12         31.49         25.78        10.71 o                         
 -12   6  12         87.76         77.45         7.34 o                         
 -11   6  12         34.55         34.18         8.17 o                         
 -10   6  12         76.14         67.02         8.47 o                         
  -9   6  12        125.83        105.92         9.30 o                         
  -8   6  12        472.36        512.78        23.10 o                         
  -7   6  12         38.11         24.09         9.88 o                         
  -6   6  12        249.50        252.48        13.91 o                         
  -5   6  12         15.93          6.47         8.29 o                         
  -4   6  12        414.27        410.27        16.59 o                         
  -3   6  12        142.67        130.17         9.47 o                         
  -2   6  12       2007.38       1984.37        35.71 o                         
  -1   6  12         57.19         66.44         8.43 o                         
   0   6  12        182.76        158.81        11.01 o                         
   1   6  12          0.90         -6.02         6.02 o                         
   2   6  12         43.88         37.79         6.75 o                         
   3   6  12          4.04          4.46         5.35 o                         
   4   6  12       2183.58       2186.91        34.17 o                         
   5   6  12         75.37         68.82         6.02 o                         
   6   6  12          5.09          7.67         5.17 o                         
   7   6  12          6.90         13.79         5.43 o                         
 -12   7  12         67.49         66.43         9.84 o                         
 -11   7  12         23.52         26.67        10.44 o                         
 -10   7  12        117.56        121.17        15.91 o                         
  -9   7  12          0.23         -4.93        11.60 o                         
  -8   7  12          3.48          0.58         9.01 o                         
  -7   7  12        253.69        223.74        23.90 o                         
  -6   7  12          3.98         -5.48         7.82 o                         
  -5   7  12         83.49         78.48        10.57 o                         
  -4   7  12          6.02         15.39         9.29 o                         
  -3   7  12        170.07        135.44        11.45 o                         
  -2   7  12         34.29         39.04         7.20 o                         
  -1   7  12       1001.43       1007.62        20.02 o                         
   0   7  12          4.53          3.12         5.77 o                         
   1   7  12        302.93        291.01        13.38 o                         
   2   7  12         36.22         31.14         6.34 o                         
   3   7  12        366.06        361.81        12.20 o                         
   4   7  12         17.91         21.23         5.27 o                         
   5   7  12        364.20        373.11        23.98 o                         
 -10   8  12         35.91         28.99         9.28 o                         
  -9   8  12        126.65        163.92        46.68 o                         
  -8   8  12        138.80        150.57        12.69 o                         
  -7   8  12          7.38        -12.29        16.70 o                         
  -6   8  12         25.69         30.97         8.14 o                         
  -5   8  12          5.79         -7.30         7.30 o                         
  -4   8  12          3.00         14.90         9.22 o                         
  -3   8  12          0.49         -1.88         6.39 o                         
  -2   8  12        570.26        616.39        18.25 o                         
  -1   8  12         57.80         60.28        11.61 o                         
   0   8  12          4.58         39.04        12.21 o                         
   1   8  12         17.85         17.46         5.72 o                         
   2   8  12          0.03          9.49         5.99 o                         
   3   8  12         45.05         32.85         5.41 o                         
   4   8  12        344.30        368.38        10.65 o                         
  -7   9  12        125.09        123.51        16.24 o                         
  -6   9  12        132.44         98.85        14.45 o                         
  -5   9  12          8.30          9.05        10.74 o                         
  -4   9  12         27.61         51.54         8.22 o                         
  -3   9  12        109.78        127.17        21.36 o                         
  -2   9  12          3.86          3.51         7.25 o                         
  -1   9  12        274.01        281.73        13.70 o                         
   0   9  12         37.06         39.46         6.77 o                         
   1   9  12          4.46         10.97         6.31 o                         
 -15   0  13        596.08        642.19        20.86 o                         
 -13   0  13          2.33         11.15         7.92 o                         
 -11   0  13       1104.76       1161.70        29.35 o                         
  -9   0  13       1091.20       1109.26        28.50 o                         
  -7   0  13          9.60         16.82        10.66 o                         
  -5   0  13         98.54        117.02        13.50 o                         
  -3   0  13       3439.37       3525.19        69.28 o                         
  -1   0  13       2153.13       1995.46        42.92 o                         
   1   0  13        539.51        545.62        19.27 o                         
   3   0  13          1.08         27.04        60.02 o                         
   5   0  13          1.50         -0.71         9.06 o                         
   7   0  13       2359.37       2359.02        53.65 o                         
   9   0  13         76.26         75.74         6.76 o                         
 -16   1  13        118.70        106.20         9.43 o                         
 -15   1  13         19.82         28.02         5.25 o                         
 -14   1  13          4.38         16.11         5.42 o                         
 -13   1  13        266.06        275.54        11.99 o                         
 -12   1  13         14.79         17.22         6.02 o                         
 -11   1  13         47.62         49.24         6.47 o                         
 -10   1  13       1333.71       1297.51        21.01 o                         
  -9   1  13         85.71         68.81         7.94 o                         
  -8   1  13        302.99        324.07        11.33 o                         
  -7   1  13         32.53         15.99         5.94 o                         
  -6   1  13        123.08        118.21         9.79 o                         
  -5   1  13          4.14          7.78         7.09 o                         
  -4   1  13       1179.95       1230.14        20.39 o                         
  -3   1  13        179.37        168.66        13.63 o                         
  -2   1  13         84.68         81.53         7.28 o                         
  -1   1  13         76.71         82.20         8.02 o                         
   0   1  13        687.08        707.81        19.70 o                         
   1   1  13        140.92        156.33        10.14 o                         
   2   1  13       1830.72       1745.08        26.88 o                         
   3   1  13         21.73         17.62         8.62 o                         
   4   1  13         67.57         70.55         9.79 o                         
   5   1  13         66.15         72.20         8.36 o                         
   6   1  13        556.97        539.29        12.84 o                         
   7   1  13         94.24         93.09         8.56 o                         
   8   1  13        452.18        438.85        11.99 o                         
 -16   2  13          0.11          3.62         7.83 o                         
 -15   2  13        290.80        303.79        10.69 o                         
 -14   2  13        167.77        177.72         9.92 o                         
 -13   2  13          5.17         13.46         5.92 o                         
 -12   2  13         29.40         40.60        12.50 o                         
 -11   2  13       1269.61       1257.48        21.74 o                         
 -10   2  13        695.37        715.92        14.94 o                         
  -9   2  13        829.65        924.68        16.83 o                         
  -8   2  13        173.29        209.46        10.23 o                         
  -7   2  13        839.79        838.45        15.95 o                         
  -6   2  13        231.67        254.22        17.20 o                         
  -5   2  13         72.55         71.39        10.55 o                         
  -4   2  13         60.74         74.16         8.31 o                         
  -3   2  13        421.56        388.61        16.09 o                         
  -2   2  13       2032.09       2029.79        30.43 o                         
  -1   2  13       2058.77       2085.71        30.92 o                         
   0   2  13       1384.51       1379.92        50.75 o                         
   1   2  13       2187.67       2137.19        49.39 o                         
   2   2  13        375.53        366.57        12.33 o                         
   3   2  13        446.04        429.75        23.18 o                         
   4   2  13        207.89        211.52        10.50 o                         
   5   2  13        430.08        389.14        12.94 o                         
   6   2  13        176.78        181.57         9.40 o                         
   7   2  13        454.58        442.83        11.61 o                         
   8   2  13        126.89        129.73         7.06 o                         
 -15   3  13         29.78         33.44         8.38 o                         
 -14   3  13        228.31        243.23        11.19 o                         
 -13   3  13         90.11         97.40         6.63 o                         
 -12   3  13        127.08        111.21         6.78 o                         
 -11   3  13        100.40         85.70         6.74 o                         
 -10   3  13        559.23        614.77        13.30 o                         
  -9   3  13        162.81        167.28         8.05 o                         
  -8   3  13        211.21        167.36         9.65 o                         
  -7   3  13        392.90        353.57        14.39 o                         
  -6   3  13        172.07        165.10        21.16 o                         
  -5   3  13        164.22        201.91        19.16 o                         
  -4   3  13        443.92        422.89        13.93 o                         
  -3   3  13       2485.87       2551.20        34.61 o                         
  -2   3  13        151.28        174.93         9.38 o                         
  -1   3  13        638.05        627.27        15.20 o                         
   0   3  13        163.04        143.30        11.06 o                         
   1   3  13       1366.61       1384.50        25.54 o                         
   2   3  13        274.97        311.25        11.28 o                         
   3   3  13        401.51        383.00        10.38 o                         
   4   3  13          5.53          6.00         6.37 o                         
   5   3  13         83.11         81.11         6.16 o                         
   6   3  13        332.51        371.51         9.07 o                         
   7   3  13         59.64         66.73         6.71 o                         
   8   3  13        182.34        160.41         8.26 o                         
 -15   4  13          3.36        -17.40        17.40 o                         
 -14   4  13        104.63        120.03        15.66 o                         
 -13   4  13        380.95        445.28        15.66 o                         
 -12   4  13        171.83        161.18         7.17 o                         
 -11   4  13         71.44         58.15         6.50 o                         
 -10   4  13        237.99        207.22        10.81 o                         
  -9   4  13        542.43        567.34        14.39 o                         
  -8   4  13        437.65        421.33        15.38 o                         
  -7   4  13        195.06        182.76        11.05 o                         
  -6   4  13        200.70        202.09        13.08 o                         
  -5   4  13        426.38        478.48        16.29 o                         
  -4   4  13          3.42          5.33         6.26 o                         
  -3   4  13        214.98        239.50        11.04 o                         
  -2   4  13        401.34        397.68        15.14 o                         
  -1   4  13       1607.91       1651.22        30.73 o                         
   0   4  13        307.04        282.72        14.52 o                         
   1   4  13        197.91        189.37         9.52 o                         
   2   4  13         43.63         56.00         6.65 o                         
   3   4  13         83.48         76.03         6.47 o                         
   4   4  13        105.92        105.18         5.68 o                         
   5   4  13        130.35        134.25         6.73 o                         
   6   4  13        307.25        314.51        10.35 o                         
   7   4  13         68.28         74.96         6.58 o                         
 -13   5  13          0.07         18.72         8.18 o                         
 -12   5  13        263.18        266.35        13.70 o                         
 -11   5  13         78.40         79.71         6.50 o                         
 -10   5  13         12.76         29.99        11.12 o                         
  -9   5  13        873.77        880.33        25.22 o                         
  -8   5  13        613.41        667.16        22.13 o                         
  -7   5  13          9.72          1.28         9.81 o                         
  -6   5  13        134.67        146.57         9.59 o                         
  -5   5  13        644.91        685.48        18.27 o                         
  -4   5  13        297.41        314.80        14.36 o                         
  -3   5  13          0.46          7.29         6.37 o                         
  -2   5  13         63.95         84.54        15.00 o                         
  -1   5  13         81.57         71.19        18.00 o                         
   0   5  13        151.53        139.12        15.07 o                         
   1   5  13          7.55          3.42         5.48 o                         
   2   5  13          8.04          2.48        22.33 o                         
   3   5  13        338.48        383.78        10.75 o                         
   4   5  13        854.10        820.32        16.25 o                         
   5   5  13        163.79        166.29         9.14 o                         
   6   5  13         66.79         79.37         6.35 o                         
   7   5  13         61.64         62.05        12.18 o                         
 -13   6  13        262.74        303.80        22.04 o                         
 -12   6  13         16.57         27.88         8.49 o                         
 -11   6  13          2.18          1.40         7.76 o                         
 -10   6  13         87.33         83.99        11.41 o                         
  -9   6  13        105.85         92.61        12.01 o                         
  -8   6  13        125.93        127.64        11.52 o                         
  -7   6  13       1447.05       1572.43        63.50 o                         
  -6   6  13         60.26         56.56        14.43 o                         
  -5   6  13        154.20        121.92        24.06 o                         
  -4   6  13         66.23         70.70         7.91 o                         
  -3   6  13         51.43         68.06         8.08 o                         
  -2   6  13         96.16         85.56         8.38 o                         
  -1   6  13        806.34        804.71        22.48 o                         
   0   6  13        181.21        191.88        11.21 o                         
   1   6  13          0.07         13.18         5.66 o                         
   2   6  13         40.40         36.07         5.82 o                         
   3   6  13        338.61        321.73        11.37 o                         
   4   6  13          0.83          9.44         5.37 o                         
   5   6  13        589.38        580.02        18.16 o                         
 -11   7  13          0.00         -6.93         6.93 o                         
 -10   7  13        194.39        162.37        17.40 o                         
  -9   7  13         94.60        139.75        17.40 o                         
  -8   7  13        110.86        115.44        12.01 o                         
  -7   7  13          0.48         -8.64         8.64 o                         
  -6   7  13        328.41        327.69        15.12 o                         
  -5   7  13         34.32         23.56         7.69 o                         
  -4   7  13          3.16         16.32         8.70 o                         
  -3   7  13          0.22          7.00         6.55 o                         
  -2   7  13        662.16        712.49        15.04 o                         
  -1   7  13         16.33         22.60         6.08 o                         
   0   7  13        204.56        195.52        14.15 o                         
   1   7  13         16.92         10.72         6.19 o                         
   2   7  13        144.07        142.23         9.84 o                         
   3   7  13         25.33         16.88         5.57 o                         
   4   7  13        686.32        627.17        18.62 o                         
  -9   8  13          0.00          1.81         7.25 o                         
  -8   8  13         70.58         70.44        14.79 o                         
  -7   8  13        140.15        133.74        14.21 o                         
  -6   8  13         73.98        122.69        14.39 o                         
  -5   8  13         27.20         34.98         8.22 o                         
  -4   8  13         11.97         22.91        11.55 o                         
  -3   8  13         13.45          9.12         8.79 o                         
  -2   8  13          0.10          5.88         8.41 o                         
  -1   8  13       1067.22       1142.61        26.83 o                         
   0   8  13          0.12          5.81         6.56 o                         
   1   8  13         71.62         92.06         7.49 o                         
   2   8  13          7.64         19.47         5.66 o                         
  -6   9  13        118.04        131.05        20.88 o                         
  -5   9  13         28.99         22.33        11.89 o                         
  -4   9  13         39.97         56.38        10.81 o                         
  -3   9  13         60.58         83.00        13.05 o                         
  -2   9  13        177.12        146.97        14.33 o                         
 -14   0  14        424.11        485.42        18.81 o                         
 -12   0  14          4.63          5.87         9.28 o                         
 -10   0  14       1660.59       1619.84        37.12 o                         
  -8   0  14          5.22         28.43         8.51 o                         
  -6   0  14         39.12         54.10         9.12 o                         
  -4   0  14          7.22          7.71         7.00 o                         
  -2   0  14        839.34        846.15        20.90 o                         
   0   0  14       2266.50       2372.68        51.27 o                         
   2   0  14       3059.11       2904.61        58.20 o                         
   4   0  14        111.53         90.97        10.45 o                         
   6   0  14        145.05        114.53        11.27 o                         
   8   0  14        646.80        675.83        19.06 o                         
 -15   1  14        202.98        210.31        13.06 o                         
 -14   1  14         37.85         31.20         5.69 o                         
 -13   1  14         91.09         91.19         9.04 o                         
 -12   1  14         14.31         10.43         5.82 o                         
 -11   1  14         83.03         96.36         7.50 o                         
 -10   1  14         22.01         19.20         5.78 o                         
  -9   1  14        977.48       1008.87        17.85 o                         
  -8   1  14        644.30        686.56        15.60 o                         
  -7   1  14         17.25         15.89         5.73 o                         
  -6   1  14         19.78         25.24         5.73 o                         
  -5   1  14        104.71         79.59         6.25 o                         
  -4   1  14         49.54         47.16         5.78 o                         
  -3   1  14        966.49        961.39        17.33 o                         
  -2   1  14        362.22        382.13        11.45 o                         
  -1   1  14        455.76        486.51        18.28 o                         
   0   1  14       1682.98       1646.19        26.24 o                         
   1   1  14        109.88        101.94         7.00 o                         
   2   1  14          7.28         15.75         6.91 o                         
   3   1  14       1192.33       1233.50        36.90 o                         
   4   1  14         37.16         39.67         5.87 o                         
   5   1  14         44.63         45.08         5.20 o                         
   6   1  14         13.20         24.17         4.64 o                         
   7   1  14        470.60        502.65        13.61 o                         
 -15   2  14         11.54         10.46         7.70 o                         
 -14   2  14        176.89        190.98         9.91 o                         
 -13   2  14        436.18        479.63        13.81 o                         
 -12   2  14        107.62         91.86         6.78 o                         
 -11   2  14        899.63        893.46        17.81 o                         
 -10   2  14        882.54        901.58        21.84 o                         
  -9   2  14          4.56         17.57         5.70 o                         
  -8   2  14        249.81        252.65        10.62 o                         
  -7   2  14        212.68        194.47         9.76 o                         
  -6   2  14        207.44        217.39         9.93 o                         
  -5   2  14          1.03         11.64         5.79 o                         
  -4   2  14        184.68        179.63         9.78 o                         
  -3   2  14        457.46        437.53        11.76 o                         
  -2   2  14        216.81        213.34        10.77 o                         
  -1   2  14         46.40         42.21         6.34 o                         
   0   2  14         79.77         72.21         6.73 o                         
   1   2  14       1555.65       1625.92        25.29 o                         
   2   2  14       1088.70       1125.37        24.52 o                         
   3   2  14        148.96        145.62         9.71 o                         
   4   2  14         21.26         21.75         6.23 o                         
   5   2  14        222.59        224.22         8.94 o                         
   6   2  14        111.15        108.31         6.44 o                         
   7   2  14         28.18         29.89         6.23 o                         
 -15   3  14         96.72        107.21        19.72 o                         
 -14   3  14        258.28        275.14        11.92 o                         
 -13   3  14        115.18        122.94         7.86 o                         
 -12   3  14         93.82         81.60         6.34 o                         
 -11   3  14         77.70         61.89         6.18 o                         
 -10   3  14        604.94        601.14        20.77 o                         
  -9   3  14         19.06         28.69         6.54 o                         
  -8   3  14       1474.58       1436.04        22.23 o                         
  -7   3  14         17.45         30.47         7.42 o                         
  -6   3  14         52.61         47.29         6.18 o                         
  -5   3  14          9.38         -0.61         5.64 o                         
  -4   3  14         83.40         85.48         7.02 o                         
  -3   3  14        232.86        253.09        13.91 o                         
  -2   3  14          1.05          1.90         6.35 o                         
  -1   3  14        394.29        461.35        14.69 o                         
   0   3  14        752.63        739.69        17.92 o                         
   1   3  14          4.49          9.79         5.26 o                         
   2   3  14        933.52        948.34        25.31 o                         
   3   3  14        148.46        156.05         9.40 o                         
   4   3  14        432.87        412.68        11.63 o                         
   5   3  14          3.76          4.74         3.84 o                         
   6   3  14        212.57        215.80         9.71 o                         
   7   3  14        145.86        128.91         8.59 o                         
 -14   4  14         42.70         34.82        19.14 o                         
 -13   4  14        146.22        148.56         8.93 o                         
 -12   4  14        466.88        483.74        13.40 o                         
 -11   4  14         57.67         65.13         6.72 o                         
 -10   4  14         58.74         85.13        10.77 o                         
  -9   4  14        591.47        617.34        17.32 o                         
  -8   4  14         38.24         21.37         7.15 o                         
  -7   4  14         71.91         79.06         7.38 o                         
  -6   4  14        374.25        381.29        14.14 o                         
  -5   4  14        867.94        854.79        18.06 o                         
  -4   4  14        485.15        493.02        14.41 o                         
  -3   4  14         91.50         84.10         7.81 o                         
  -2   4  14       1046.83       1034.78        21.55 o                         
  -1   4  14        219.48        211.10        11.50 o                         
   0   4  14        740.35        769.76        18.09 o                         
   1   4  14        441.66        449.29        19.23 o                         
   2   4  14         20.40         20.82         4.78 o                         
   3   4  14        516.50        471.88        11.07 o                         
   4   4  14          4.05          5.92         4.78 o                         
   5   4  14         11.39          6.37         5.97 o                         
   6   4  14         23.51         34.30         8.22 o                         
 -13   5  14        110.72        112.39        24.35 o                         
 -12   5  14          9.77          5.23         7.79 o                         
 -11   5  14         76.42         85.93         7.64 o                         
 -10   5  14        295.69        291.57        12.87 o                         
  -9   5  14          2.05          4.81         6.59 o                         
  -8   5  14        223.90        216.30        14.28 o                         
  -7   5  14        409.00        412.82        29.57 o                         
  -6   5  14        112.85         95.01         8.60 o                         
  -5   5  14        137.36        168.06        12.37 o                         
  -4   5  14       1056.92       1125.27        28.74 o                         
  -3   5  14         75.64         82.62         8.46 o                         
  -2   5  14         60.62         69.49         9.43 o                         
  -1   5  14        298.09        294.55        17.89 o                         
   0   5  14          9.76         17.12         6.32 o                         
   1   5  14         61.14         58.10         5.83 o                         
   2   5  14         40.93         32.56         5.29 o                         
   3   5  14          7.72         14.83         6.47 o                         
   4   5  14        213.09        189.33         8.69 o                         
   5   5  14        381.40        386.97        14.23 o                         
 -12   6  14        271.37        293.18        36.50 o                         
 -11   6  14          9.64         12.33         7.14 o                         
 -10   6  14          0.08          4.33         7.72 o                         
  -9   6  14        396.49        415.66        16.29 o                         
  -8   6  14        632.17        662.38        24.60 o                         
  -7   6  14          8.76          0.88         8.90 o                         
  -6   6  14       1216.60       1191.46        23.79 o                         
  -5   6  14          6.24          2.70         6.20 o                         
  -4   6  14          0.48          4.67         6.48 o                         
  -3   6  14        145.93        124.28         7.92 o                         
  -2   6  14         55.57         59.32         6.55 o                         
  -1   6  14         32.12         27.79         5.95 o                         
   0   6  14        769.48        769.62        17.64 o                         
   1   6  14        359.63        306.76        11.20 o                         
   2   6  14        171.19        206.12         9.78 o                         
   3   6  14         29.44         36.63         5.49 o                         
   4   6  14        753.64        775.49        21.87 o                         
 -11   7  14        149.25        167.01        19.14 o                         
 -10   7  14          8.65         10.92         6.93 o                         
  -9   7  14         35.04         39.25         7.83 o                         
  -8   7  14          0.20          3.19         7.38 o                         
  -7   7  14        460.85        488.28        17.72 o                         
  -6   7  14         10.40         14.12         8.90 o                         
  -5   7  14        177.69        185.67        11.92 o                         
  -4   7  14          0.47         -6.29         7.31 o                         
  -3   7  14          0.05          2.92         7.15 o                         
  -2   7  14          5.35         16.39         6.33 o                         
  -1   7  14        945.11        991.89        18.67 o                         
   0   7  14         34.94         37.82         8.72 o                         
   1   7  14          8.02         15.84         5.25 o                         
   2   7  14          7.84         13.51         5.67 o                         
   3   7  14          4.46          3.62         6.54 o                         
  -8   8  14         22.86         34.21        13.34 o                         
  -7   8  14          6.32         15.08        10.44 o                         
  -6   8  14        322.17        310.18        23.20 o                         
  -5   8  14         53.87         58.14        11.17 o                         
  -4   8  14         35.11         36.19         9.91 o                         
  -3   8  14         76.29         94.70        10.24 o                         
  -2   8  14         87.57         55.67        12.18 o                         
  -1   8  14         80.87         75.08         8.99 o                         
   0   8  14        397.00        427.60        14.70 o                         
 -15   0  15        309.34        323.50        14.55 o                         
 -13   0  15        130.83        128.51        12.76 o                         
 -11   0  15        104.36         91.06        10.13 o                         
  -9   0  15       1218.07       1247.91        30.76 o                         
  -7   0  15        515.30        522.90        17.80 o                         
  -5   0  15         50.08         49.25         7.79 o                         
  -3   0  15        339.02        336.02        14.30 o                         
  -1   0  15       1017.67       1083.86        27.70 o                         
   1   0  15        163.36        198.64        14.46 o                         
   3   0  15       1759.74       1776.58        66.69 o                         
   5   0  15        144.32        132.23        11.16 o                         
 -15   1  15          0.48         -0.53         5.82 o                         
 -14   1  15        132.24        142.24         9.06 o                         
 -13   1  15        112.71        128.59        10.25 o                         
 -12   1  15         84.70         88.03         6.70 o                         
 -11   1  15          9.62          7.53         5.52 o                         
 -10   1  15         62.98         73.61         6.77 o                         
  -9   1  15          1.21          5.17         5.53 o                         
  -8   1  15        239.72        259.16        11.29 o                         
  -7   1  15        635.85        612.63        14.84 o                         
  -6   1  15         56.86         52.49         6.05 o                         
  -5   1  15        142.07        138.28         7.96 o                         
  -4   1  15        557.88        525.38        13.03 o                         
  -3   1  15         48.51         38.63         5.20 o                         
  -2   1  15       1445.31       1457.80        24.03 o                         
  -1   1  15        639.43        602.94        14.60 o                         
   0   1  15          1.33          3.84         5.63 o                         
   1   1  15          2.03          2.57         5.98 o                         
   2   1  15       1064.94       1066.60        27.96 o                         
   3   1  15          0.04          7.20         6.23 o                         
   4   1  15        570.35        573.59        13.29 o                         
   5   1  15        365.59        351.95        10.07 o                         
   6   1  15         50.08         54.61         5.41 o                         
 -15   2  15         93.62         91.12        16.56 o                         
 -14   2  15         12.66         11.39         5.31 o                         
 -13   2  15         57.96         65.72         6.36 o                         
 -12   2  15        119.18        107.39         6.84 o                         
 -11   2  15         50.08         52.34         6.22 o                         
 -10   2  15       1013.33        988.52        20.67 o                         
  -9   2  15        298.17        313.20        14.30 o                         
  -8   2  15        519.35        528.21        14.26 o                         
  -7   2  15          9.63         16.95         5.94 o                         
  -6   2  15         61.50         56.14         6.23 o                         
  -5   2  15        278.38        276.97        12.83 o                         
  -4   2  15         35.82         27.01         5.93 o                         
  -3   2  15       1159.80       1167.53        18.37 o                         
  -2   2  15         32.83         34.77         6.59 o                         
  -1   2  15         42.24         28.21         6.22 o                         
   0   2  15        103.23         95.29         7.69 o                         
   1   2  15          0.97          7.36         6.52 o                         
   2   2  15        125.66        131.97         9.41 o                         
   3   2  15        966.44        975.56        20.76 o                         
   4   2  15        638.13        586.63        14.63 o                         
   5   2  15         45.11         53.09         4.96 o                         
   6   2  15          7.03          6.76         5.52 o                         
 -14   3  15        210.31        238.66        13.78 o                         
 -13   3  15        200.77        207.85        14.57 o                         
 -12   3  15          3.70          4.38         5.73 o                         
 -11   3  15         25.50         35.63         6.35 o                         
 -10   3  15         38.01         55.25         6.02 o                         
  -9   3  15         28.06         26.76         5.93 o                         
  -8   3  15        102.25        110.49         7.42 o                         
  -7   3  15        512.59        534.27        13.25 o                         
  -6   3  15         10.29          8.09         6.34 o                         
  -5   3  15        401.71        430.94        14.04 o                         
  -4   3  15        555.36        594.07        19.63 o                         
  -3   3  15          0.45         -6.56         6.56 o                         
  -2   3  15        143.55        116.22         8.24 o                         
  -1   3  15         58.70         72.53         8.06 o                         
   0   3  15        394.32        399.26        18.36 o                         
   1   3  15       1251.74       1221.95        32.19 o                         
   2   3  15        195.87        193.72         9.72 o                         
   3   3  15         39.00         32.45         5.30 o                         
   4   3  15         27.47         32.40         4.89 o                         
   5   3  15        179.23        201.74         8.41 o                         
   6   3  15         44.88         45.68         8.17 o                         
 -13   4  15        104.65        106.77        11.40 o                         
 -12   4  15        168.74        180.42        14.90 o                         
 -11   4  15          1.63          5.24         6.00 o                         
 -10   4  15        323.45        304.41        13.04 o                         
  -9   4  15        194.19        210.33        11.17 o                         
  -8   4  15        564.27        589.32        21.18 o                         
  -7   4  15         22.40         38.24         7.22 o                         
  -6   4  15         19.21         12.35         8.12 o                         
  -5   4  15        519.41        518.70        16.65 o                         
  -4   4  15        379.66        428.42        21.50 o                         
  -3   4  15         72.63         90.03         8.92 o                         
  -2   4  15          1.29          0.11         7.74 o                         
  -1   4  15        791.72        834.75        25.40 o                         
   0   4  15         63.75         59.79         6.34 o                         
   1   4  15        620.66        598.25        12.13 o                         
   2   4  15        845.98        813.92        16.43 o                         
   3   4  15          1.16          2.39         5.98 o                         
   4   4  15        342.93        309.97        13.36 o                         
   5   4  15         23.34         29.87         5.67 o                         
 -12   5  15        138.19        149.06        13.61 o                         
 -11   5  15          5.16          4.43        11.43 o                         
 -10   5  15          1.42         -6.27         6.27 o                         
  -9   5  15          3.87          4.02         6.26 o                         
  -8   5  15          0.05         -6.17         6.17 o                         
  -7   5  15        340.36        372.34        15.83 o                         
  -6   5  15        419.82        454.38        36.82 o                         
  -5   5  15        600.03        581.10        20.56 o                         
  -4   5  15         81.42         90.78        12.65 o                         
  -3   5  15        213.81        208.56        14.50 o                         
  -2   5  15          0.93          0.74         6.54 o                         
  -1   5  15         17.74         13.34         5.92 o                         
   0   5  15        646.40        672.27        13.70 o                         
   1   5  15         54.70         51.10         5.92 o                         
   2   5  15          5.56          0.93         4.97 o                         
   3   5  15          6.36         15.66         6.63 o                         
   4   5  15        134.70        143.34         9.61 o                         
 -10   6  15          8.40          2.42         6.76 o                         
  -9   6  15         31.48         28.10         7.06 o                         
  -8   6  15         72.80         81.93        12.53 o                         
  -7   6  15        310.62        296.06        19.40 o                         
  -6   6  15          7.88         11.46        13.63 o                         
  -5   6  15        757.36        778.27        19.36 o                         
  -4   6  15         78.71         74.38         8.20 o                         
  -3   6  15          0.87         -6.11         6.11 o                         
  -2   6  15          0.31         12.48         5.82 o                         
  -1   6  15        179.87        164.31         9.04 o                         
   0   6  15         13.56          8.68         4.87 o                         
   1   6  15        206.58        226.97        10.57 o                         
   2   6  15        371.78        357.57        32.69 o                         
   3   6  15         55.61         62.05         8.70 o                         
  -9   7  15          2.81         -1.74         9.28 o                         
  -8   7  15         12.96          1.74         9.86 o                         
  -7   7  15         64.43         94.14        19.72 o                         
  -6   7  15        583.47        582.16        24.99 o                         
  -5   7  15          4.26          1.38         9.61 o                         
  -4   7  15         10.74         13.63         9.84 o                         
  -3   7  15         11.12         11.33        10.59 o                         
  -2   7  15         18.64          9.35         9.96 o                         
  -1   7  15          1.07          8.44         7.34 o                         
   0   7  15        855.94        871.64        18.02 o                         
   1   7  15         81.68         58.54         7.10 o                         
  -6   8  15          0.78         -4.64        13.34 o                         
  -5   8  15         73.10         80.02        17.40 o                         
  -3   8  15         19.45         19.72        25.51 o                         
 -14   0  16         77.33         71.54         8.17 o                         
 -12   0  16        158.47        185.30        12.28 o                         
 -10   0  16        159.48        165.21        13.86 o                         
  -8   0  16        334.90        355.78        16.97 o                         
  -6   0  16         61.46         74.86         8.35 o                         
  -4   0  16          1.51         -6.25         6.48 o                         
  -2   0  16       3910.55       4097.90        78.76 o                         
   0   0  16         35.20         33.63         8.68 o                         
   2   0  16        505.28        452.25        28.41 o                         
   4   0  16        851.21        856.24        21.41 o                         
 -14   1  16          0.10          0.70         5.41 o                         
 -13   1  16        152.27        168.59         9.58 o                         
 -12   1  16         25.92         24.14         5.36 o                         
 -11   1  16         84.35         77.44         6.06 o                         
 -10   1  16        162.62        184.12        11.67 o                         
  -9   1  16         39.68         48.54         8.67 o                         
  -8   1  16         52.56         60.83         6.02 o                         
  -7   1  16        388.70        405.34        11.70 o                         
  -6   1  16         44.48         39.31         5.40 o                         
  -5   1  16         77.12         76.23         5.79 o                         
  -4   1  16        186.07        174.85         9.84 o                         
  -3   1  16       2808.69       2851.84        40.61 o                         
  -2   1  16          0.06          2.72         5.75 o                         
  -1   1  16        803.12        766.29        15.90 o                         
   0   1  16          7.22         11.80         6.80 o                         
   1   1  16         34.66         33.43         8.29 o                         
   2   1  16         17.55         24.93         9.28 o                         
   3   1  16       1135.93       1125.09        19.83 o                         
   4   1  16         88.67         95.30         8.50 o                         
   5   1  16         66.59         52.14         5.00 o                         
 -14   2  16        300.00        320.00        13.62 o                         
 -13   2  16         16.09          9.00         5.60 o                         
 -12   2  16          9.14          7.43         5.27 o                         
 -11   2  16         10.55         16.83         5.38 o                         
 -10   2  16        162.12        127.66         6.94 o                         
  -9   2  16        896.37        904.88        17.08 o                         
  -8   2  16        607.82        614.64        15.12 o                         
  -7   2  16        145.21        158.56         9.88 o                         
  -6   2  16        121.38        144.03         8.70 o                         
  -5   2  16        137.28        137.59        10.07 o                         
  -4   2  16        657.00        674.68        15.46 o                         
  -3   2  16          2.59         11.97         5.91 o                         
  -2   2  16        375.92        380.88        12.95 o                         
  -1   2  16        119.02        120.13         8.41 o                         
   0   2  16        295.57        293.47        12.90 o                         
   1   2  16          3.15          3.16         5.37 o                         
   2   2  16        180.44        183.25         9.18 o                         
   3   2  16        170.34        176.31         9.25 o                         
   4   2  16        382.83        392.39        10.51 o                         
   5   2  16        390.28        406.49        10.57 o                         
 -13   3  16         85.41        124.91        11.87 o                         
 -12   3  16        339.20        352.94        15.65 o                         
 -11   3  16         25.58         25.63         5.94 o                         
 -10   3  16        359.77        365.43        12.21 o                         
  -9   3  16        100.25         72.14         6.41 o                         
  -8   3  16         15.91         21.22         6.02 o                         
  -7   3  16         49.03         44.71        10.85 o                         
  -6   3  16         91.12        101.40         8.15 o                         
  -5   3  16          0.49          7.48         5.99 o                         
  -4   3  16        433.15        441.06        15.62 o                         
  -3   3  16        205.38        229.29        13.75 o                         
  -2   3  16         55.61         65.84         8.14 o                         
  -1   3  16        397.96        372.84        12.55 o                         
   0   3  16         45.66         43.30         8.10 o                         
   1   3  16        716.64        704.03        16.92 o                         
   2   3  16        298.43        278.55        12.46 o                         
   3   3  16        333.99        360.55        15.08 o                         
   4   3  16         17.69         19.07         4.31 o                         
 -13   4  16          1.11         11.02        11.60 o                         
 -12   4  16         22.15         20.83         7.94 o                         
 -11   4  16         15.22         14.14         6.88 o                         
 -10   4  16        219.66        199.42        15.84 o                         
  -9   4  16        356.16        363.00        15.24 o                         
  -8   4  16         25.67         23.06         8.99 o                         
  -7   4  16        808.03        862.56        23.09 o                         
  -6   4  16          6.73         18.68         8.75 o                         
  -5   4  16        449.51        417.48        19.86 o                         
  -4   4  16         97.34         90.88         9.03 o                         
  -3   4  16        132.75        127.23         8.83 o                         
  -2   4  16         82.07         66.99         7.43 o                         
  -1   4  16         24.29         27.10         5.85 o                         
   0   4  16        688.50        642.42        15.60 o                         
   1   4  16          3.53          6.64         5.78 o                         
   2   4  16        378.58        436.32        13.90 o                         
   3   4  16         32.64         37.15         7.15 o                         
   4   4  16          0.45         18.77        17.98 o                         
 -12   5  16          0.68         15.37         9.84 o                         
 -11   5  16         28.38         56.42         8.99 o                         
 -10   5  16         12.53         16.69         8.40 o                         
  -9   5  16         17.08         14.54        10.15 o                         
  -8   5  16          5.22         -8.12         8.12 o                         
  -7   5  16          0.37         -7.93         7.99 o                         
  -6   5  16         34.78         41.14         8.99 o                         
  -5   5  16        654.23        677.67        23.98 o                         
  -4   5  16        528.23        552.69        19.00 o                         
  -3   5  16          2.26          3.21        10.04 o                         
  -2   5  16         10.61          6.97         5.85 o                         
  -1   5  16         71.78         59.16         5.72 o                         
   0   5  16         85.60         91.49         7.55 o                         
   1   5  16        570.52        546.24        18.16 o                         
   2   5  16        179.81        138.48        10.89 o                         
   3   5  16          1.37          9.71        15.37 o                         
 -10   6  16         19.00         13.83        28.99 o                         
  -9   6  16         17.56         18.46        13.05 o                         
  -8   6  16         15.71         14.19         8.90 o                         
  -7   6  16          1.35          7.43         8.58 o                         
  -6   6  16        642.43        667.37        23.16 o                         
  -5   6  16         26.59         43.51         9.22 o                         
  -4   6  16        128.11        137.90        10.06 o                         
  -3   6  16         15.85         16.50         6.67 o                         
  -2   6  16         20.75         10.06         6.36 o                         
  -1   6  16         61.37         74.30         7.62 o                         
   0   6  16        209.63        224.98        11.84 o                         
   1   6  16          4.94          1.97         6.75 o                         
  -7   7  16         36.81         38.85        12.18 o                         
  -6   7  16         10.02          9.79        10.16 o                         
  -5   7  16        226.89        261.21        17.83 o                         
  -4   7  16         15.37          6.51        10.08 o                         
  -2   7  16         16.58         22.04         9.86 o                         
  -1   7  16        105.59        108.44        16.82 o                         
 -13   0  17        277.38        298.35        14.52 o                         
 -11   0  17          1.41          6.50         9.32 o                         
  -9   0  17          1.77         -1.63         6.81 o                         
  -7   0  17       1531.19       1564.59        30.75 o                         
  -5   0  17        281.02        299.10        24.04 o                         
  -3   0  17        560.03        567.28        22.21 o                         
  -1   0  17         43.05         64.45         8.08 o                         
   1   0  17         13.80         13.34        11.02 o                         
   3   0  17        554.20        556.31        15.61 o                         
 -13   1  17         21.63         21.70         5.95 o                         
 -12   1  17        128.60        167.26         8.71 o                         
 -11   1  17         17.21         33.85         5.18 o                         
 -10   1  17         26.81         40.01         5.28 o                         
  -9   1  17        481.95        509.01        12.27 o                         
  -8   1  17        549.47        511.84        12.02 o                         
  -7   1  17         97.05         81.33         5.96 o                         
  -6   1  17        496.16        449.78        16.14 o                         
  -5   1  17        130.54        138.23         8.52 o                         
  -4   1  17          0.66          3.86         9.12 o                         
  -3   1  17         15.05         15.58         5.47 o                         
  -2   1  17       1982.83       1918.94        28.54 o                         
  -1   1  17         31.43         23.14         5.46 o                         
   0   1  17          2.01         -5.58         5.58 o                         
   1   1  17         23.74         16.82         7.79 o                         
   2   1  17         85.97         70.26         5.45 o                         
   3   1  17         79.57         74.15         5.05 o                         
   4   1  17        782.85        770.66        18.50 o                         
 -13   2  17         78.99         86.74         8.91 o                         
 -12   2  17         71.20         68.64         5.92 o                         
 -11   2  17         32.85         40.38         6.98 o                         
 -10   2  17        287.95        284.27        10.15 o                         
  -9   2  17          1.24          4.52         5.07 o                         
  -8   2  17        173.00        172.42         8.66 o                         
  -7   2  17        202.32        206.75         9.37 o                         
  -6   2  17        216.73        205.12         8.90 o                         
  -5   2  17          3.74          3.21         5.08 o                         
  -4   2  17         42.69         29.89         5.89 o                         
  -3   2  17        457.37        454.78        13.00 o                         
  -2   2  17        108.30         87.12         6.61 o                         
  -1   2  17        956.19        957.70        20.77 o                         
   0   2  17         39.83         27.76         5.69 o                         
   1   2  17         35.23         46.44         6.61 o                         
   2   2  17         17.54         17.40         4.98 o                         
   3   2  17        127.83        118.16         6.40 o                         
 -12   3  17         52.98         37.77         7.28 o                         
 -11   3  17         40.72         49.09         7.33 o                         
 -10   3  17        145.76        164.51        14.56 o                         
  -9   3  17        444.91        495.35        14.00 o                         
  -8   3  17         83.78         82.50         6.37 o                         
  -7   3  17         29.72         26.24         5.67 o                         
  -6   3  17         10.79          6.39         5.90 o                         
  -5   3  17          8.08          7.81         6.24 o                         
  -4   3  17        116.53        134.58         8.60 o                         
  -3   3  17        125.96        111.34         8.25 o                         
  -2   3  17        239.75        222.33        11.45 o                         
  -1   3  17        471.85        489.20        14.31 o                         
   0   3  17        880.91        893.61        21.95 o                         
   1   3  17        128.55        146.79         8.48 o                         
   2   3  17        248.49        246.92         9.84 o                         
   3   3  17        160.07        140.51         9.88 o                         
 -12   4  17         61.60         62.56         9.01 o                         
 -11   4  17         64.24         32.37         8.64 o                         
 -10   4  17         21.29         22.56         6.63 o                         
  -9   4  17         91.10        101.33        10.97 o                         
  -8   4  17        230.75        239.81        15.10 o                         
  -7   4  17         11.70         14.50         7.92 o                         
  -6   4  17        187.81        193.93        14.86 o                         
  -5   4  17         71.27         62.22         9.32 o                         
  -4   4  17        247.09        245.29        24.86 o                         
  -3   4  17          0.78         -3.00         5.73 o                         
  -2   4  17          0.50         -0.42         5.64 o                         
  -1   4  17         76.44         58.40         5.61 o                         
   0   4  17        597.58        639.73        14.58 o                         
   1   4  17        785.68        817.42        23.10 o                         
   2   4  17          6.26          5.42         6.22 o                         
 -10   5  17        190.43        194.18        27.54 o                         
  -9   5  17        116.85        111.75        10.21 o                         
  -8   5  17          0.79          8.06         7.76 o                         
  -7   5  17          1.01          1.16        11.60 o                         
  -6   5  17         66.60         63.12         8.63 o                         
  -5   5  17          0.11          8.03         6.21 o                         
  -4   5  17        179.48        178.40        11.20 o                         
  -3   5  17        213.82        226.40        13.89 o                         
  -2   5  17          1.32          1.70         5.17 o                         
  -1   5  17        122.24        127.28         8.62 o                         
   0   5  17        269.44        251.58        12.12 o                         
   1   5  17        150.43        157.51        10.61 o                         
  -8   6  17         70.91         58.84        11.31 o                         
  -7   6  17         61.89         81.85         9.43 o                         
  -6   6  17         23.73         37.64        10.08 o                         
  -5   6  17        341.49        379.18        24.35 o                         
  -4   6  17         91.60         88.25         7.64 o                         
  -3   6  17          3.46          8.39         5.97 o                         
  -2   6  17          7.71         17.98         9.86 o                         
  -1   6  17         11.64         20.45         6.76 o                         
 -12   0  18         96.67         98.54        19.72 o                         
 -10   0  18          0.35          5.92         6.47 o                         
  -8   0  18        270.22        269.80        13.46 o                         
  -6   0  18        838.91        821.90        19.17 o                         
  -4   0  18        380.61        367.24        14.63 o                         
  -2   0  18        459.90        502.28        16.60 o                         
   0   0  18          8.73          4.64         9.86 o                         
   2   0  18         26.66         41.12         6.09 o                         
 -12   1  18          7.91          6.14         5.97 o                         
 -11   1  18         92.35         88.47         5.97 o                         
 -10   1  18         64.91         56.04         5.27 o                         
  -9   1  18         16.89         15.30         4.83 o                         
  -8   1  18          0.36         -4.54         4.54 o                         
  -7   1  18       1150.25       1128.47        17.50 o                         
  -6   1  18         57.78         48.85         6.66 o                         
  -5   1  18         45.87         35.79         6.78 o                         
  -4   1  18         84.45         80.96         5.78 o                         
  -3   1  18         46.24         33.23         5.48 o                         
  -2   1  18        141.37        133.89         7.95 o                         
  -1   1  18        479.21        480.31        13.89 o                         
   0   1  18          3.10         17.47         5.78 o                         
   1   1  18         18.02         22.58         4.98 o                         
   2   1  18          0.05         -4.10         4.10 o                         
 -12   2  18        140.16        156.01        12.31 o                         
 -11   2  18         23.46         34.21         8.62 o                         
 -10   2  18          1.38          3.55         5.41 o                         
  -9   2  18        207.38        228.03        11.93 o                         
  -8   2  18         96.21        115.09         7.04 o                         
  -7   2  18          0.36          2.79         4.83 o                         
  -6   2  18        358.63        382.37        16.32 o                         
  -5   2  18        132.77        118.47         7.08 o                         
  -4   2  18          0.02          3.59         5.40 o                         
  -3   2  18         12.61          4.09         5.12 o                         
  -2   2  18        253.40        241.06        10.12 o                         
  -1   2  18          3.95          0.88         5.15 o                         
   0   2  18         14.62          7.43         4.91 o                         
   1   2  18        167.63        153.28         9.28 o                         
   2   2  18         13.86         13.44         4.92 o                         
 -11   3  18        129.12        141.13        15.37 o                         
 -10   3  18          0.14          4.70         5.80 o                         
  -9   3  18        128.34        140.90        10.55 o                         
  -8   3  18        326.95        354.07        14.41 o                         
  -7   3  18        374.54        394.32        16.14 o                         
  -6   3  18        137.17        131.82        19.23 o                         
  -5   3  18        115.59        115.77         9.68 o                         
  -4   3  18          3.48          1.51         5.59 o                         
  -3   3  18         91.73         75.03         8.77 o                         
  -2   3  18         11.26         20.16         6.53 o                         
  -1   3  18        213.93        211.54        12.04 o                         
   0   3  18        322.71        346.06        11.94 o                         
   1   3  18         18.60         13.92         7.54 o                         
 -10   4  18        124.69        136.85        12.63 o                         
  -9   4  18        108.92        114.60        10.81 o                         
  -8   4  18        105.10         85.18         7.36 o                         
  -7   4  18         21.35         27.64         6.49 o                         
  -6   4  18          0.29          6.32         5.95 o                         
  -5   4  18        265.59        283.57        12.19 o                         
  -4   4  18         78.16         77.79         7.19 o                         
  -3   4  18        130.71        121.66         9.89 o                         
  -2   4  18          1.67         -3.89         5.61 o                         
  -1   4  18        126.47        118.78        12.83 o                         
   0   4  18         99.58         59.73        12.76 o                         
  -8   5  18        133.89        129.01        12.65 o                         
  -7   5  18         19.43         19.99         7.07 o                         
  -6   5  18         81.92         91.08         7.19 o                         
  -5   5  18        173.10        168.79        10.04 o                         
  -4   5  18         14.50          9.01         5.23 o                         
  -3   5  18        273.10        288.62        19.10 o                         
  -2   5  18         28.30         24.59         7.72 o                         
 -11   0  19        128.89        122.43        11.03 o                         
  -9   0  19         80.14         73.88         7.25 o                         
  -7   0  19        740.52        782.80        24.15 o                         
  -5   0  19        295.31        353.59        18.61 o                         
  -3   0  19         32.59         36.29         7.51 o                         
  -1   0  19        125.09        164.11        17.98 o                         
 -11   1  19         25.67         30.10         5.69 o                         
 -10   1  19         49.31         45.87         5.65 o                         
  -9   1  19          7.15          2.65         4.63 o                         
  -8   1  19         18.52          4.12         5.02 o                         
  -7   1  19        102.71         98.71         9.71 o                         
  -6   1  19       1303.66       1329.56        34.33 o                         
  -5   1  19        105.12         94.15        10.44 o                         
  -4   1  19         38.31         49.07         5.71 o                         
  -3   1  19         11.46         18.60         6.61 o                         
  -2   1  19        169.51        173.72        11.60 o                         
  -1   1  19          4.15         -4.19         5.91 o                         
   0   1  19         56.01         58.45         6.25 o                         
 -10   2  19          5.18         11.58         5.79 o                         
  -9   2  19         11.58          7.29         6.96 o                         
  -8   2  19         48.71         39.66         7.66 o                         
  -7   2  19        272.68        287.78        11.41 o                         
  -6   2  19         19.69         26.74         5.51 o                         
  -5   2  19         54.86         50.02         7.62 o                         
  -4   2  19        134.69        151.02         9.75 o                         
  -3   2  19         36.16         47.04         6.70 o                         
  -2   2  19        227.70        223.50        10.64 o                         
  -1   2  19        333.73        313.82        19.43 o                         
   0   2  19         29.08         15.50         4.88 o                         
  -9   3  19          4.78          4.63        14.21 o                         
  -8   3  19        248.93        253.92        15.66 o                         
  -7   3  19          7.20         10.49         6.14 o                         
  -6   3  19        119.26        134.07         9.71 o                         
  -5   3  19        188.32        191.74        16.76 o                         
  -4   3  19        106.21         96.70        15.41 o                         
  -3   3  19         35.22         36.26         6.37 o                         
  -2   3  19          3.42          8.12         5.17 o                         
  -1   3  19         95.01         89.23         7.58 o                         
  -8   4  19        102.38        131.90        20.30 o                         
  -7   4  19         14.04          3.87         8.99 o                         
  -6   4  19         75.68         74.18         6.12 o                         
  -5   4  19        124.06        124.14         7.70 o                         
  -4   4  19         14.42         24.80        12.68 o                         
  -3   4  19         54.88         38.84         5.19 o                         
  -8   0  20         12.54          8.12        19.14 o                         
  -6   0  20        926.34       1008.29        39.43 o                         
  -4   0  20          0.86         -8.49         8.49 o                         
  -8   1  20          3.98         13.79         8.04 o                         
  -7   1  20        119.01         93.25        13.64 o                         
  -6   1  20          0.19          9.67         7.58 o                         
  -5   1  20        339.51        370.72        14.10 o                         
  -4   1  20        131.42        133.41         9.97 o                         
  -3   1  20          8.20         10.73         7.93 o                         
  -7   2  20         50.10         43.97         7.35 o                         
  -6   2  20        178.43        194.17        18.34 o                         
  -5   2  20         84.89         98.07         7.70 o                         
  -4   2  20         52.13         59.39         6.77 o                         
                                                                                
